# Supplementary material for: Tiling array-CGH for the assessment of genomic similarities among synchronous unilateral and bilateral invasive breast cancer tumor pairs
Source: BMC Clin Pathol. 2008 Jul 10;8:6. doi: 10.1186/1472-6890-8-6 (PMC2474633; doi:10.1186/1472-6890-8-6)
Supplement: Additional File 1 — Summary of genomic aberrations in uni- and bilateral breast cancer tumor pairs. Complete ternary raw data of genomic aberrations in uni- and bilateral tumor pairs from 16 patients included in the study. This tab-delimited text file (3.5 MB) can be viewed with e.g. Microsoft Excel. [file 1472-6890-8-6-S1.txt]

reporterId	geneSymbol	chromosome	startPosition	endPosition	8L	10a	1b	3b	15a	5a	9a	5b	6b	14a	11b	4a	6a	4b	10c	13a	7b	15b	11a	3a	12b	2a	10b	16a	2b	16b	13b	12a	14b	7a	8a	1a	8b	9a
RP11-34P13	OR4F5	1	1	254479	0	0	0	0	0	1	0	0	1	0	0	0	0	0	1	0	0	0	1	0	0	0	1	0	0	0	0	0	0	0	1	0	1	0
RP11-379K15	NULL	1	95421	244136	0	0	0	0	0	1	0	0	1	0	0	0	0	0	1	0	0	0	1	0	0	0	1	0	0	0	0	0	0	0	1	0	1	0
RP11-776O18	"CCNL2;AKIP"	1	357737	465038	0		0	0	0	1	0	0	1	0	0	0	0	0	1	0	0	0	1	0	0	0	1	0	0	0	0	0	0	0	1	0	1	0
RP11-45C18	NULL	1	579118	696613	0	0	0	0	0	1	0	0	1	0	0	0	0	0	1	0	0	0	1	0	0	0	1	0	0	0	0	0	0	0	1	0	1	0
RP11-242B5	NULL	1	606617	711982	0	0	0	0	0	0	0		1	0	0	0	0	0	1	0	0	0	1	0	0	0	0	0	0	0	0	0	0	0	1	0	1	0
RP13-586C17	NULL	1	619355	783174	0	0	0	0	0	0	0	0	1	0	0	0	0	0	1	0	0	0	1	0	0	0	0	0	0	0	0	0	0	0	1	0	1	0
RP11-809I19	"FAM41C;LOC284591;FLJ22639;FLJ40008"	1	658751	846904	0	0	0	0	0	0	0	0	1	0	0	0	0	0	1	0	0	0	1	0	0	0	0	0	0	0	0	0	0	0	1	0	1	0
RP11-414L23	"FAM41C;LOC284591;FLJ22639;FLJ40008"	1	658751	846904	0	0	0	0	0	0	0		1	0	0	0	0	0	1	0	0	0	1	0	0	0	0	0	0	0	0	0	0	0	1	0	1	0
RP11-206L10	"FAM41C;LOC284591;FLJ22639;FLJ40008"	1	672813	852341	0	0	0	0	0	0	0	0	1	0	0	0	0	0	1	0	0	0	1	0	0	0	0	0	0	0	0	0	0	0	1	0	1	0
RP11-13F13	"FLJ39609;MGC57827;FAM41C;LOC284600;LOC284591;FLJ22639;FLJ40008;SAMD11"	1	786572	916234	0	0	0	0	0	0	0	0	1	0	0	0	0	0	1	0	0	0	1	0	0	0	0	0	0	0	0	0	0	0	1	0	1	0
CTD-2200D4	"FLJ39609;MGC57827;FAM41C;KLHL17;LOC284600;HES4;LOC284591;MGC13275;DKFZP434H2;DKFZP564C1;SAMD11"	1	823522	982484	0	0	0	0	0	0	0	0	1	0	0	0	0	0	1	0	0	0	1	0	0	0	0	0	0	0	0	0	0	0	1	0	1	0
CTD-2561F13	"MMP23B;TNFRSF4;FLJ36119;CDC2L2;B3GALT6;UBE2J2;MGC10334;ZZANK1;LOC284628;TNFRSF18;CDC2L1;SLC35E2;Cab45;SCNN1D;DVL1;FLJ20542;PUSL1;CENTB5;MXRA8;LOC254099"	1	1101602	1341360	0	0	0	0	0	0	0							0	1		0	0	1	0	0	0	0	0	0	0		0	0	0		0		0
RP13-548M18	"HSPC182;ATAD3A"	1	1546041	1585512	0	0	0	0	0		0		1	0	0	0	0	0	1	0	0	0	-1	0	0	0	0	0	0	0	0	0	0	0		0		0
RP11-730K14	"GNB1;FLJ13052"	1	1664960	1844239		0	0	0	0		0		1	0	0		0	0	1	0	0	0	-1	0	0	0	0	0	0	0	0	0	0			0		0
RP11-1113I16	"GNB1;FLJ13052"	1	1674660	1822839		0	0	0	0		0			0			0	0	1		0	0	-1	0	0	0	0	0	0			0		0		0		0
RP11-798H13	"LOC339457;KIAA1751;LOC339456;GNB1;CAGLP"	1	1777072	1965567			0	0	0					0			0	0	1			0	-1	0	0	0	0	0	0	0	0	0	0	0		0		0
RP11-722H19	"GABRD;KIAA1751;FLJ13840;PRKCZ"	1	1924205	2120036	0		0		0		0							0	1		0		-1	0	0	0	0	0	0			0	0	0		0		0
RP11-547D24	"GABRD;KIAA1751;PRKCZ"	1	1938766	2053516		0	0	0	0					0	0		0	0	1				-1	0	0	0	0	0	0	0		0	0			0		
RP11-457C2	"FLJ31031;FLJ13840;FLJ14100;PRKCZ"	1	2010680	2179451	0	0	0	0	0		0	-1	1	0	0	0	0	0	1	0	0	0	-1	0	0	0	0	0	0	0	0	0	0	0	1	0	1	0
RP11-471D4	"FLJ31031;FLJ13840;UNQ6077;FLJ14100;FLJ39207;SKI;PRKCZ"	1	2074535	2235860	0	0	0	0	0	0	0	-1	1	0	0	0	0	0	1		0	0	-1	0	0	0	0	0	0	0	0	0	0	0	1	0		0
RP11-181G12	"FLJ31031;FLJ13840;UNQ6077;FLJ14100;FLJ39207;SKI;PRKCZ"	1	2081232	2274705	0		0	0	0		0	-1	1	0			0	0	1	0	0	0	-1	0	0	0	0	0	0	0	0	0	0		1	0		0
RP11-83K22	"FLJ13941;UNQ6077;RER1;FLJ32421;FLJ39207;SKI"	1	2187928	2356539		0	0	0	0				1				0	0	1			0		0	0	0	0	0	0		0		0			0		
CTD-2554A16	"FLJ13941;LOC115110;PEX10;HES5;TNFRSF14;RER1;PLCL4;PANK4;DISP1"	1	2308457	2545197	0	0	0	0	0	0	0	-1	1	0	0	0	0	0	1		0	0	-1	0	0	0	0	0	0	0	0	0	0	0	1	0	1	0
CTD-2516D22	"FLJ13941;LOC115110;PEX10;HES5;TNFRSF14;RER1;PLCL4;PANK4;DISP1"	1	2346188	2534315		0	0	0	0		0		1		0			0	1				-1	0	0		0	0	0	0		0	0			0		0
RP13-586E24	"TNFRSF14;MGC26818;MELL1;LOC284630;DISP1"	1	2519742	2604502																							0											
RP11-740P5	NULL	1	2720081	2828912	0	0	0	0	0	0	0	-1	1	0	0	0	0	0	1	0	0	0	-1	0	0	0	0	0	0	0	0	0	0	0	1	0	1	0
RP11-809B17	"FLJ42875;FLJ10052;ARPM2;TLR5;PRDM16"	1	2865914	3034294	0	0	0	0	0	0	0	-1	1	0	0		0	0	1	0	0	0	-1		0	0	0	0	0	0	0	0	-1	0	1	0	1	0
RP11-333E3	"FLJ42875;FLJ10052;ARPM2;TLR5;PRDM16"	1	2885694	3045749	0	0	0	0	0	0	0	-1	1	0	0	0	0	0	1	0	0	0	-1	0	0	0	0	0	0	0	0	0	-1	0	1	0	1	0
RP11-427H21	"FLJ42875;FLJ10052;ARPM2;PRDM16"	1	2946306	3034294	0	0	0	0	0	0	0	-1	1	0	0	0	0	0	1	0	0	0	-1	0	0	0	0	0	0	0	0	0	-1	0	1	0	1	0
CTD-2634M20	NULL	1	3051863	3148787	0	0	0	0	0	0	0	-1	1		0	0		0	1	0	0	0	-1	0	0	0	0	0	0	0	0	0	-1	0	1	0	1	0
RP11-22L13	FLJ10052	1	3149962	3279245		0	0	0	0		0	-1	1	0			0	0	1		0	0	-1	0	0	0	0	0	0	0	0	0	-1	0		0		0
RP11-335G22	FLJ10052	1	3149962	3307570			0	0	0		0			0	0		0	0	1		0	0	-1	0	0	0	0	0	0	0	0	0	-1	0		0		0
RP11-730M7	NULL	1	3175749	3356973	0	0	0	0	0	0	0		1	0	0	0	0	0	1	0	0	0	-1	0	0	0	0	0	0	0	0	0	-1	0	1	0	1	0
RP11-736G9	"ARHGEF16;PRDM16"	1	3241103	3406530	0	0	0	0	0	0	0		1	0	0	0	0	0	1	0	0	0	-1		0	0	0	0	0	0	0	0	-1	0	1	0	1	0
RP11-168F9	"EGFL3;ARHGEF16;PRDM16"	1	3312095	3488186				0	0									0	1				-1		0	0	0	0	0	0			-1	0		0		
RP11-151F10	"PNRC2;FUSIP1;EGFL3;ARHGEF16"	1	3386095	3547473		0	0	0										0	1					0		0	0	0	0	0				0		0		0
RP11-631K6	"KIAA1185;KIAA0495;TP73;FLJ32825;KIAA1245"	1	3600497	3743996	0	0	0	0	0	0	0	-1	1	0	0		0	0	1	0	0	0	-1	0	0	0	0	0	0	0	0	0	-1	0		0	1	0
CTD-2140D11	"KIAA1185;KIAA0562;KIAA0495;FLJ32825;KIAA1245;AE01"	1	3680610	3781546	0	0	0	0	0	0	0	-1	1	0	0		0	0	1	0	0	0	-1	0	0	0	0	0	0	0	0	0	-1	0	1	0	1	0
RP11-380E2	"KIAA1185;KIAA0562;KIAA0495;DFFB;FLJ32825;KIAA1245;AE01"	1	3680610	3826505	0	0	0	0	0	0	0		1	0	0		0	0	1	0	0	0	-1	0	0	0	0	0	0	0	0	0	-1	0	1	0	1	0
RP13-497J3	"KIAA1185;KIAA0562;KIAA0495;DFFB;FLJ32825;KIAA1245;AE01;LOC339448"	1	3683499	3844824		0	0	0	0		0	-1						0				0		0	0	0	0	0			0		-1	0		0		0
RP11-718D19	NULL	1	3927454	4121175	0	0	0	0	0	0	0	-1	1	0	0	0	0	0	1	0	0	0	-1	0	0	0	0	0	0	0	0	0	-1	0	0	0	0	0
RP11-727K9	NULL	1	4009569	4220993	0	0	0	0	0	0	-1	-1	0	0	0	0	0	0	0	0	-1	0	0	0	-1	0	0	0	0	0	0	0	-1	0	0	0	0	0
CTD-2025I16	NULL	1	4116947	4262249		0	0	0	0		-1		0	0		0	0	0	0	0	-1	0	0	0	-1	0	0	0	0	0	0	0	-1			0		0
RP11-118P10	NULL	1	4150383	4295554	0	0	0	0	0	0	-1	-1	0	0	0	0	0	0	0	0	-1	0	0	0	-1	0	0	0	0	0	0	0	-1	0	0	0	0	0
RP11-447M5	NULL	1	4181529	4357953		0	0	0	0	0								0			-1	0	0	0	-1	0	0	0	0	0	0	0	-1	0		0		0
RP11-312L8	NULL	1	4187680	4357953	0	0	0	0	0	0	-1	-1	0	0	0		0	0	0	0	-1	0	0	0	-1	0	0	0	0	0	0	0	-1	0		0		0
RP11-168B8	LOC284661	1	4230981	4406340	0	0	0	0	0	0	-1	-1	0	0	0	0	0	0	0	0	-1	0	0	0	-1	0	0	0	0	0	0	0	-1	0	0	0	0	0
RP11-738K22	LOC284661	1	4233971	4446587	0	0	0	0	0	0	-1	-1	0	0	0	0	0	0	0	0	-1	0	0	0	-1	0	0	0	0	0	0	0	-1	0	0	0	0	0
RP11-818B16	LOC284661	1	4357954	4579734	0	0	0	0	0	0	-1	-1	0	0	0	0	0	0	0	0	-1	0	0	0	-1	0	0	0	0	0	0	0	-1	0	0	0	0	0
RP11-467K11	SHREW1	1	4629892	4792852	0	0	0	0	0	0	-1	-1	0	0	0	0	0	0	0	0	-1	0	0	0	-1	0	0	0	0	0	0	0	-1	0	0	0	0	0
RP11-236D20	SHREW1	1	4664379	4831219	0	0	0	0	0	0	-1	-1	0	0	0	0	0	0	0	0	-1	0	0	0	0	0	0	0	0	0	0	0	-1	0	0	0	0	0
RP11-493P12	SHREW1	1	4705759	4891672	0	0	0	0	0	0	-1	-1	0	0	0	0	0	0	0	0	-1	0	0	0	0	0	0	0	0	0	0	0	-1	0	0	0	0	0
RP11-58I24	SHREW1	1	4732638	4908624	0	0	0	0	0	0	-1	-1	0	0	0	0	0	0	0	0	-1	0	0	0	0	0	0	0	0	0	0	0	-1	0	0	0	0	0
RP11-135B10	NULL	1	4934916	5111980	0	0	0	0	0	0	-1	-1	0	0	0	0	0	0	0	0	-1	0	0	0	0	0	0	0	0	0	0	0	-1	0	0	0	0	0
CTD-2028L18	NULL	1	4961498	5106532	0	0	0	0	0	0	-1	-1	0	0	0	0	0	0	0	0	-1	0	0	0	0	0	0	0	0	0	0	0	-1	0	0	0	0	0
RP11-808E8	NULL	1	5098863	5300746	0	0	0	0	0	0	-1	-1	0	0	0	0	0	0	0	0	-1	0	0	0	0	0	0	0	0	0	0	0	-1	0	0	0	0	0
RP11-792G14	NULL	1	5117967	5142732	0		0	0	0	0	-1	-1					0	0	0		-1	0		0	0	0	0	0	0		0	0	-1	0	0	0	0	0
RP11-777F23	NULL	1	5130884	5300746	0	0	0	0	0	0	-1	-1	0	0	0	0	0	0	0	0	-1	0	0	0	0	0	0	0	0	0	0	0	-1	0	0	0		0
RP11-245D8	NULL	1	5135454	5302459	0	0	0	0		0	-1	-1		0	0		0	0	0		-1	0	0	0	0	0	0	0	0	0	0	0	-1	0	0	0	0	0
CTD-2338G21	NULL	1	5244355	5336898		0	0	0	0		-1			0				0	0		-1	0	0	0	0	0	0	0	0		0		-1	0		0		0
RP11-230F23	NULL	1	5427634	5578010	0	0	0	0	0	0	-1	-1	0	0	0	0	0	0	0	0	0	0	0	0	0	0	0	0	0	0	0	0	-1	0	0	0	0	0
RP11-154H17	NULL	1	5520278	5683480	0	0	0	0	0	0	-1	-1	0	0	0	0	0	0	0	0	0	0	0	0	0	0	0	0	0	0	0	0	-1	0	0	0	0	0
RP11-796A7	NULL	1	5600955	5787157	0	0	0	0	0	0	-1	-1	0	0	0	0	0	0	0	0	0	0	0	0	0	0	0	0	0	0	0	0	-1	0	0	0	0	0
RP11-301K13	NPHP4	1	5725374	5934165	0	0	0	0	0	0	-1	-1	0	0	0	0	0	0	0	0	0	0	0	0	0	0	0	0	0	0	0	0	-1	0	0	0	0	0
RP11-33M12	NPHP4	1	5824356	5962228	0	0	0	0	0	0	-1	-1		0		0	0	0	0		0	0	0	0	0	0	0	0	0	0	0	0	-1	0	0	0	0	0
RP11-618E8	"NPHP4;KCNAB2"	1	5883735	6057323	0	0	0	0	0		1	-1		0				0	0	0	0	0	0	0	0	0	0	0	0	0			-1			0		0
RP11-668O13	"KCNAB2;CHD5"	1	6051168	6155082	0	0	0	0	0	0	1	-1	0	0	0			0	0	0	0	0	0	0	0	0	0	0	0	0	0	0	-1	0	0	0	0	0
RP11-815E1	"RPL22;KCNAB2;CHD5"	1	6057324	6192074	0	0	0	0	0	0	1	-1	0	0	0	0	0	0	0	0	0	0	0	0	0	0	0	0	0	0	0	0	-1	0	0	0	0	0
CTD-2280K14	"RPL22;KCNAB2;FLJ32096;FLJ46380;CHD5"	1	6076167	6210159	0	0	0	0	0		1	-1						0	0		0			0	0	0	0	0	0				-1	0		0		0
RP11-715N23	"RPL22;GPR153;MGC40168;ICMT;BACH;FLJ32096;FLJ46380;CHD5"	1	6123617	6258744	0	0	0	0	0	0	1	-1	0	0	0	0	0	0	0	0	0	0	0	0	0	0	0	0	0	0	0	0	-1	0	0	0		0
RP11-58A11	"TAS1R1;ESPN;HKR3;KLHL21;TNFRSF25;KIAA0720;FLJ23323"	1	6423652	6599669	0	0	0	0	0	0		-1	0	0	0	0	0	0	0	0	0	0	0	0	0	0	0	0	0		0	0	-1	0		0		0
RP11-719E21	"TAS1R1;HKR3;FLJ23323"	1	6520135	6581856	0	0	0	0	0	0	1	-1	0	0	0	0	0	0	0	0	0	0	0	0	0	0	0	0	0	0	0	0	-1	0	0	0	0	0
RP11-36K18	"TAS1R1;PHF13;HKR3;KLHL21;DNAJC11;THAP3"	1	6569562	6755591		0	0	0	0		1		0	0	0	0	0	0	0	0	0	0	0	0	0	0	0	0	0	0	0	0	-1	0		0	0	0
RP11-565J1	"TAS1R1;PHF13;HKR3;KLHL21;DNAJC11;THAP3"	1	6569562	6755591		0	0												0	0		0	0	0	0	0	0					0	-1			0		
RP11-593O14	CAMTA1	1	6699167	6886037	0	0	0	0	0	0	1	-1	0	0	0	0	0	0	0	0	0	0	0	0	0	0	0	0	0	0	0	0	-1	0	0	0	0	0
RP11-312B8	CAMTA1	1	6773031	6990031	0	0	0	0	0	0	1	-1	0	0	0	0	0	0	0	0	0	0	0	0	0	0	0	0	0	0	0	0	-1	0	0	0	0	0
RP11-334N17	NULL	1	6857208	7033633	0	0	0	0	0	0	1	-1	0	0	0	0	0	0	0	0	0	0	0	0	0	0	0	0	0	0	0	0	-1	0	0	0	0	0
RP11-492B24	NULL	1	6971973	7213461	0	0	0	0	0	0	1	-1	0	0	0	0	0	0	0	0	0	0	0	0	0	0	0	0	0	0	0	0	-1	0	0	0	0	0
RP11-185M23	NULL	1	7099278	7286982		0	0		0	0	1	-1		0			0	0			0	0	0	0	0	0	0			0	0		-1	0		0		0
RP11-600H17	NULL	1	7239204	7339661	0	0	0	0	0	0	1	-1	0	0	0		0	0	0	0	0	0	0	0	0	0	0	0	0	0	0	0	-1	0	0	0	0	0
RP11-63P6	NULL	1	7366403	7472850	0	0	0	0	0	0	1	-1	0	0	0	0	0	0	0	0	0	0	0	0	0	0	0	0	0	0	0	0	-1	0	0	0	0	0
RP11-765A6	NULL	1	7425623	7605939	0	0	0	0	0	0	1	-1	0	0	0	0	0	0		0	0	0	0	0	0	0	0	0	0	0	0	0	-1	0	0	0	0	0
RP11-92O17	NULL	1	7549891	7758774	0		0	0	0	0	1	-1	0	0	0	0	0	0	0	0	0	0	0	0	0	0	0	0	0	0		0	-1	0	0	0	0	0
RP11-442P22	NULL	1	7587010	7741387	0	0	0	0	0	0	1	-1	0	0	0	0	0	0	0	0	0	0	0	0	0	0	0	0	0	0	0	0	-1	0	0	0	0	0
RP11-780N18	"VAMP3;CAMTA1"	1	7639330	7767538	0	0	0	0	0	0	1	-1	0	0	0	0	0	0	0	0	0	0	0	0	0	0	0	0	0	0	0	0	-1	0	0	0	0	0
RP11-620C9	"VAMP3;UTS2;PER3;CAMTA1;TNFRSF9"	1	7758775	7939077	0	0	0	0	0	0	1	-1	0	0	0		0	0	0	0	0	0	0	0	0	0	0	0	0	0	0	0	-1	0	0	0	0	0
RP11-767K22	"PARK7;MIG-6;TNFRSF9"	1	7875038	8060023	0	0	0	0	0	0	1	-1	0	0	0	0	0	0	0	0	0	0	0	0	0	0	0	0	0	0		0	-1	0	0	0	0	0
RP11-478I22	"PARK7;MIG-6"	1	7970681	8159957	0	0	0	0	0	0	1	-1	0	0	0	0	0	0	0	0	0	0	0	0	0	0	0	0	0	0	0	0	-1	0	0	0	0	1
RP11-65A16	NULL	1	8137673	8288423	0	0	0	0	0	0	1	-1	0	0	0		0	0	0	0	0	0	0	0	0	0	0	0	0	0	0	0	-1	0	0	0	0	1
RP11-126I6	"RERE;DNB5"	1	8258420	8459004	0	0	0	0	0	0	1	-1	0	0	0	0	0	0	0	0	0	0	0	0	0	0	0	0	0	0	0	0	-1	0	0	0	0	1
RP11-327P18	NULL	1	8380422	8573597	0	0	0	0	0	0	1	-1	0	0	0		0	0	0	0	0	0	0	0	0	0	0	0	0	0	0	0	-1	0	0	0	0	1
RP11-238I19	NULL	1	8483340	8674020	0	0	0	0	0	0	1	-1	0	0	0	0	0	0	0	0	0		0	0	0	0	0	0	0	0	0	0	-1	0	0	0	0	1
RP11-792B5	"DKFZp566H0;RERE"	1	8633705	8824887	0	0	0	0	0		1	-1	0	0	0	0	0	0	0	0	0	0	0	0	0	0	0	0	0	0	0	0	-1	0		0	0	1
RP11-651I10	"ENO1;DKFZp566H0;RERE"	1	8693208	8893046	0	0	0	0	0	0	1	-1	0	0	0	0	0	0	0	0		0	0	0	0	0	0	0	0	0	0	0	-1	0		0		1
CTD-2135G4	"ENO1;DKFZp566H0;RERE"	1	8761995	8869044		0	0	0	0					0	0		0	0	0			0	0	0	0	0	0	0	0	0	0	0	-1			0		
RP11-811K4	"ENO1;SLC2A7;CA6;SLC2A5"	1	8869045	9069381	0	0	0	0	0	0	1	-1	0	0	0	0	0	0	0	0	0	0	0	0	0	0	0	0	0	0	0	0	-1	0	0	0	0	1
RP11-175M7	"GPR157;SLC2A7;SLC2A5"	1	9016291	9181833		0	0	0	0		1		0	0	0			0	0		0	0		0	0	0	0	0	0	0	0	0	-1	0		0		1
RP11-315O13	"GPR157;SLC2A5"	1	9025983	9181833	0	0	0	0	0	0	1		0	0	0	0	0	0	0	0	0	0	0	0	0	0	0	0	0	0	0	0	-1	0	0	0	0	1
RP11-371H14	"SSB1;H6PD"	1	9120834	9298868	0	0	0	0	0	0	1	-1	0	0	0	0	0	0	0	0		0	0	0	0	0	0	0	0	0	0	0	-1	0		0		1
RP11-476D13	"SSB1;H6PD"	1	9214979	9384930	0	0	0	0	0	0	1	-1	0	0	0		0	0	0	0	0	0	0	0	0	0	0	0	0	0	0	0	-1	0	0	0	0	1
RP11-813J5	"PIK3CD;CLSTN1"	1	9660898	9794475		0	0	0	0		1	-1	0	0	0		0	0	0			0	0	0	0	0	0	0	0	0	0	0	-1			0		1
CTD-2180D18	"PIK3CD;CTNNBIP1;CLSTN1"	1	9665879	9899090		0	0		0		1	-1	0	0	0		0	0	0		0	0	0	0	0	0	0	0	0	0	0	0	-1	0		0		1
CTD-2333B22	"CTNNBIP1;CLSTN1"	1	9771970	9887749	0	0	0			0	1	-1	0	0	0		0	0	0	0	0	0	0	0	0	0	0	0	0	0	0	0	-1	0		0		1
RP11-84A14	"LZIC;CTNNBIP1;CLSTN1;NMNAT1"	1	9791315	9977126		0	0	0	0					0		0	0	0	0			0	0	0	0	0	0	0	0	0	0		-1			0		
RP11-807G9	"LZIC;CTNNBIP1;NMNAT1;RBP7"	1	9821722	10000530	0	0	0	0	0	0	1	-1	0	0	0	0	0	0	0	0	0	0	0	0	0	0	0	0	0	0	0	0	-1	0	0	0	0	1
RP11-627J24	"LZIC;CTNNBIP1;NMNAT1;RBP7"	1	9842317	10000530	0	0	0	0	0	0	1	-1	0	0	0	0	0	0	0	0	0	0	0	0	0	0	0	0	0	0	0	0	-1	0	0	0	0	1
RP11-428A21	"UBE4B;KIF1B"	1	10041800	10215415	0	0	0	0	0	0	1	-1	0	0	0	0	0	0	0	0	0	0	0	0	0	-1	0	0	0	0	0	0	-1	0	0	0	0	1
RP11-468C3	"UBE4B;KIF1B"	1	10149747	10340105	0	0	0	0	0		1		0	0	0	0	0	0	0	0		0	0	0	0	-1	0	0	0	0	0	0	-1	0		0		1
RP11-473K14	"PGD;PEX14;DFFA;CORT;KIF1B"	1	10311615	10494132	0	0	0	0	0	0	1	-1	0	0	0	0	0	0	0	0	0	0	0	0	0	-1	0	0	0	0	0	0	-1	0	0	0	0	1
RP11-740P20	"PEX14;FLJ20321"	1	10515258	10678646	0	0	0	0	0	0	1	-1	0	0	0	0	0	0	0	0	0	0	0	0	0	-1	0	0	0	0	0	0	-1	0	0	0	0	1
RP11-772D16	FLJ20321	1	10639077	10794185	0	0	0	0	0	0	1	-1	0	0	0	0	0	0	0	0	0	0	0	0	0	-1	0	0	0	0	0	0	-1	0	0	0	0	1
RP11-27K11	"FLJ37118;MASP2;TARDBP;SRM"	1	10838111	11057241	0	0	0	0	0	0	1	-1	0	0	0	0	0	0	0	0	0	0	0	0	0	-1	0	0	0	0	0	0	-1	0	0	0	0	1
RP11-829B14	"MASP2;FRAP1;TARDBP;SRM;EXOSC10"	1	10976097	11169684	0	0	0	0	0	0	1	-1	0	0	0	0	0	0	0	0	0	0	0	0	0	-1	0	0	0	0	0	0	-1	0	0	0	0	1
RP11-663A20	"FRAP1;SRM;ANGPTL7;EXOSC10"	1	11047387	11183731	0	0	0	0	0	0	1	-1	0	0	0	0	0	0	0	0	0	0	0	0	0	-1	0	0	0	0	0	0	-1	0	0	0	0	1
RP11-594M7	"FRAP1;TERE1;ANGPTL7"	1	11124777	11293605	0	0	0	0	0	0	1	-1	0	0	0	0	0	0	0	0	0	0	0	0	0	-1	0	0	0	0	0	0	-1	0	0	0	0	1
RP11-801C23	"FRAP1;TERE1;ANGPTL7"	1	11146757	11391907	0	0	0	0	0	0	1	-1	0	0	0	0	0	0	0	0	0	0	0	0	0	-1	0	0	0	0	0	0	-1	0	0	0	0	1
RP11-563B4	"FRAP1;TERE1"	1	11207081	11371835	0	0	0	0	0	0	1	-1	0	0	0	0	0	0	0	0	0	0	0	0	0	-1	0	0	0	0	0	0	-1	0	0	0	0	1
RP11-95P22	KIAA1337	1	11323043	11496607	0	0	0		0	0	1	-1	0	0	0	0	0	0	0	0	0	0	0	0	0	-1	0	0	0	0	0	0	-1	0	0	0	0	1
RP13-484O6	KIAA1337	1	11323043	11514852	0	0	0	0	0	0	1	-1	0	0	0	0	0	0	0	0	0	0	0	0	0	-1	0	0	0	0	0	0	-1	0	0	0	0	1
RP11-720E9	KIAA1337	1	11368939	11546543	0	0	0	0	0	0	1	-1	0	0	0	0	0	0		0	0	0	0	0	0	-1	0	0	0	0	0	0	-1	0	0	0	0	1
RP11-610P4	KIAA1337	1	11447655	11621599	0	0	0	0	0	0	1	-1	0	0	0	0	0	0		0	0	0	0	0	0	-1	0	0	0	0	0	0	-1	0		0		1
CTD-2330M11	KIAA1337	1	11496613	11603862		0	0	0	0					0			0	0	0			0	0	0	0	-1	0	0	0	0	0	0	-1			0		1
RP11-313K24	"FBXO2;FBXO44;AGTRAP;MAD2L2;FBXO6;LOC374946"	1	11566733	11754749			0		0					0									0	0	0	-1	0	0		0	0					0		
RP11-505J17	"FBXO2;FBXO44;AGTRAP;MAD2L2;DKFZp434E1;FBXO6;LOC374946"	1	11631349	11771410	0	0	0	0	0	0	1	-1	0	0	0	0	0	0	0	0	0	0	0	0	0	-1	0	0	0	0	0	0	-1	0	0	0	0	1
CTD-2507O24	"CLCN6;AGTRAP;NPPA;DKFZp434E1;LOC374946;MTHFR;NPPB"	1	11700050	11889219			0	0										0	0			0		0			0		0		0					0		
RP11-196P5	"CLCN6;PLOD1;NPPA;MGC33867;MTHFR;NPPB"	1	11785508	11941220	0	0	0	0	0	0	1	-1			0			0	0	0	0		0	0	0	-1	0	0	0			0	-1	0	0	0	0	0
RP11-613L5	"PLOD1;FLJ12438;MGC33867;TNFRSF8;MFN2"	1	11908458	12064653	0		0	0	0	0	1	-1		0		0	0	0	0		0	0	0	0	0	-1	0	0	0	0	0	0	-1	0	0	0	0	0
RP11-654N5	"TNFRSF1B;TNFRSF8;VPS13D"	1	12062076	12236504	0	0	0	0	0	0	0	-1	0	0	0	0	0	0	0	0	0	0	0	0	0	-1	0	0	0	0	0	0	-1	0	0	0	0	0
RP11-456P13	"TNFRSF1B;VPS13D"	1	12166900	12434417	0	0	0	0	0	0	0	-1	0	0	0	0	0	0	0	0	0	0	0	0	0	-1	0	0	0	0	0	0	-1	0	0	0	0	0
RP11-724G7	VPS13D	1	12342047	12531076	0	0	0	0	0	0	0	-1	0	0	0	0	0	0	0	0	0	0	0	0	0	-1	0	0	0	0	0	0	-1	0	0	0	0	0
RP11-333P22	VPS13D	1	12354959	12531076	0	0	0	0	0	0	0	-1	0	0	0	0	0	0	0	0	0	0	0	0	0	-1	0	0	0	0	0	0	-1	0	0	0	0	0
RP11-610K11	"DHRS3;VPS13D"	1	12434418	12600000	0		0		0	0	0	-1	0	0	0	0	0	0	0	0	0	0	0	0	0	-1	0	0	0	0	0	0	-1	0	0	0	0	0
RP11-675L6	"LOC65121;MGC35194"	1	12625910	12801955	0	0	0	0	0	0	0	-1	0	0	0	0	0	0	0	0	0	0	0	0	0	-1	0	0	0	0	0	0	-1	0	0	0	0	0
RP11-583G23	"LOC65122;LOC65121;MGC35194"	1	12741739	12953456	0	0	0	0	0	0	0	-1	0	0	0	0	0	0	0	0	0	0	0	0	0	-1	0	0	0	0	0	0	-1	0	0	0	0	0
RP11-785E7	NULL	1	12953457	13093352			0	0	0					0				0	0				0	0		-1	0	0	0		0	0				0		
RP11-527B16	NULL	1	12966618	13079465		0	0	0	0	0	0	-1		0			0	0	0		0	0	0	0	0	-1	0	0	0	0	0			0		0		0
RP11-707I5	NULL	1	13075472	13262718	0	0	0	0	0	0	0	-1	0	0	0	0	0	0	0	0	0	0	0	0	0	-1	0	0	0	0	0	0	-1	0	0	0	0	0
RP11-615K4	"LOC126755;LOC343070"	1	13387490	13575935		0	0		0		0							0	0		0	0	0		0	-1	0	0	0			0	-1	0		0		0
RP11-572B23	"LOC126755;T1A-2"	1	13550225	13709230	0	0	0	0	0	0	0	-1	0	0	0	0	0	0	0	0	0	0	0	0	0	-1	0	0	0	0	0	0	-1	0	0	0	0	0
RP11-649J6	"PRDM2;T1A-2"	1	13642800	13844992	0	0	0	0	0	0	0	-1	0	0		0	0	0	0	0	0	0	0	0	0	-1	0	0	0	0	0	0	-1	0		0	0	0
RP11-470E2	PRDM2	1	13826686	14020574	0	0	0	0	0	0	0	-1						0	0	0	0		0	0	0	-1	0	0	0			0	-1	0	0	0	0	0
RP11-714G17	NULL	1	14009316	14202613	0	0	0	0	0	0	0	-1	0	0	0	0	0	0	0	0	0	0	0	0	0	-1	0	0	0	0	0	0	-1	0	0	0	0	0
RP11-181N12	NULL	1	14159968	14326604	0	0	0	0	0		0	-1	0	0	0	0	0	0	0	0	0	0	0	0	0	-1	0	0	0	0	0	0	-1	0	0	0		0
RP11-399N4	NULL	1	14359850	14576483	0	0	0	0	0	0	0	-1	0	0	0	0	0	0	0	0	0	0	0	0	0	-1	0	0	0	0	0	0	-1	0	0	0	0	0
RP11-666O15	NULL	1	14424506	14466245					0		0						0	0	0	0		0	0	0	0	-1	0	0	0	0	0		-1	0		0		0
RP11-86F11	NULL	1	14519848	14679807	0	0	0	0	0	0	0	-1	0	0	0	0	0	0	0	0	0	0	0	0	0	-1	0	0	0	0	0	0	-1	0	0	0	0	0
RP11-19M4	NULL	1	14528238	14649571	0	0	0	0	0	0	0	-1	0	0	0	0	0	0	0	0	0	0	0	0	0	-1	0	0	0	0	0	0	-1	0	0	0	0	0
RP11-554C10	NULL	1	14644461	14814182	0	0	0	0	0	0	0	-1	0	0	0	0	0	0	0	0	0	0	0	0	0	-1	0	0	0	0	0	0	-1	0	0	0	0	0
RP11-739P13	NULL	1	14713766	14881350	0	0	0	0	0	0	0	-1	0	0	0	0	0	0	0	0	0	0	0	0	0	-1	0	0	0	0	0	0	-1	0	0	0	0	0
RP11-315J13	KIAA1026	1	14856864	15022385	0	0	0	0	0	0	0	-1	0	0	0	0	0	0	0	0	0	0	0	0	0	-1	0	0	0	0	0	0	-1	0	0	0	0	0
RP11-664N16	KIAA1026	1	14882930	15104430	0	0	0	0	0	0	0	-1	0	0	0	0	0	0	0	0	0	0	0	0	0	-1	0	0	0	0	0	0	-1	0	0	0	0	0
RP11-449D11	NULL	1	14910185	14910822	0	0	0	0	0	0	0	-1	0	0	0	0	0	0	0	0	0	0	0	0	0	-1	0	0	0	0	0	0	-1	0	0	0	0	0
RP11-408B19	KIAA1026	1	14941569	15138583	0	0	0	0	0	0	0	-1	0	0	0	0	0	0	0	0	0	0	0	0	0	-1	0	0	0	0	0	0	-1	0	0	0	0	0
RP11-164M5	"KIAA1026;FLJ23703;FLJ43806"	1	15038205	15224225	0	0	0	0	0	0	0	-1	0	0	0		0	0	0	0	0	0	0	0	0	-1	0	0	0	0	0	0	-1	0	0	0	0	0
RP11-293E7	"FLJ23703;FLJ43806;FLJ10199"	1	15155132	15363530	0	0	0	0	0	0	0	-1	0	0	1	0	0	0	0	0	0	0	0	0	0	-1	0	0	0	0	0	0	-1	0	0	0	0	0
RP11-486C1	"FLJ10199;KIAA1937"	1	15247900	15419121	0	0	0	0	0	0	0	-1	0	0	1	0	0	0	0	0	0	0	0	0	0	-1	0	0	0	0	0	0	-1	0	0	0	0	0
RP11-797I16	"EFHD2;ELA2A;CASP9;ELA2B;KIAA0962;KIAA1937;CTRC"	1	15395307	15600631	0	0	0	0	0	0	0	-1	0	0	1	0	0	0	0	0	0	0	0	0	0	-1	0	0	0	0	0	0	-1	0	0	0	0	0
RP11-496L9	"DDI2;EFHD2;AGMAT;ELA2A;CASP9;ELA2B;KIAA0962;CTRC"	1	15482190	15705116	0	0	0	0	0	0	0	-1	0	0	1	0	0	0	0	0	0	0	0	0	0	-1	0	0	0	0	0	0	-1	0	0	0	0	0
RP11-796I8	"DDI2;AGMAT;PLEKHM2;KIAA0962;RSC1A1"	1	15625437	15798529	0	0	0	0	0	0	1	-1	0	0	1	0	0	0	0	0	0	0	0	0	0	-1	0	0	0	0	0	0	-1	0	0	0	0	0
RP11-566D22	"FBLP-1;PLEKHM2;LOC284723;SPEN;UQCRH"	1	15773279	15966655	0	0	0	0	0	0	1	-1	0	0	1	0	0	0	0	0	0	0	0	0	0	-1	0	0	0	0	0	0	-1	0	0	0	0	0
RP11-192I18	"ZBTB17;SPEN;UQCRH"	1	15865843	16024135				0	0	0	1	-1		0				0	0			0	0	0	0	-1	0	0	0	0	0		-1	0		0		0
RP11-794A1	"ZBTB17;MGC24047;SPEN"	1	15955003	16076663	0	0	0	0	0		1		0		1	0	0	0	0	0	0	0	0	0	0	-1	0	0	0	0		0	-1	0		0		0
RP11-411G18	"EPHA2;ZBTB17;CLCNKB;HSPB7;CLCNKA;MGC24047;FLJ36766"	1	16040829	16212320	0	0	0	0	0	0	1	-1	0	0	1	0	0	0	0		0	0	0	0	0	-1	0	0	0	0	0	0	-1	0	0	0	0	0
RP11-276H7	"EPHA2;FBXO42;ARHGEF19;MGC10731"	1	16182059	16350435	0	0	0	0	0	0	1	0		0				0	0		0	0	0	0	0	-1	0	0	0	0	0	0	-1	0		0	0	0
RP11-54H23	"DKFZp566C0;FBXO42;LOC374955"	1	16320180	16493636	0	0	0	0	0	0	1	0	0	0	1		0	0	1	0	0	0	0	0	0	0	0	0	0	0	0	0	-1	0		0	0	0
RP11-219J7	"DKFZp566C0;FBXO42;FLJ10420;KIAA1922;LOC374955"	1	16422642	16553496	0	1	0	0	0	0	1	0	0	0	1	0	0	0	1	1	0	0	1	0	0	0	0	1	0	0	1	0	0	0	0	0	0	0
RP11-777P8	"FLJ10420;KIAA1922"	1	16511077	16681998		1	0	0	0	0	1	0	0	0	1	1	0	0	1	1	0		1	0	0	0	0	1	0	1	1	0	0	0		0		0
RP11-45I3	KIAA1922	1	16532887	16679708	0	1	0	0	0	0	1							0	1	1	0		1	0	0	0	0	1	0			0	0	0	0	0	0	0
RP11-756D22	"MSTP9;MGC12760"	1	16592692	16742477	0	1	0	0	0	0	1	0	0	0	1	1	0	0	1	1	0	0	1	0	0	0	0	1	0	1	1	0	0	0	0	0	0	0
RP11-793H14	NULL	1	16611450	16655427	0	1	0	0	0	0	1	0	0	0	1		0	0	1	1	0	0	1	0	0	0	0	1	0	1	1	0	0	0	0	0	0	0
RP11-561I12	"MSTP9;MGC12760"	1	16629890	16840000	0	1	0		0	0	1	0	0	0	1	1	0	0	1	1	0	0	1	0	0	0	0	1	0	1	1	0	0	0	0	0	0	0
RP11-354N19	"MSTP9;MGC12760"	1	16631869	16758676	0	1	0	0	0	0	1	0	0	0	1	1	0	0	1	1	0	0	1	0	0	0	0	1	0	1	1	0	0	0	0	0	0	0
RP11-408H16	"MSTP9;MGC12760"	1	16631869	16742477	0	1	0	0	0	0	1	0	0	0	1	1	0	0	1	1	0	0	1	0	0	0	0	1	0	1	1	0	0	0	0	0	0	0
RP11-148H11	"MSTP9;MGC12760"	1	16668779	16764061	0	1	0	0	0	0	1	0	0	0	1	1	0	0	1	1	0	0	1	0	0	0	0	1	0	1	1	0	0	0	0	0	0	0
RP11-193C6	MSTP9	1	16720010	16868572		1	0	0	0		1	0	0	0	1	1	0	0	1	1	0	0	1	0	0	0	0	1	0	1	1	0	0	0		0		0
RP11-367J3	MSTP9	1	16720010	16868572	0	1	0	0	0	0	1	0	0	0	1	1	0	0	1	1	0	0	1	0	0	0	0	1	0	1	1	0	0	0	0	0	0	0
RP11-497I3	CROCC	1	16922665	17026255	0	1	0	0	0	0	1	0	0	0	1	1	0	0	1	1	0	0	1	0	0	0	0	1	0	1	1	0	0	0	0	0	0	0
CTD-2023O19	CROCC	1	16927084	17026255	0	1	0	0	0	0	1	0	0	0		1	0	0	1	1	0	0	1	0	0	0	0	1	0	1	1	0	0	0	0	0	0	0
RP11-605E5	"CROCC;SDHB;MFAP2;ATP13A2"	1	16927084	17110332		1	0	0			1							0	1		0	0	1	0	0	0	0	1	0		1	0	0	0		0		0
RP11-236N20	NULL	1	16940084	16979401	0	1	0	0	0	0	1	0	0	0			0	0	1		0	0	1	0	0	0	0	1	0	1	1	0	0	0	0	0	0	0
RP11-615L15	"CROCC;PADI2;SDHB;MFAP2;ATP13A2"	1	16960019	17194807	0	1	0	0	0	0	0	0	0	0	1	1	0	0	1	1	0	0	1	0	0	-1	0	0	0	1	1	0	-1	0	0	0	0	0
RP11-346C15	"PADI2;SDHB;LOC400743;PADI1"	1	17111894	17298177	-1	0	0	0	0	0	0	0	0	0	1	0	0	0	0	0	0	0	0	0	0	-1	0	0	0	0	0	0	-1	0	0	0	0	0
RP11-185G12	"PADI2;LOC400743;PADI1"	1	17160750	17318338	-1	0	0	0	0	0	0	0	0	0	1	0	0	0	0	0	0	0	0	0	0	-1	0	0		0	0	0	-1	0		0	0	0
RP11-504L2	"PADI3;LOC400743;PADI1"	1	17246513	17350416	-1	0	0	0	0	0	0	0	0	0	1	0	0	0	0	0	0	0	0	0	0	-1	0	0	0	0	0	0	-1	0	0	0	0	0
RP11-34K18	"PADI3;PADI4;PADI1"	1	17276123	17422018	-1	0	0	0	0	0	0	0	0	0	1	0	0	0	0	0	0	0	0	0	0	-1	0	0	0	0	0	0	-1	0	0	0	0	0
RP11-261J13	"TD-60;PADI4;PADI6"	1	17359617	17521287	-1	0	0	0	0	0	0	0	0	0	0		0	0	0	0	0	0	0	0	0	-1	0	0	0	0	0	0	-1	0	0	0	0	0
RP11-636C13	FLJ10521	1	17512704	17656066	-1	0	0	0	0	0	0	0	0	0	0	0	0	0	0	0	0	0	0	0	0	-1	0		0	0	0	0	-1	0	0	0	0	0
RP11-800F16	FLJ10521	1	17603237	17785253	-1	0	0	0	0	0	0	0	0	0	0	0	0	0	0	0	0	0	0	0	0	-1	0	0	0	0	0	0	-1	0	0	0	0	0
RP11-776D16	FLJ10521	1	17673233	17796399	-1		0	0	0	0	0	0	0	0	0	0	0	0	0	0	0	0	0	0	0	-1	0	0	0	0	0	0	-1	0	0	0	0	0
RP11-213M2	"LOC81569;FLJ10521"	1	17725554	17904642			0		0				0	0				0	0			0		0	0	-1	0	0	0	0	0	0		0		0		
RP11-468N9	LOC81569	1	17885255	18053692	-1	0	0	0	0	0	0	0	0	0	0	0	0	0	0	0	0	0	0	0	0	-1	0	0	0	0	0	0	-1	0	0	0	0	0
RP11-711N17	MGC15730	1	18027221	18234407	-1	0	0	0	0	0	0	0	0	0	0	0	0	0	0	0	0	0	0	0	0	-1	0	0	0	0	0	0	-1	0	0	0	0	0
CTD-2009F7	MGC15730	1	18158026	18362311	-1	0	0	0	0	0	0	0	0	0	0		0	0	0	0	0	0	0	0	0	-1	0	0	0	0	0	0	-1	0	0	0	0	0
RP11-728G12	NULL	1	18246213	18426640	-1	0	0	0	0	0	0	0	0	0	0	0	0	0	0	0	0	0	0	0	0	-1	0	0	0	0	0	0	-1	0	0	0	0	0
RP11-121A23	"MGC15730;FLJ38753"	1	18372159	18558506	-1	0	0	0	0	0	0	0	0	0	0		0	0	0	0		0	0	0	0	-1	0	0	0	0	0	0	-1	0		0		0
RP11-17H21	MGC15730	1	18372281	18533153	-1	0	0	0	0	0	0	0	0	0	0	0	0	0	0	0	0	0	0	0	0	-1	0	0	0	0	0	0	-1	0	0	0	0	0
RP11-168M6	FLJ38753	1	18458491	18624847	-1	0	0	0	0	0	0	0	0	0	0	0	0	0	0	0	0	0	0	0	0	-1	0	0	0	0	0	0	-1	0	0	0	0	0
RP11-511A13	PAX7	1	18569676	18745061	-1	0	0	0	0	0	0	0	0		0			0	0	0	0		0	0	0	-1	0	0	0	0		0	-1	0	0	0	0	0
RP11-164D21	"LOC284530;PAX7"	1	18638208	18838680	-1	0	0	0	0	0	0	0	0	0	0	0	0	0	0	0	0	0	0	0	0	-1	0	0	0	0	0	0	-1	0	0	0	0	0
RP11-412G9	"LOC284530;PAX7"	1	18724471	18871388	-1	0	0	0	0	0	0	0	0	0	0	0	0	0	0	0	0	0	0	0	0	-1	0	0	0	0	0	0	-1	0	0	0	0	0
RP11-466K16	"LOC284530;PAX7"	1	18730165	18888210	-1	0	0	0	0	0	0	0	0	0	0	0	0	0	0	0	0	0	0	0	0	-1	0	0	0	0	0	0	-1	0	0	0	0	0
RP11-306H4	"RBAF600;LOC126917;LOC148490;ALDH4A1;TAS1R2"	1	18919379	19165027		0	0	0	0	0	0	0	0	0				0	0	0	0	0	0	0	0	-1	0	0	0	0	0	0	-1			0		0
RP11-362F4	"RBAF600;LOC126917;LOC148490"	1	18988077	19214228	0	0	0	0	0	0	0	0	0	0	0	0	0	0	0	0	0	0	0	0	0	-1	0	0	0	0	0	0	-1	0	0	0	0	0
RP11-644J10	"RBAF600;KIAA0090;C1orf33"	1	19170016	19337096	0	0	0	0	0	0	0	0	0	0	0		0	0	0	0	0	0	0	0	0	-1	0	0	0	0	0	0	-1	0	0	0	0	0
RP11-657C12	"RBAF600;PQLC2;CAPZB;AFAR3;KIAA0090;AKR7A2;C1orf33;AKR7A3"	1	19276958	19448190	0	0	0	0	0	0	0	0	0	0	0	0	0	0	0	0		0	0	0	0	0	0	0	0	0	0	0	-1	0		0	0	0
RP11-371H15	"PQLC2;CAPZB;AFAR3;AKR7A2;AKR7A3"	1	19332164	19501727	0	0	0	0	0	0	0	0	0	0	0	0	0	0	0	0	0	0	0	0	0	0	0	0	0	0	0	0	-1	0	0	0	0	0
RP11-800L4	CAPZB	1	19473171	19651333	0	0	0	0	0	0	0	0	0	0	0	0	0	0	0	0	0	0	0	0	0	0	0	0	0	0	0	0	-1	0	0	0	0	0
RP11-795P13	"LOC255104;HTR6;NBL1"	1	19628538	19803294	0		0			0	0	0	0	0	0	0	0	0		0	0	0					0		0	0	0	0	-1	0	0	0	0	0
RP11-746L12	"LOC255104;FLJ20225;EIF1AP1"	1	19755555	19924321	0	0	0	0	0	0	0	0	0	0	0	0	0	0	0	0	0	0	0	0	0	0	0	0	0	0	0	0	-1	0	0	0	0	0
RP11-460G22	"PLA2G2E;PLA2G2A;FLJ20225;KIAA0459;EIF1AP1"	1	19882255	20077814	0	0	0	0	0	0	0	0	0	0	0	0	0	0	0	0	0	0	0	0	0	0	0	0	0	0	0	0	-1	0	0	0	0	0
RP11-66M4	"PLA2G2E;PLA2G2A;PLA2G5"	1	19992449	20162611	0	0	0	0	0	0	0	0	0	0	0	0	0	0	0	0	0	0	0	0	0	0	0	0	0	0	0	0	-1	0	0	0	0	0
RP11-805F5	"PLA2G2F;PLA2G2D;PLA2G5;UBXD3"	1	20072777	20266940	0	0	0	0	0	0	0	0	0	0	0	0	0	0	0	0	0	0	0	0	0	0	0	0	0	0	0	0	-1	0	0	0	0	0
RP11-457M3	"PLA2G2F;PLA2G2D;PLA2G5;UBXD3"	1	20162612	20329934	0	0	0	0	0	0	0	0	0	0	0	0	0	0	0	0	0	0	0	0	0	0	0	0	0	0	0	0	-1	0	0	0	0	0
CTD-2014J23	"FLJ32784;UBXD3"	1	20242550	20395693	0	0	0		0	0	0	0	0	0	0	0	0	0	0	0	0	0	0	0	0	0	0	0	0	0	0	0	-1	0	0	0	0	0
RP11-186K3	"LOC339505;FLJ32784"	1	20313791	20472200	0	0	0	0	0	0	0	0		0	0		0	0	0		0	0	0	0	0	0	0	0	0	0	0	0	-1	0		0	0	0
RP11-374L7	"LOC339505;FLJ32784"	1	20380728	20554761	0	0	0	0	0	0	0	0	0	0	0	0	0	0	0	0	0	0	0	0	0	0	0	0	0	0	0	0	-1	0	0	0	0	0
RP13-481O13	"FLJ12875;CaMKIINalp;LOC339505;FAM43B"	1	20481120	20638854	0	0	0	0	0	0	0	0		0	0	0	0	0	0	0		0	0	0	0	0	0	0	0	0	0	0	-1	0		0	0	0
RP11-242F23	"FLJ12875;CaMKIINalp;LOC339505;FAM43B"	1	20491277	20659808	0	0	0	0	0	0	0	0		0	0	0	0	0	0	0	0	0	0	0	0	0	0	0	0	0	0	0	-1	0	0	0	0	0
RP11-710B9	"FLJ12875;CaMKIINalp;LOC339505;FAM43B"	1	20498348	20656245		0		0															0			0	0					0						
RP11-367G13	"FLJ12875;CaMKIINalp;DDOST;FAM43B;PINK1;CDA"	1	20542373	20732274	0	0	0	0	0	0	0	0	0	0	0	0	0	0	0	0	0	0	0	0	0	0	0	0	0	0	0	0	-1	0	0	0	0	0
RP11-401M16	"FLJ12875;CaMKIINalp;KIF17;DDOST;FAM43B;PINK1;CDA"	1	20545687	20738965	0	0	0	0	0	0	0	0	0	0	0	0	0	0	0	0	0	0	0	0	0	0	0	0	0	0	0	0	-1	0		0		0
RP11-200J11	"LOC400745;KIF17;DDOST;HP1-BP74;PINK1;CDA"	1	20681569	20851636	0	0	0	0	0	0	0	0	0	0	0		0	0	0	0	0	0	0	0	0	0	0	0	0	0	0	0	-1	0	0	0	0	0
RP11-293H1	"EIF4G3;LOC400745;KIF17;HP1-BP74"	1	20776194	20941507	0	0	0	0	0	0	0	0		0				0	0	0	0	0		0	0	0	0	0	0	0	0	0	-1	0		0	0	0
RP11-685E1	NULL	1	20992429	21157229		0	0	0	0		0			0			0	0	0	0		0		0	0	0	0	0	0	0	0	0	-1			0		0
RP11-657L17	EIF4G3	1	21062844	21198166	0	0	0	0	0	0	0	0	0	0	0	0	0	0	0	0		0	0	0	0	0	0	0	0	0	0	0	-1	0		0	0	0
RP11-713M24	EIF4G3	1	21120968	21261172	0	0	0	0	0	0	0		0	0	0	0	0	0	0	0	0	0	0	0	0	0	0		0	0	0	0	-1	0	0	0	0	0
RP11-474I18	"EIF4G3;ECE1"	1	21144576	21319747	0	0	0	0	0		0	0		0	0		0	0	0		0	0	0	0	0	0	0		0	0	0	0	-1	0		0	0	0
RP11-610E8	"AE2;ECE1"	1	21254392	21541084			0							0												0		0					0			0		
RP11-460H24	"ALPL;AE2"	1	21392212	21600955	0	0	0	0	0	0	0	0	0	0	0		0	0	0	0	0	0	0	0	0	0	0	0	0	0	0	0	0	0	0	0	0	0
RP11-702G12	"RAP1GA1;ALPL;AE2"	1	21485547	21683831	0	0	0	0	0	0	0	0						0	0	0	0		0	0	0	0	0	0	0			0	0	0	0	0	0	0
RP11-598N19	"RAP1GA1;ALPL;USP48"	1	21595239	21795788		0	0	0										0	0				0	0	0	0	0	0	0			0	0			0		
RP11-577A4	"HSPG2;RAP1GA1;USP48"	1	21682890	21930714	0	0	0	0	0	0	0	0	0	0	0	0	0	0	0	0	0	0	0	0	0	0	0	0	0	0	0	0	0	0	0	0	0	0
RP11-521N9	"HSPG2;USP48"	1	21749478	21930714	0	0	0	0	0	0	0	0	0	0	0	0	0	0	0	0	0	0	0	0	0	0	0	0	0	0	0	0	0	0	0	0	0	0
RP11-132G19	"HSPG2;USP48"	1	21777793	21930714					0		0							0				0	0			0	0		0			0	0			0		0
RP11-561D3	HSPG2	1	21856435	21958112			0		0									0	0		0			0	0	0	0		0	0				0		0		0
RP11-598I15	"HSPG2;ELA3B"	1	21880538	22068428	0	0	0	0	0	0	0	0	0		0		0	0	0		0	0	0	0	0	0	0	0	0	0	0		0	0		0		0
RP11-26H16	"HSPG2;ELA3A;ELA3B;HSPC157;CDC42"	1	21980519	22165480	0	0	0	0	0	0	0	0	0	0	0	0	0	0	0	0	0	0	0	0	0	0	0	0	0	0	0	0	0	0	0	0	0	0
RP11-764P14	"HSPG2;ELA3A;ELA3B;HSPC157"	1	21980519	22120000	0	0	0	0	0	0	0	0	0	0	0	0	0	0	0	0	0	0	0	0	0	0	0	0	0	0	0	0	0	0	0	0	0	0
RP11-456M4	"ELA3A;WNT4;HSPC157;CDC42"	1	22068597	22241463	0	0	0	0	0	0	0	0	0	0	0	0	0	0	0	0	0	0	0	0	0	0	0	0	0	0	0	0	0	0	0	0	0	0
RP11-415K20	NULL	1	22282637	22466532		0	0	0	0				0		0		0	0	0			0	0	0	0	-1	0	0	0	0	0	0	0	0				
RP11-134M9	NULL	1	22332412	22493249	0	0	0	0	0	0	0	0	0	0	0	0	0	0	0	0	0	0	0	0	0	-1	0	0	0	0	0	0	0	0	0	0	0	0
RP11-466J21	"EPHA8;KIAA0478"	1	22419398	22666840	0	0	0	0	0	0	0	0	0	0	0	0	0	0	0	0	0	0	0	0	0	-1	0	0	0	0	0	0	0	0	0	0	0	0
RP11-277f18	"EPHA8;C1QA;C1QB;C1QG;KIAA0478"	1	22562310	22749411	0	0	0	0	0	0	0	0	0	0	0	0	0	0	0	0	0	0	0	0	0	-1	0	0	0	0	0	0	0	0	0	0	0	0
RP11-410J10	"EPHA8;C1QA;C1QB;C1QG;EPHB2"	1	22666244	22831410	0	0	0	0	0	0	0	0	0	0	0	0	0	0	0	0	0	0	0	0	0	-1	0	0	0	0	0	0	0	0	0	0	0	0
RP11-695I8	EPHB2	1	22738826	22919335	0	0	0	0	0	0	0	0	0	0	0	0	0	0	0	0	0	0	0	0	0	-1	0	0	0	0	0	0	0	0		0		0
RP11-431G10	EPHB2	1	22881954	23056666	0	0	0	0	0	0	0	0	0	0	0	0	0	0	0	0	0	0	0	0	0	-1	0	0	0	0	0	0	0	0	0	0	0	0
RP11-109P19	"AOF2;LUZP1"	1	23015001	23172625	0	0	0	0	0	0		0		0	0			0	0		0	0	0	0	0	-1	0	0	0	0	0	0	0	0		0		
RP11-77P5	"AOF2;LUZP1"	1	23044510	23227415	0	0	0	0	0	0	0	0	0	0	0	0	0	0	0	0	0	0	0	0	0	-1	0	0	0	0	0	0	0	0	0	0	0	0
RP11-513J16	"AOF2;LUZP1;HTR1D"	1	23096358	23292700	0	0	0	0	0	0	0	0	0	0	0	0	0	0	0	0	0	0	0	0	0	-1	0	0	0	0	0	0	0	0	0	0	0	0
RP11-43I13	"LUZP1;HTR1D"	1	23204710	23348008	0	0	0	0	0	0	0		0	0	0	0	0	0	0	0	0	0	0	0	0	-1	0	0	0	0	0	0	0	0	0	0		0
RP11-809B5	"DDEFL1;TCEA3;ZNF436;HNRPR;LOC148898"	1	23353824	23516812	0	0	0	0	0	0	0	0	0	0	0	0	0	0	0	0		0	0	0	0	-1	0	0	0	0	0	0	0	0	0	0	0	0
RP11-818B10	"DDEFL1;ID3;E2F2;MDS2"	1	23503746	23730837			0	0	0		0							0	0		0	0	0	0	0	-1	0	0	0	0	0	0	0	0				0
RP11-57f20	"DDEFL1;ID3;E2F2;MDS2"	1	23544768	23723237	0	0	0	0	0		0	0		0				0	0		0	0	0		0	-1	0	0	0	0	0	0	0	0	0	0		0
RP11-551M5	"ID3;E2F2;MDS2"	1	23560494	23706176	0	0	0	0	0	0	0	0	0	0	0	0	0	0	0		0	0	0	0	0	-1	0	0	0	0	0	0	0	0	0	0		0
RP11-705H24	"ID3;E2F2;AD7C-NTP;RPL11;MDS2"	1	23596071	23790388	0	0	0	0	0	0	0	0	0	0	0	0	0	0	0	0	0	0	0	0	0	-1	0	0	0	0	0	0	0	0	0	0	0	0
RP11-561B17	"FUCA1;LYPLA2;HMGCL;TCEB3;HT014;AD7C-NTP;GALE;RPL11;MDS2"	1	23711020	23936248	0	0	0	0	0	0	0	0	0	0	0	0	0	0	0	0	0	0	0	0	0	-1	0	0	0	0	0	0	0	0	0	0	0	0
RP11-8D9	"FUCA1;LYPLA2;CNR2;HMGCL;HT014;GALE"	1	23837750	24005959	0	0	0	0	0	0	0	0	0	0	0	0	0	0	0	0	0	0	0	0	0	-1	0	0	0	0	0	0	0	0	0	0	0	0
CTD-2155F18	"FUCA1;CNR2"	1	23934322	24023483		0			0		0			0				0	0			0		0	0	-1	0	0	0	0	0		0	0		0		0
RP11-125H4	MYOM3	1	24012084	24163925	0	0	0	0	0	0	0	0	0	0	0	0	0	0	0	0	0	0	0	0	0	-1	0	0	0	0	0	0	0	0	0	0	0	0
RP11-579L14	NULL	1	24029041	24038090	0	0	0	0	0	0	0	0	0	0	0	0	0	0	0	0	0	0	0	0	0	-1	0	0	0	0	0	0	0	0		0	0	0
RP11-674O22	"MYOM3;IL28RA;IL22RA1"	1	24059524	24237101	0	0	0	0	0	0	0	0	0	0	0	0	0	0	0	0	0	0	0	0	0	-1	0	0	0	0	0	0	0	0	0	0	0	0
RP11-23K15	"MYOM3;IL28RA;IL22RA1"	1	24092909	24268418	0	0	0	0	0	0	0	0	0	0	0	0	0	0	0	0	0	0	0	0	0	-1	0	0	0	0	0	0	0	0	0	0	0	0
CTD-2103F18	"MYOM3;IL28RA;LOC284632;IL22RA1"	1	24133186	24299730	0	0	0	0	0	0		0	0	0	0	0	0	0	0	0	0	0	0	0	0	-1	0	0	0	0	0	0	0	0		0	0	0
RP11-384H10	"IL28RA;LOC284632;TFCP2L4;IL22RA1"	1	24207321	24415038	0	0	0	0	0	0	0	0	0	0	0	0	0	0	0	0	0	0	0	0	0	-1	0	0	0	0	0	0	0	0	0	0	0	0
RP11-100A7	"TFCP2L4;LOC90529"	1	24296408	24485346	0	0	0	0	0	0	0	0	0	0	0	0	0	0	0	0	0	0	0	0	0	-1	0	0	0	0	0	0	0	0		0	0	0
CTD-2160K14	"TFCP2L4;LOC90529;DJ462O23.2"	1	24345958	24488165		0	0	0	0									0	0			0		0	0	-1	0	0	0	0	0	0	0			0		
RP11-43P7	"TFCP2L4;LOC90529;DJ462O23.2"	1	24394889	24550514	0	0	0	0	0	0	0	0	0	0	0	0	0	0	0	0	0	0	0	0	0	-1	0	0	0	0	0	0	0	0	0	0	0	0
RP11-43N9	"TFCP2L4;LOC90529;DJ462O23.2"	1	24394890	24550515	0	0	0	0	0	0	0	0	0	0	0	0	0	0	0	0	0	0	0	0	0	-1	0	0	0	0	0	0	0	0	0	0	0	0
RP11-191O23	"TFCP2L4;LOC90529;DJ462O23.2"	1	24402568	24541923	0	0	0	0	0	0	0	0	0	0	0	0	0	0	0	0	0	0	0	0	0	-1	0	0	0	0	0	0	0	0	0	0	0	0
CTD-2320E7	DJ462O23.2	1	24476780	24573421		0	0	0	0		0						0	0	0		0	0	0	0	0	-1	0	0	0	0	0	0	0	0		0		0
RP11-580N24	"DSCR1L2;FLJ42528;DJ462O23.2"	1	24502775	24649624	0	0	0	0	0	0	0	0	0	0	0	0	0	0	0	0	0	0	0	0	0	-1	0	0	0	0	0	0	0	0	0	0	0	0
RP11-595I7	"DSCR1L2;FLJ42528;SRRM1;DJ462O23.2"	1	24524966	24731943	0	0	0	0	0	0	0	0	0	0	0	0	0	0	0	0	0	0	0	0	0	-1	0	0	0	0	0	0	0	0	0	0	0	0
CTD-2215B3	"FLJ42528;SRRM1"	1	24629995	24725286	0	0	0	0	0		0	0		0			0	0	0			0		0	0	-1	0	0	0	0	0	0	0	0		0		0
RP13-482C3	"FLJ42528;SRRM1"	1	24649625	24741441		0	0	0	0	0	0	0	0	0			0	0	0	0		0	0	0	0	-1	0	0	0	0	0	0	0	0		0		0
RP11-295F15	"CLIC4;SRRM1"	1	24717221	24898814	0	0	0	0	0	0	0	0	0	0			0	0	0	0	0	0	0	0	0	-1	0	0	0	0	0	0	0	0	0	0	0	0
RP11-108J9	CLIC4	1	24746217	24954668	0	0	0	0	0	0	0	0	0	0	0	0	0	0	0	0	0	0	0	0	0	-1	0	0	0	0	0	0	0	0	0	0	0	0
RP11-763K2	CLIC4	1	24746217	24924141	0	0	0	0	0		0							0	0		0	0	0	0	0	-1	0	0	0	0			0	0		0		0
RP11-593L24	"CLIC4;RUNX3"	1	24844896	25035319	0	0	0	0	0	0	0	0	0	0	0	0	0	0	0	0	0	0	0	0	0	-1	0	0	0	0	0	0	0	0	0	0	0	0
RP11-550K7	"CLIC4;RUNX3"	1	24856413	25093377	0	0	0	0	0	0	0	0	0	0	0	0	0	0	0	0	0	0	0	0	0	-1	0	0	0	0	0	0	0	0	0	0	0	0
RP11-101D17	"CLIC4;RUNX3"	1	24900000	25064486	0	0	0	0	0		0	0						0	0		0	0	0	0	0	-1	0	0	0	0	0	0	0	0	0	0	0	0
RP11-459O20	NULL	1	25005312	25185774	0	0	0	0	0	0	0	0	0	0		0	0	0	0	0	0	0	0	0	0	-1	0	0	0	0	0	0	0	0	0	0	0	0
RP11-597I7	P29	1	25139556	25295035	0	0	0	0	0	0		0	0	0		0	0	0	0	0	0	0	0	0	0	-1	0	0	0	0	0	0	0	0		0	0	0
RP11-335G20	"FLJ10747;RHCE;SMP1"	1	25327725	25507851	0	0	0	0	0	0	0	0	0	0	0	0	0	0	0	0	0	0	0	0	0	-1	0	0	0	0	0	0	0	0	0	0	0	0
RP11-157K8	"FLJ10747;RHCE;SMP1"	1	25377037	25514614	0	0	0	0	0	0	0	0	0	0	0	0	0	0	0	0	0	0	0	0	0	-1	0	0	0	0	0	0	0	0	0	0	0	0
RP11-448K3	"FLJ10747;RHCE;SMP1"	1	25383914	25514614	0	0	0	0	0	0	0	0	0	0	0		0	0	0	0	0	0	0	0	0	-1	0	0	0	0	0	0	0	0		0		
RP13-487H18	FLJ10747	1	25444953	25508494	0	0	0	0	0	0	0	0	0	0	0	0	0	0	0	0	0	0	0	0	0	-1	0	0	0	0	0	0	0	0	0	0	0	0
RP11-70P17	"FLJ10747;ARH;MAN1C1"	1	25500609	25764932	0	0	0	0	0	0	0	0	0	0	0	0	0	0		0	0	0	0	0	0	-1	0	0	0	0	0	0	0	0	0	0	0	0
RP11-109B4	"SEPN1;LOC56181;MGC2603;MAN1C1"	1	25649355	25847275	0	0	0	0	0		0	0	0	0	0	0	0	0	0	0	0	0	0	0	0	-1	0	0	0	0	0	0	0	0	0	0	0	0
RP13-849E4	"SEPN1;MAN1C1"	1	25661691	25822869	0	0	0	0	0	0	0	0	0	0		0	0	0	0	0	0	0	0	0	0	-1	0	0	0	0	0	0	0	0	0	0	0	0
RP11-590J23	"SEPN1;FLJ32206;MPRA;LOC56181;MGC2603;MAN1C1"	1	25709601	25903119	0	0	0	0	0	0	0	0	0	0	0	0	0	0	0	0	0	0	0	0	0	-1	0	0	0	0	0	0	0	0	0	0	0	0
RP11-65E18	"SEPN1;STMN1;FLJ32206;MPRA;LOC56181;MGC2603;MAN1C1"	1	25737048	25924750		0	0	0	0	0	0			0				0	0		0	0		0	0	-1	0	0	0	0	0	0	0	0		0		0
RP11-16E9	"SEPN1;FLJ32206;MPRA;LOC56181;MGC2603;MAN1C1"	1	25754090	25908105	0	0	0	0	0	0	0	0	0	0	0	0	0	0	0	0	0	0	0	0	0	-1	0	0	0	0	0	0	0	0	0	0	0	0
RP11-229A14	"SEPN1;STMN1;FLJ32206;MPRA;LOC56181;MGC2603;PAFAH2"	1	25813958	25972967	0	0	0	0	0	0	0	0		0				0	0		0	0		0	0	-1	0	0	0	0	0	0	0	0	0	0	0	0
RP11-39G19	"STMN1;FLJ32206;MPRA;MGC2603;PAFAH2"	1	25844918	25998061	0	0	0	0	0	0	0	0	0	0	0	0	0	0	0	0	0	0	0	0	0	-1	0	0	0	0	0	0	0	0	0	0	0	0
RP11-111D20	"EXTL1;SLC30A2;PAFAH2;TRIM63"	1	25933613	26098018			0	0	0	0	0	0	0	0	0	0	0	0	0	0	0	0	0		0	-1	0	0	0	0	0	0	0	0		0	0	0
RP11-50L24	"PDIK1L;EXTL1;SLC30A2;PAFAH2;TRIM63"	1	25998062	26139697	0	0	0	0	0	0	0	0	0	0	0	0	0	0	0	0	0	0	0	0	0	-1	0	0	0	0	0	0	0	0	0	0	0	0
RP11-349K8	"PDIK1L;CNKSR1;ZNF593;FLJ14050;DKFZP434L0;CATSPER4"	1	26098016	26273406	0	0	0	0	0	0	0	0	0	0	0	0	0	0	0	0	0	0	0	0	0	-1	0	0	0	0	0	0	0	0	0	0	0	0
RP11-629P14	"SH3BGRL3;CDW52;SOC;DKFZP434L0;AIM1L;MGC33414;LIN28"	1	26236224	26440068	0	0	0	0	0		0	0	0	0		0	0	0	0	0	0	0	0	0	0	-1	0	0	0	0	0	0	0	0	0	0	0	0
RP11-423L24	"SH3BGRL3;CDW52;SOC;DHDDS;DKFZP434L0;AIM1L;MGC33414;LIN28"	1	26277246	26475166	0	0	0	0	0	0	0	0	0	0	0	0	0	0	0	0	0	0	0	0	0	-1	0	0	0	0	0	0	0	0	0	0	1	0
RP11-758G19	"DHDDS;RPS6KA1;HMGN2;LIN28"	1	26428736	26593739	0	0	0	0	0	0	0	0	0	0	0	0	0	0	0	0	0	0	0	0	0	-1	0	0	0	0	0	0	0	0	0	0	1	0
CTD-2592C3	"DHDDS;RPS6KA1;HMGN2"	1	26464987	26649522	0	0	0	0	0		0	0	0	0	0			0	0		0	0	0	0	0	-1	0	0	0	0	0	0	0	0	0	0		0
CTD-2511F13	"DHDDS;RPS6KA1;HMGN2"	1	26464990	26661120			0		0						0			0				0		0	0		0	0		0		0				0		
RP11-443P17	"ARID1A;RPS6KA1"	1	26562115	26753166	0	0	0	0	0		0	0						0	0		0	0	0	0	0	-1	0	0	0	0		0		0		0		0
RP11-362I4	"ARID1A;PIGV;ZDHHC18"	1	26666091	26845652	0	0	0	0	0	0	0	0	0	0	0	0	0	0	0	0	0	0	0	0	0	-1	0	0	0	0	0	0	0	0	0	0	1	0
CTD-2240C5	"ARID1A;PIGV;ZDHHC18"	1	26762251	26861131		0	0	0	0		0	0			0				0			0	0	0		-1	0	0	0		0	0	0	0		0		0
RP11-816P24	"NR0B2;SFN;FLJ34633;FLJ10349;NUDC;GPATC3;ZDHHC18"	1	26811390	27005135		0	0	0	0	0	0	0		0			0	0	0	0	0	0	0	0	0	-1	0	0	0	0	0		0	0		0		0
RP11-492E20	"NR0B2;SFN;FLJ34633;FLJ10349;NUDC;GPATC3;ZDHHC18"	1	26840817	27005135	0	0	0	0	0	0		0		0				0	0		0	0		0	0	-1	0	0	0	0	0	0	0	0	0	0		0
RP11-1005F7	"SLC9A1;FAM46B"	1	27017218	27190559	0	0	0	0	0	0	0	0	0	0	0	0	0	0	0	0	0	0	0	0	0	-1	0	0	0	0	0	0	0	0		0	1	0
CTD-2538F21	"MAP3K6;WDTC1;DKFZP564D0;FCN3;SYTL1"	1	27188425	27389104		0	0	0	0		0			0			0	0	0	0	0	0	0	0	0	-1	0	0	0	0		0	0	0		0		0
RP11-355G14	"WASF2;GPR3;UNQ6122;MAP3K6;WDTC1;DKFZP564D0;FCN3;SYTL1"	1	27275746	27486996	0	0	0	0		0	0	0	0	0	0	0	0	0	0	0	0	0	0	0	0	-1	0	0	0	0	0	0	0	0	0	0	1	0
RP11-621I13	"WASF2;GPR3;UNQ6122;MAP3K6;WDTC1;DKFZP564D0;FCN3;SYTL1"	1	27291137	27466459	0	0	0	0	0	0	0	0	0	0	0	0	0	0	0	0		0	0	0	0	-1	0	0	0	0	0	0	0	0	0	0	1	0
RP11-583I13	"WASF2;GPR3;UNQ6122;MAP3K6;DKFZP564D0;FCN3;SYTL1"	1	27345415	27543513	0	0	0	0	0	0	0	0	0	0	0		0	0	0	0	0	0	0	0	0	-1	0	0	0	0	0	0	0	0	0	0	1	0
RP11-582D15	"DJ159A19.3;WASF2;FGR"	1	27408549	27640605	0	0	0	0	0	0	0	0	0	0	0	0	0	0	0	0	0	0	0	0	0	-1	0	0	0	0	0	0	0	0	0	0	1	0
RP11-973A19	"DJ159A19.3;WASF2;G1P3;FGR"	1	27457105	27677844	0	0	0	0	0	0	0	0	0	0	0	0	0	0	0	0	0	0	0	0	0	-1	0	0	0	0	0	0	0	0	0	0	1	0
RP11-553K16	"MGC34648;DJ159A19.3;G1P3;FGR"	1	27571700	27770043	0	0	0	0	0	0	0	0	0	0	0	0	0	0	0	0	0	0	0	0	0	-1	0	0	0	0	0	0	0	0	0	0	1	0
RP11-427O24	"MGC34648;C1orf38;RPA2;STX12;PPP1R8"	1	27740679	27902562	0		0	0	0	0	0	0		0				0	0	0	0	0	0	0	0	-1	0	0	0	0	0	0	0	0	0	0	1	0
RP11-762L23	"C1orf38;RPA2;EYA3;FLJ10307;PPP1R8;SMPDL3B"	1	27843634	27999913	0	0	0	0	0	0	0	0	0	0	0	0	0	0	0	0	0	0	0	0	0	-1	0	0	0	0	0	0	0	0	0	0	0	0
RP11-758C4	"RPA2;EYA3;FLJ10307;SMPDL3B"	1	27920043	28085946	0	0	0	0	0	0	0	0	0	0	0	0	0	0	0	0	0	0	0	0	0	-1	0	0	0	0	0	0	0	0		0	0	0
RP11-559B9	"PTAFR;EYA3"	1	28025856	28195911		0	0	0	0					0			0					0	0	0	0	-1	0	0	0	0	0	0	0			0		
RP11-667P18	"PTAFR;ATPIF1;EYA3;DNAJC8"	1	28053060	28261964	0	0	0	0	0	0	0	0	0	0	0	0	0	0	0	0	0	0	0	0	0	-1	0	0	0	0	0	0	0	0	0	0	0	0
RP11-665H8	"SESN2;ATPIF1;MED18"	1	28245266	28397581		0	0	0	0	0	0	0	0	0	0		0	0	0	0	0	0	0	0	0	-1	0	0	0	0	0	0	0	0		0	0	0
RP11-793B4	"LOC85028;MGC45806;TAF12;CHC1;PHACTR4;SECP43"	1	28629964	28789348	0	0	0	0	0		0		0	0	0	0	0	0	0	0	0	0	0	0	0	-1	0	0	0	0	0	0	0	0		0		0
RP11-442N24	"LOC85028;MGC45806;TAF12;CHC1;PHACTR4;SECP43"	1	28629964	28803974	0		0	0	0	0	0	0	0	0	0	0	0	0	0	0	0	0	0	0	0	-1	0	0	0	0	0	0	0	0		0		0
RP13-485J14	"LOC85028;MGC45806;CHC1;PHACTR4;SECP43"	1	28629964	28749294			0	0	0		0			0			0	0	0	0		0	0	0	0	-1	0	0	0	0			0			0		0
RP13-180P15	"LOC85028;MGC45806;TAF12;CHC1;GMEB1;PHACTR4;SECP43"	1	28629964	28851178		0	0		0									0	0					0	0	-1	0	0	0			0				0		
RP11-318E23	"YTHDF2;OPRD1;GMEB1"	1	28803975	28976163					0									0						0	0	-1	0	0	0				0			0		0
RP11-245H18	"OPRD1;EPB41"	1	28938613	29074346		0	0	0	0					0			0	0		0		0	0	0	0	-1	0	0	0	0	0		0	0		0		
RP11-265A7	"OPRD1;EPB41"	1	28984433	29122678	0	0	0	0	0	0	0	0	0	0	0	0	0	0	0	0	0	0	0	0	0	-1	0	0	0	0	0	0	0	0	0	0	0	0
RP11-619P9	NULL	1	29072194	29234052	0	0	0	0	0	0	0	0	0	0	0	0	0	0	0	0	0	0	0	0	0	-1	0	0	0	0	0	0	0	0		0		0
RP11-467D18	"PTPRU;EPB41;SFRS4;DKFZp434C1;CGI-63"	1	29200098	29392736	0	0	0	0	0	0	0	0	0	0	0	0	0	0	0	0	0	0	0	0	0	-1	0	0	0	0	0	0	0	0	0	0	0	0
RP11-26P17	"PTPRU;EPB41;SFRS4;DKFZp434C1;CGI-63"	1	29227285	29401665	0	0	0	0	0	0	0	0	0	0	0	0	0	0	0	0	0	0	0	0	0	-1	0	0	0	0	0	0	0	0	0	0	0	0
RP11-242L13	"PTPRU;CGI-63"	1	29369329	29565604	0	0	0	0	0	0	0	0	0	0	0	0	0	0	0	0	0	0	0	0	0	-1	0	0	0	0	0	0	0	0	0	0	0	0
RP11-81K3	PTPRU	1	29392898	29580917	0	0	0	0	0		0	0	0	0		0	0	0	0	0	0	0	0	0	0	-1	0	0	0	0	0	0	0	0		0	0	0
RP11-810H18	PTPRU	1	29412179	29677264	0	0	0	0	0	0	0	0	0	0	0	0	0	0	0	0	0	0	0	0	0	-1	0	0	0	0	0	0	0	0	0	0	0	0
RP11-501K7	NULL	1	29521087	29704910	0	0	0	0	0	0	0	0	0	0	0	0	0	0	0	0	0	0	0	0	0	-1	0	0	0	0	0	0	0	0	0	0	0	0
RP11-376P8	NULL	1	29772895	29923540	0	0	0	0	0	0	0	0	0	0	0	0	0	0	0	0	0	0	0	0	0	-1	0	0	0	0	0	0	0	0	0	0	0	0
RP11-343P8	NULL	1	29892429	30059076	0	0	0	0	0	0	0		0	0	0	0	0	0	0	0	0	0	0	0	0	-1	0	0	0	0	0	0	0	0	0	0	0	0
RP11-333N8	NULL	1	29895974	30076651	0	0	0	0	0	0	0	0	0	0	0	0	0	0	0	0	0	0	0	0	0	-1	0	0	0	0		0	0	0	0	0	0	0
RP11-179G8	NULL	1	29905739	30084193	0	0	0	0	0	0	0	0	0	0	0	0	0	0	0	0	0	0	0	0	0	-1	0	0	0	0	0	0	0	0	0	0	0	0
RP11-168D14	NULL	1	29973196	30136396		0	0	0	0		0	0	0	0	0	0	0	0	0	0	0	0	0	0	0	-1	0	0	0	0	0	0	0	0		0		0
RP11-262L8	NULL	1	30112836	30318335	0	0	0	0	0	0	0	0	0	0	0	0	0	0	0	0	0	0	0	0	0	-1	0	0	0	0	0	0	0	0	0	0	0	0
RP11-201L4	NULL	1	30257576	30437505	0	0	0	0	0	0	0	0		0		0	0	0	0	0	0	0	0	0	0	-1	0	0	0	0	0	0	0	0		0		0
RP11-651G24	NULL	1	30333219	30505910	0	0	0	0	0	0	0	0	0	0	0	0	0	0	0	0	0	0	0	0	0	-1	0	0	0	0	0	0	0	0	0	0	0	0
RP11-99L20	NULL	1	30447156	30601449	0	0	0	0	0	0	0	0	0	0	0	0	0	0	0	0	0	0	0	0	0	-1	0	0	0	0	0	0	0	0	0	0		0
RP11-639P11	NULL	1	30463931	30649203	0	0	0	0	0	0	0	0	0	0	0	0	0	0	0	0	0	0	0	0	0	-1	0	0	0	0	0	0	0	0	0	0	0	0
RP11-282M4	NULL	1	30561730	30723852	0	0	0	0	0	0	0	0	0	0	0	0	0	0	0	0	0	0	0	0	0	-1	0	0	0	0	0	0	0	0	0	0	0	0
RP11-294J15	"MATN1;LAPTM5"	1	30723853	30928207	0	0	0	0	0	0	0	0	0	0	0	0	0	0	0	0	0	0	0	0	0	-1	0	0	0	0	0	0	0	0	0	0	0	0
RP11-51C12	"SDC3;LAPTM5;FOXO6"	1	30894283	31064806	0	0	0	0	0	0	0	0	0	0	0	0	0	0	0	0	0	0	0	0	0	-1	0	0	0	0	0	0	0	0	0	0	0	0
RP11-638H12	"PUM1;SDC3;FOXO6"	1	30953166	31193701	0	0	0	0	0	0	0	0	0	0	0	0		0	0	0	0	0	0	0	0	0	0	0	0	0	0	0	0	0	0	0	0	0
RP11-201O14	PUM1	1	31128685	31300077		0	0	0	0							0		0	0	0		0	0	0	0	0	0	0	0	0	0	0	0	0		0		0
RP11-490K7	"FLJ12650;HPRP8BP"	1	31245752	31420493	0	0	0	0	0	0	0	0	0	0	0	0	0	0	0	0	0	0	0	0	0	0	0	0	0	0	0	0	0	0		0		0
RP11-297M13	"PS1D;HPRP8BP;TDE2L;FABP3"	1	31385916	31579385	0		0		0	0	0	0	0	0	0	0	0	0	0	0		0	0	0	0	0	0	0	0	0	0	0	0	0		0	0	0
RP11-637C8	"PS1D;TDE2L;FABP3"	1	31457688	31621724		0	0	0	0		0	0	0	0	0	0	0	0	0	0	0	0	0	0	0	0	0	0	0	0	0	0	0	0		0		0
RP11-135H23	"LCN7;LOC284551;LOC149086"	1	31582801	31735767	0	0	0	0	0	0	0	0	0	0	0	0	0	0	0	0	0	0	0	0	0	0	0	0	0	0	0	0	0	0	0	0	0	0
RP11-629A12	"LCN7;LOC284551;HCRTR1;COL16A1;LOC149086"	1	31618016	31837496	0	0	0	0	0	0	0	0	0	0	0	0	0	0	0	0	0	0	0	0	0	0	0	0	0	0	0	0	0	0	0	0	0	0
RP11-73M7	"LCN7;HCRTR1;BAI2;COL16A1"	1	31699459	31884258	0	0		0	0		0			0				0	0		0	0	0		0	0	0	0	0	0	0			0		0		0
RP11-84A19	"BAI2;SPOCD1"	1	31845430	32011940		0	0	0	0								0		0			0	0	0		0	0		0	0						0		
RP11-757P15	PTP4A2	1	31952282	32122640	0	0	0	0	0	0	0	0	0	0	0		0	0	0	0	0	0	0	0	0	0	0	0	0	0	0	0	0	0	0	0		0
RP11-467H18	"KHDRBS1;PTP4A2"	1	32040547	32194558	0	0	0	0	0		0	0		0				0	0	0	0	0	0	0	0	0	0	0	0	0	0	0	0	0	0	0		0
RP11-318L19	"KHDRBS1;DKFZp451J0;KPNA6;TMEM39B"	1	32142345	32333679	0	0	0	0	0	0	0	0	0	0	0		0	0	0	0	0	0	0	0	0	0	0	0	0	0	0	0	0	0	0	0	0	0
RP11-277E16	"KHDRBS1;DKFZp451J0;IQCC;KPNA6;TMEM39B;MGC1203"	1	32174260	32341060	0	0	0	0	0	0	0	0	0	0	0	0	0	0		0	0	0	0	0	0	0	0	0	0	0	0	0	0	0	0	0	0	0
RP11-68H10	"DKFZp451J0;MGC10820;IQCC;RP4-622L5;LOC339483;EIF3S2;LOC149069;KPNA6;TMEM39B;MGC1203"	1	32193550	32383439		0	0	0	0					0				0	0	0		0		0	0	0	0	0	0	0		0	0			0		0
RP11-601F1	"DKFZp451J0;IQCC;RP4-622L5;LOC339483;EIF3S2;LOC149069;KPNA6;TMEM39B;MGC1203"	1	32201762	32380401	0	0	0	0	0	0	0	0	0	0	0		0	0	0	0	0	0	0	0	0	0	0	0	0	0	0	0	0	0		0	0	0
RP11-358I24	"HDAC1;LCK;FLJ10276;MARCKSL1;STK22C"	1	32385859	32529360	0	0	0	0	0	0	0	0	0	0	0	0	0	0	0	0	0	0	0	0	0	0	0	0	0	0	0	0	0	0	0	0	0	0
RP11-279P5	"FLJ10276;ZBTB8"	1	32505659	32673534		0	0	0	0		0	0			0		0	0	0	0	0	0	0	0	0	0	0	0	0	0			0	0		0		0
RP11-425I15	"ARCH;ZBTB8"	1	32626279	32771206	0	0	0	0	0		0		0	0	0	0	0	0	0	0	0	0	0	0	0	0	0	0	0	0	0	0	0	0		0		0
RP11-14L10	"SYNCOILIN;ARCH;KIAA1522;RBBP4;YARS"	1	32744739	32940330	0	0	0	0	0	0	0	0	0	0	0		0	0	0	0	0	0	0	0	0		0	0	0	0	0	0	0			0		0
RP11-114B7	"SYNCOILIN;ARCH;KIAA1522;RBBP4;YARS"	1	32780130	32942681		0	0	0	0		0		0	0	0	0	0	0	0		0	0	0	0	0	0	0	0	0	0	0	0	0	0		0		0
RP11-336O20	"HPCA;FNDC5;BCLP;FLJ12903;IBRDC3;YARS"	1	32911210	33087958	0	0	0	0	0	0	0	0	0	0		0	0	0	0	0	0	0	0	0	0	0	0	0	0	0	0	0	0	0	0	0	0	0
RP11-276H9	"KIAA0509;IBRDC3;AK2"	1	33050035	33211475		0	0		0									0	0					0	0	0	0	0	0			0		0		0		0
RP11-133F9	"ODC-p;KIAA0509;IBRDC3;AK2"	1	33082385	33250915	0	0	0	0	0		0	0		0			0	0	0		0	0	0	0	0	0	0	0	0	0	0	0	0	0		0	0	0
RP11-573P6	"ODC-p;KIAA0509;TRIM62;AK2"	1	33136801	33343983	0	0	0	0	0	0	0	0	0	0	0	0	0	0	0	0	0	0	0	0	0	0	0	0	0	0	0	0	0	0	0	0	0	0
RP11-777F21	"FLJ25476;TRIM62;PHC2"	1	33277319	33468304	0	0	0	0	0	0	0	0	0	0	0	0	0	0	0	0	0	0	0	0	0	0	0	0	0	0	0	0	0	0	0	0	0	0
RP11-94H24	"ZNF31;PHC2"	1	33469299	33630881	0		0	0	0	0	0	0	0	0	0	0	0	0	0	0	0	0	0	0	0	0	0	0	0	0	0	0	0	0		0		0
RP11-433N19	"ZNF31;CSMD2"	1	33516049	33668201	0	0	0	0	0	0	0	0	0	0	0	0	0	0	0	0	0	0	0	0	0	0	0	0	0	0	0	0	0	0	0	0	0	0
RP11-396A6	"ZNF31;CSMD2"	1	33630258	33840253	0	0	0	0	0	0	0	0	0	0	0	0	0	0	0	0	0	0	0	0	0	0	0	0	0	0	0	0	0	0	0	0	0	0
RP11-51a20	NULL	1	33790776	33842656	0	0	0	0	0	0	0	0	0	0	0	0	0	0	0	0	0	0	0	0	0	0	0	0	0	0	0	0	0	0	0	0	0	0
RP11-125D21	"LOC127540;LOC402779"	1	33897914	34057178	0	0	0	0	0	0	0	0	0	0	0		0	0	0	0	0	0	0	0	0	0	0	0	0	0	0	0	0	0	0	0	0	0
RP11-114D7	"LOC127540;LOC402779"	1	33974766	34140925	0	0	0	0	0		0		0	0	0		0	0	0	0	0	0	0	0	0	0	0	0	0	0	0		0	0		0		0
RP11-207N22	NULL	1	34088431	34281068	0	0	0		0	0	0	0	0	0	0		0	0	0	0	0	0	0	0	1	0	0	0	0	0	0	0	0	0	0	0		0
RP11-26F12	"MGC15882;CSMD2"	1	34183259	34357799	0	0	0	0	0	0	0	0	0	0	0	0	0	0	0	0	0	0	0	0	1	0	0	0	0	0	0	0	0	0	0	0	0	0
RP11-652M21	"MGC15882;CSMD2"	1	34226467	34382842	0	0	0	0	0	0	0	0	0	0	0	0	0	0	0	0	0	0	0	0	1	0	0	0	0	0	0	0	0	0	0	0	0	0
RP11-489I6	"MGC15882;CSMD2"	1	34237179	34413559	0	0	0	0	0	0	0	0	0	0	0	0	0	0	0	0	0	0	0	0	1	0	0	0	0	0	0	0	0	0	0	0	0	0
RP11-166O15	MGC15882	1	34318110	34495934	0	0	0	0	0	0	0	0	0	0	0	0	0	0	0	0	0	0	0	0	1	0	0	0	0	0	0	0	0	0	0	0	0	0
CTD-2347M6	NULL	1	34417397	34576073	0		0	0	0		0				0				0				0	0	1	0	0	0	0			0	0	0		0		0
RP11-620G1	NULL	1	34554423	34751236	0	0	0	0	0	0	0	1	0	0	0	0	0	0	0	0	0	0	0	0	1	0	0	0	0	0	0	0	0	0	0	0	0	0
RP11-428M11	NULL	1	34679769	34826729	0	0	0	0	0	0	0	1	0	0	0	0	0	0	0	0	0	0	0	0	0	0	0	0	0	0	0	0	0	0	0	0	0	0
RP11-664E8	"GJB4;GJB3;GJA4;GJB5"	1	34783305	34944906	0	0	0	0	0	0	0	1	0	0	0	0	0	0	0	0	0	0	0	0	0	0	0	0	0	0	0	0	0	0	0	0	0	0
RP11-460N5	"GJB4;GJB3;GJA4;GJB5"	1	34789444	34978001	0	0	0	0	0	0	0	1	0	0	0	0	0	0	0	0	0	0	0	0	0	0	0	0	0	0	0	0	0	0	0	0	0	0
RP11-394E21	"GJB4;GJB3;GJA4;GJB5"	1	34796384	34956234	0	0	0	0	0	0	0	1	0	0	0	0	0	0	0	0	0	0	0	0	0	0	0	0	0	0	0	0	0	0	0	0	0	0
RP11-665G19	"LOC113444;DLGAP3;GJB4;GJB3;GJA4;GJB5"	1	34889087	35074544	0	0	0	0	0	0	0	1	0	0	0	0	0	0	0	0	0	0	0	0	0	0	0	0	0	0	0	0	0	0	0	0	0	0
RP11-612O20	"LOC113444;DLGAP3;GJB3;GJA4"	1	34913795	35107178	0	0	0	0	0	0	0	1	0		0	0	0	0	0	0	0	0	0	0	0	0	0	0	0	0	0	0	0	0	0	0	0	0
RP11-144M9	"ZNF258;ZMYM1"	1	35045398	35227972	0	0	0	0	0	0	0	1	0	0	0	0	0	0	0	0	0	0	0	0	0	0	0	0	0	0	0	0	0	0	0	0	0	0
RP11-563C2	"ZMYM1;SFPQ"	1	35172961	35365968					0									0									0					0	0			0		
RP11-10D24	"ZMYM1;SFPQ"	1	35228294	35374996	0	0	0	0	0	0	0	1	0	0	0	0	0	0	0	0		0	0	0	0	0	0	0	0	0	0	0	0	0		0	0	0
RP11-158E15	"SFPQ;ZNF262"	1	35322965	35496348		0	0	0	0		0		0	0		0	0	0	0	0		0	0	0	0	0	0	0	0	0	0	0	0			0		0
RP11-75L23	ZNF262	1	35377326	35521694		0	0	0	0	0	0	1		0			0	0	0	0		0	0	0	0	0	0	0	0	0	0	0	0	0		0		0
RP11-745H3	"PKD1-like;ZNF262"	1	35484573	35675586	0	0	0	0	0	0	0	1	0	0	0		0	0	0	0	0	0	0	0	0	0	0	0	0	0	0	0	0	0	0	0	0	0
RP11-809M4	"NCDN;TFAP2E;PSMB2;PKD1-like"	1	35592286	35786822	0	0	0	0	0	0	0	0	0	0	0	0	0	0	0	0	0	0	0	0	0	0	0	0	0	0	0	0	0	0	0	0	0	0
RP11-452M14	"NCDN;TFAP2E;CLSPN;PSMB2;FLJ38984;PKD1-like"	1	35681449	35886190	0	0	0	0	0	0	0	0	0	0	0	0	0	0	0	0	0	0	0	0	0	0	0	0	0	0	0	0	0	0	0	0	0	0
RP11-435D7	"CLSPN;PSMB2;FLJ38984;EIF2C4"	1	35740036	35960104	0	0	0	0	0	0	0	0	0	0	0	0	0	0	0	0	0	0	0	0	0	0	0	0	0	0	0	0	0	0	0	0	0	0
RP11-595E21	"CLSPN;FLJ38984;EIF2C1;EIF2C4"	1	35795315	36026910		0	0	0	0					0		0	0	0	0			0	0	0	0	0	0		0	0	0	0	0			0		
RP11-159J11	"EIF2C1;EIF2C4"	1	35910028	36057092			0	0	0									0	0			0		0	0	0	0	0	0	0		0	0	0		0		0
RP11-776D13	"ADPRHL2;TEKT2;COL8A2;EIF2C3"	1	36093764	36257625	0	0	0	0	0	0	0	0	0	0	0	0	0	0	0	0	0	0	0	0	0	0	0	0	0	0	0	0	0	0	0	0	0	0
RP11-805F9	"ADPRHL2;TEKT2;COL8A2;THRAP3;TRAPPC3;FLJ10350"	1	36193831	36373234	0	0	0	0	0	0	0	0	0	0	0		0	0	0	0	0	0	0	0	1	0	0	0	0	0	0	0	0	0	0	0	0	0
RP11-238O13	"THRAP3;FLJ10350"	1	36297440	36440743	0	0	0	0	0	0	0	0	0	0	0	0	0	0	0	0	0	0	0	0	1	0	0	0	0	0	0	0	0	0	0	0	0	0
RP11-519P5	"MGC4796;FLJ22938;FLJ10647;THRAP3"	1	36325324	36526425	0	0	0	0	0	0	0	0	0	0	0	0	0	0	0	0	0	0	0	0	1	0	0	0	0	0	0	0	0	0	0	0		0
RP11-268J15	"MGC4796;FLJ22938;FLJ10647;LSM10;NOR1;THRAP3"	1	36398458	36556181		0	0		0									0	0					0		0	0	0	0			0	0					0
RP11-702B17	"MGC4796;LSM10;NOR1;MRPS15;CSF3R"	1	36495442	36722728	0	0	0	0	0	0	0	0	0	0	0	0	0	0	0	0	0	0	0	0	1	0	0	0	0	0	0	0	0	0	0	0	0	0
RP11-593A21	"NOR1;MRPS15;CSF3R"	1	36557628	36738152	0	0	0	0	0	0	0	0	0	0	0	0	0	0	0	0	0	0	0	0	1	0	0	0	0	0	0	0	0	0	0	0	0	0
CTD-2013G23	NULL	1	36691286	36885155	0	0	0	0	0	0	0	0	0	0	0	0	0	0	0	0	0	0	0	0	1	0	0	0	0	0	0	0	0	0	0	0	0	0
RP11-5J9	GRIK3	1	36853577	37036331	0	0	0	0	0	0	0	0	0	0	0	0	0	0	0	0	0	0	0	0	1	0	0	0	0	0	0	0	0	0	0	0	0	0
RP11-266M12	GRIK3	1	37013625	37178046	0	0	0	0	0	0	0	0	0		0	0		0	0	0	0	0	0	0	1	0	0	0	0	0	0	0	0	0	0	0	0	0
RP11-730E3	GRIK3	1	37066866	37251334	0	0	0	0	0	0	0	0	0	0	0	0	0	0	0	0	0	0	0	0	1	0	0	0	0	0	0	0	0	0	0	0	0	0
RP11-345F4	NULL	1	37272422	37492262	0	0	0	0	0	0	0	0	0	0	0	0	0	0	0	0	0	0	0	0	1	0	0	0	0	0	0	0	0	0	0	0	0	0
RP11-454E3	NULL	1	37312768	37492262	0	0	0	0	0	0	0	0	0	0	0	0	0	0	0	0	0	0	0	0	1	0	0	0	0	0	0	0	0	0	0	0	0	0
RP11-460H23	NULL	1	37415751	37577879	0	0	0	0	0	0	0	0	0	0	0	0	0	0	0	0	0	0	0	0	1	0	0	0	0	0	0	0	0	0	0	0	0	0
RP11-508M23	"SNIP1;FLJ23231;DNALI1;GNL2;FLJ11730"	1	37528979	37730870	0	0	0	0	0	0	0	0	0	0	0	0	0	0	0	0	0	0	0	0	1	0	0	0	0	0	0	0	0	0	0	0	0	0
RP11-560P20	"SNIP1;R-spondin;FLJ23231;DNALI1;GNL2;FLJ11730"	1	37593697	37760633		0	0	0	0	0	0	0	0	0			0	0	0		0	0	0	0	1	0	0	0		0	0	0	0	0		0		0
RP11-566C13	"CDCA8;SNIP1;R-spondin;DNALI1;GNL2;FLJ20508"	1	37672045	37836419					0									0	0	0		0		0	1	0	0	0	0			0	0			0		0
RP11-100D11	"FLJ23476;CDCA8;EPHA10;FLJ45459;FLJ20508;FLJ31434;MTF1"	1	37800432	37977639		0	0	0	0	0		0						0	0		0	0	0	0	1	0	0	0	0	0	0	0	0	0		0		
RP11-109P14	"FLJ23476;CDCA8;INPP5B;EPHA10;FLJ45459;FLJ31434;MTF1"	1	37839311	38049099		0	0	0	0		0					0			0			0	0	0	1	0	0	0	0	0		0	0			0		0
RP11-656I1	"INPP5B;SF3A3;FHL3;CGI-94;MTF1"	1	37963534	38177532	0	0	0	0	0	0	0	0		0	0		0	0	0	0	0	0	0	0	1	0	0	0	0	0	0	0	0	0	0	0	0	0
RP11-47J3	"POU3F1;SF3A3;FHL3;CGI-94"	1	38083235	38255947	0	0	0	0	0	0	0	0	0	0	0	0	0	0	0	0	0	0	0	0	1	0	0	0	0	0	0	0	0	0	0	0	0	0
RP11-394F4	"POU3F1;SF3A3;FHL3;CGI-94"	1	38099592	38290756	0	0	0	0	0	0	0	0	0	0	0	0	0	0	0	0	0	0	0	0	1	0	0	0	0	0	0	0	0	0	0	0	0	0
RP11-775L13	"POU3F1;LOC339442"	1	38168676	38349014	0	0	0	0	0	0	0	0	0	0	0	0	0	0	0	0	0	0	0	0	1	0	0	0	0	0	0	0	0	0	0	0	0	0
RP11-214L19	LOC339442	1	38188407	38395155	0	0	0	0	0	0	0	0	0	0	0	0	0	0	0	0	0	0	0	0	1	0	0	0	0	0	0	0	0	0	0	0	0	0
RP11-605D16	LOC339442	1	38346243	38539985	0	0	0	0	0	0	0	0	0	0	0	0	0	0	0	0	0	0	0	0	1	0	0	0	0	0	0	0	0	0	0	0	0	0
RP11-329N22	NULL	1	38430837	38622055	0	0	0	0	0	0	0	0	0	0	0	0	0	0	0	0	0	0	0	0	1	0	0	0	0	0	0	0	0	0	0	0	0	0
RP11-633P10	NULL	1	38525723	38681429	0	0	0	0	0	0	0	0	0	0	0	0	0	0	0	0	0	0	0	0	1	0	0	0	0	0	0	0	0	0	0	0	0	0
RP11-368J17	NULL	1	38605387	38789992	0	0	0	0	0	0	0	0	0	0	0	0	0	0	0	0	0	0	0		1	0	0	0	0	0	0	0	0	0	0	0	0	0
RP11-165L19	NULL	1	38748730	38903513	0	0	0	0	0	0	0	0	0	0	0	0	0	0	0	0	0	0	0	0	1	0	0	0	0	0	0	0	0	0	0	0	0	0
RP11-679G9	NULL	1	38808468	38954421	0	0	0	0	0	0	0	0	0	0	0	0	0	0	0	0	0	0	0	0	1	0	0	0	0	0	0	0	0	0	0	0	0	0
RP11-608G12	"RHBDL2;GJA10;RRAGC;MYCBP"	1	38875479	39083708		0	0	0	0	0	0	0	0	0	0	0	0	0		0	0	0	0	0	1	0	0	0	0	0	0	0	0	0	0	0		0
RP11-445L12	"FLJ12666;RHBDL2;GJA10;RRAGC;MYCBP"	1	38959948	39156903	0	0	0	0	0	0	0	0	0	0	0	0	0	0	0	0	0	0	0	0	1	0	0	0	0	0	0	0	0	0	0	0	0	0
RP11-345N12	"FLJ12666;NDUFS5"	1	39127251	39311568	0	0	0	0		0	0	1	0	0	0	0	0	0	0	0	0	0	0	0	1	0	0	0	0	0	0	0	0	0	0	0	0	0
RP11-528I12	NULL	1	39266424	39434451	0	0	0	0	0	0	0	1	0	0	0	0	0	0	0	0	0	0	0	0	1	0	0	0	0	0	0	0	0	0	0	0	0	0
RP11-659O9	MACF1	1	39298546	39487616	0	0	0	0	0	0	0	1	0	0	0	0	0	0	0	0	0	0	0	0	1	0	0	0	0	0	0	0	0	0	0	0	0	0
RP11-319E14	NULL	1	39314196	39465256	0	0	0	0	0	0	0	1	0	0	0	0	0	0	0	0	0	0	0	0	1	0	0	0	0	0	0	0	0	0	0	0	0	0
RP11-216E21	MACF1	1	39445147	39576954	0	0	0	0	0	0	0	1		0		0	0	0	0	0	0		0	0	1	0	0	0	0		0	0	0	0	0	0	0	0
RP11-69E11	"BMP8A;MACF1;FLJ14351;PABPC4"	1	39540484	39707966	0	0	0	0	0	0	0	1	0	0	0	0	0		0	0	0	0	0	0	1	0	0	0	0	0	0	0	0	0		0	0	0
RP11-314P18	"BMP8A;FLJ14351;HEYL;PABPC4"	1	39640048	39773607	0	0	0	0	0	0	0	1		0	0		0	0	0		0	0	0	0	1	0	0	0	0	0	0	0	0	0		0		0
CTD-2001D20	"NT5C1A;HPCAL4;HEYL;PPIE"	1	39738825	39880438	0	0	0	0	0	0	0	1	0	0	0	0	0	0	0	0	0	0	0	0	1	0	0	0	0	0		0	0	0	0	0	0	0
RP11-428O4	"NT5C1A;OXCT2;HPCAL4;BMP8B;PPIE"	1	39791179	39974594	0	0	0	0	0	0	0	1	0	0	0	0	0	0	0	0	0	0	0	0	1	0	0	0	0	0	0	0	0	0	0	0	0	0
RP11-318B17	"MYCL1;FLJ14490;TRIT1"	1	39934313	40092507	0	0	0	0	0		0	1	0	0			0	0	0	0	0	0	0		1	0	0	0	0	0	0	0	0	0		0		0
RP11-419E8	"MYCL1;FLJ14490;TRIT1;CAP1"	1	39968416	40180797	0	0	0	0	0	0	0	1	0	0	0	0	0	0	0	0	0	0	0	0	1	0	0	0	0	0	0	0	0	0	0	0		0
CTD-2180H16	"MYCL1;FLJ14490"	1	40033768	40152967		0	0	0	0	0	0	1	0	0	0	0	0	0	0	0	0	0	0	0	1	0	0	0	0	0	0	0	0	0	0	0		0
CTD-2204G2	FLJ14490	1	40056621	40152967	0	0	0	0	0	0	0	1	0	0	0	0	0	0	0	0	0	0	0	0	1	0	0	0	0	0	0	0	0	0	0	0	0	0
RP11-747C18	"FLJ14490;PPT1;CAP1"	1	40068675	40255698	0	0	0	0	0	0	0	1	0	0	0	0	0	0	0	0	0	0	0	0	1	0	0	0	0	0	0	0	0	0	0	0	0	0
RP11-350G5	"dJ39G22.2;PPT1;ZMPSTE24;RLF"	1	40207797	40401173			0	0	0		0		0	0	0	0	0	0	0	0	0		0	0	1	0	0	0	0	0	0	0	0	0		0		0
RP11-656D10	"FLJ21144;ZNF642;MGC27466;LOC64744;ZNF643"	1	40497675	40695434	0	0	0	0	0	0	0	1	0	0	0	0	0	0	0	0	0	0	0	0	1	0	0	0	0	0	0	0	0	0	0	0	0	0
RP11-585B6	"FLJ21144;ZNF642;MGC27466;LOC64744;ZNF643"	1	40544510	40695434	0	0	0	0	0	0	0	1	0	0	0	0	0	0	0	0	0	0	0	0	1	0	0	0	0	0	0	0	0	0	0	0		0
RP11-280O10	"MGC27466;NFYC;RIMS3"	1	40682436	40836316	0	0	0	0	0	0	0	1	0	0	0		0	0	0	0	0	0	0	0	1	0	0	0	0	0	0	0	0	0	0	0	0	0
CTD-2003N11	"MGC27466;RIMS3"	1	40682480	40816046	0	0	0	0	0	0	0	1	0		0	0	0	0		0	0	0	0	0	1		0	0	0	0	0	0	0	0	0	0	0	0
RP11-644L15	"NFYC;RIMS3;KCNQ4"	1	40756546	40941468	0	0	0	0	0	0	0	1	0	0	0	0	0	0	0	0	0	0	0	0	1	0	0	0	0	0	0	0	0	0	0	0	0	0
RP11-708H15	"NFYC;CITED4;KCNQ4"	1	40800451	41001765	0	0	0	0	0	0	0	1	0	0	0		0	0	0	0	0	0	0	0	1	0	0	0	0	0		0	0	0	0	0	0	0
RP11-652O5	"CTPS;CITED4;KCNQ4"	1	40941486	41129707	0	0	0	0	0	0	0	1	0	0	0		0	0	0	0	0	0	0	0	1	0	0	0	0	0	0	0	0	0	0	0	0	0
RP11-348A7	"FLJ23878;CTPS;SCMH1"	1	41065345	41248946	0	0	0	0	0	0	0	1	0	0	0	0	0	0	0	0	0	0	0	0	1	0	0	0	0	0	0	0	0	0	0	0	0	0
RP11-316O6	SCMH1	1	41212558	41368879		0	0	0	0		0			0			0	0	0	0	0	0	0	0	1	0	0	0	0	0	0	0	0	0		0		0
RP11-164K22	SCMH1	1	41295544	41463147	0	0	0	0	0	0	0	1	0	0	0	0	0	0	0	0	0	0	0	0	1	0	0	0	0	0	0	0	0		0	0	0	0
RP11-399E6	NULL	1	41363680	41568032	0	0	0	0	0	0	0	1	0	0	0	0	0	0	0	0	0	0	0	0	1	0	0	0	0	0	0	0	0	0	0	0	0	0
RP11-1006C8	"HIVEP3;EDN2"	1	41552345	41727237	0	0	0	0	0	0	0	1	0	0	0	0	0	0	0	0	0	0	0	0	1	0	0	0	0	0	0	0	0	0	0	0	0	0
RP11-595K3	HIVEP3	1	41622810	41803770	0	0	0	0	0	0	0	1	0	0	0	0	0	0	0	0	0	0	0	0	1	0	0	0	0	0	0	0	0	0	0	0	0	0
RP11-92H18	NULL	1	41784702	41972979	0	0	0	0	0	0	0	1	0	0	0	0	0	0	0	0	0	0	0	0	1	0	0	0	0	0	0	0	0	0	0	0	0	0
RP11-413J19	NULL	1	41793980	42031031	0	0	0	0	0	0	0	1	0	0	0	0	0	0	0	0	0	0	0	0	1	0	0	0	0	0	0	0	0	0	0	0	0	0
RP11-499B14	HIVEP3	1	41927173	42162994	0	0	0	0	0	0	0	1	0	0	0	0	0	0	0	0	0	0	0	0	1	0	0	0	0	0	0	0	0	0	0	0	0	0
RP11-45C15	NULL	1	42090138	42249691	0	0	0	0	0	0	0	1	0	0	0	0	0	0	0	0	0	0	0	0	1	0	0	0	0	0	0	0	0	0	0	0	0	0
RP11-799L22	"GUCA2A;GUCA2B;FOXJ3"	1	42128350	42330056	0	0	0	0	0	0	0	1	0	0	0	0	0	0	0	0	0	0	0	0	1	0	0	0	0	0	0	0	0	0	0	0	0	0
RP11-558M13	"GUCA2A;FOXJ3"	1	42295687	42513519	0	0	0	0	0	0	0	1	0	0	0	0	0	0	0	0	0	0	0	0	1	0	0	0	0	0	0	0	0	0	0	0	0	0
RP11-96H10	"FLJ11838;ZMYND12;MGC47816;FOXJ3"	1	42459424	42607407	0	0	0	0	0	0	0	1	0	0	0	0	0	0	0	0	0	0	0	0	1	0	0	0	0	0	0	0	0	0	0	0	0	0
RP11-105J15	"FLJ11838;ZMYND12;FLJ20972"	1	42565321	42730741		0	0	0	0			1	0	0	0		0	0	0	0		0	0	0	1	0	0	0	0	0	0	0	0			0		0
RP11-483I17	"MGC955;CLDN19;NSEP1;PPIH;LEPRE1"	1	42724193	42908332	0	0	0	0	0	0	0	1						0	0	0	0	0	0	0	1	0	0	0	0	0	0	0	0	0		0		0
RP11-336K5	"LOC51058;MGC955;CLDN19;NSEP1;LOC374969;LOC339539;ERMAP;LEPRE1"	1	42835818	43025124	0	0	0	0	0	0	0	1	0	0	0	0	0	0	0	0	0	0	0	0	1	0	0	0	0	0	0	0	0	0	0	0	0	0
RP11-125O1	"SLC2A1;LOC339539"	1	42987314	43155878		0	0	0	0								0	0	0			0	0	0	1	0	0	0	0			0	0	0		0		
RP11-281F19	SLC2A1	1	43056294	43246822	0	0	0	0	0	0	0	1	0	0	0	0	0	0	0	0	0	0	0	0	1	0	0	0	0	0	0	0	0	0	0	0	0	0
RP11-35J13	"FLJ32000;EBNA1BP2"	1	43180854	43351517	0	0	0	0	0	0	0	1		0			0	0	0	0	0	0	0	0	0	0	0	0	0	0	0	0	0	0	0	0	0	0
RP11-113C10	"FLJ32000;TIE1;EBNA1BP2;MGC17299;MGC52423"	1	43264221	43447741		0	0	0	0	0	0			0		0	0	0	0			0	0	0	0	0	0	0	0	0	0	0		0		0		0
RP11-297L5	"ELOVL1;TIE1;LOC149469;CDC20;MGC17299;MPL;MGC52423;MED8"	1	43346827	43536891	0	0	0	0	0		0	1	0	0	0	0	0	0	0	0		0	0	0	0	0	0	0	0	0	0	0	0	0		0		0
RP11-90B12	"HT036;ELOVL1;LOC149469;KIAA0467;CDC20;PTPRF;MED8"	1	43493106	43682951	0	0	0	0	0	0	0	1	0	0	0	0	0	0	0	0	0	0	0	0	0	0	0	0	0	0	0	0	0	0	0	0	0	0
RP11-150L19	"JMJD2A;PTPRF"	1	43645267	43801418	0	0	0	0	0	0	0	1	0	0	0	0	0	0	0	0	0	0	0	0	0	0	0	0	0	0	0	0	0	0	0	0	0	0
RP11-339E4	"JMJD2A;PTPRF;SIAT6"	1	43752240	43908725	0	0	0	0	0	0	0	1	0	0	0	0	0	0	0	0	0	0	0	0	0	0	0	0	0	0	0	0	0	0	0	0	0	0
RP11-323B10	NULL	1	43845549	44005765	0	0	0	0	0	0	0	1	0	0	0	0	0	0	0	0	0	0	0	0	0	0	0	0	0	0	0	0	0	0	0	0	0	0
RP11-210H2	"ARTN;SIAT6"	1	43901323	44074658	0		0	0	0		0			0			0	0	0		0	0	0	0	0	0	0	0	0	0	0	0	0	0		0		0
RP13-542I22	"IPO13;ARTN;SIAT6"	1	43901323	44088517		0	0	0	0	0	0			0			0	0	0		0	0		0	0	0	0	0	0	0	0		0	0		0		0
RP11-662O3	"DPH2L2;IPO13;B4GALT2;ATP6V0B;SLC6A9;ARTN;MGC45441;SIAT6"	1	44019145	44212225		0	0	0	0				0	0	0		0		0			0	0	0	0	0	0	0	0	0	0	0	0			0		
RP11-419A24	"DPH2L2;IPO13;B4GALT2;ATP6V0B;SLC6A9;ARTN;MGC45441;SIAT6"	1	44028725	44225047	0	0	0	0	0	0	0	1	0	0	0	0	0	0	0	0	0	0	0	0	0	0	0	0	0	0	0	0	0	0	0	0	0	0
RP11-445G20	"DPH2L2;ZNF393;B4GALT2;ATP6V0B;SLC6A9;MGC45441"	1	44107045	44254683	0		0	0	0	0	0	1	0	0				0	0		0	0	0	0	0	0	0	0	0	0	0	0	0	0	0	0	0	0
RP11-802K22	ZNF393	1	44156492	44322197	0		0				0							0	0		0	0	0		0	0	0	0	0			0		0		0		0
RP11-570P14	"PRNPIP;ZNF393;DMAP1"	1	44224042	44403634	0	0	0	0	0	0	0	1	0	0	0	0	0	0	0	0	0	0	0	0	0	0	0	0	0	0	0	0	0	0	0	0	0	0
RP11-76O14	"PRNPIP;ZNF393;DMAP1"	1	44232761	44397094	0	0	0	0	0	0	0	1	0	0	0	0	0	0	0	0	0	0	0	0	0	0	0	0	0	0	0	0	0	0	0	0	0	0
RP11-76I8	"PRNPIP;FLJ10597"	1	44388708	44566814	0	0	0	0	0	0	0	1	0	0	0	0	0	0	0	0	0	0	0	0	0	0	0	0	0	0	0	0	0	0	0	0	0	0
RP11-164M17	"PRNPIP;FLJ10597"	1	44441402	44616883	0	0	0	0	0	0	0	1	0	0	0	0	0	0	0	0	0	0	0	0	0	0	0	0	0	0	0	0	0	0	0	0	0	0
RP11-761L18	NULL	1	44573722	44759029	0	0	0	0	0	0	0	1	0	0	0	0	0	0	0	0	0	0	0	0	0	0	0	0	0	0	0	0	0	0	0	0	0	0
RP11-7P12	"MGC33556;FLJ10597;FLJ22353"	1	44651001	44819232	0	0	0	0	0	0	0	1	0	0	0	0	0	0	0	0	0	0	0	0	0	0	0	0	0	0	0	0	0	0	0	0	0	0
RP11-788F3	"RPS8;MGC33556;PTCH2;KIF2C;LOC149478;PLK3;VMD2L2;EIF2B3"	1	44825719	45017050	0	0	0	0	0	0	0	1	0	0	0	0	0	0	0	0	0	0	0		0	0	0	0	0	0	0	0	0	0	0	0	0	0
RP11-149G23	EIF2B3	1	44980085	45134394	0	0	0	0	0	0	0	1	0	0	0	0	0	0	0	0	0	0	0	0	0	0	0	0	0	0	0	0	0	0	0	0	0	0
RP11-69J16	"FLJ21156;ZSWIM5;UROD;EIF2B3"	1	45047484	45222267	0	0	0	0	0	0	0	1		0				0	0		0	0		0	0	0	0	0	0	0	0	0	0	0		0		0
RP11-154C15	"ZSWIM5;RPL17"	1	45204589	45366579	0	0	0	0	0	0		1		0			0	0	0	0	0	0		0	0	0	0	0	0	0	0	0	0	0		0		0
RP11-452L15	"TESK2;MGC15668;TOE1;ZSWIM5;MUTYH;LOC400752"	1	45339801	45548646	0	0	0	0	0	0	0	1		0	0	0	0	0	0	0	0	0	0	0	0	0	0	0	0	0	0	0	0	0		0		0
RP11-782K14	"TESK2;TOE1;LOC126661;MUTYH;PRDX1;DKFZP564I1"	1	45468447	45671072	0		0	0	0	0	0	1	0	0	0	0	0	0	0	0	0	0	0	0	0	0	0	0	0	0	0	0	0	0	0	0	0	0
RP11-1J21	"AKR1A1;TESK2;NASP;SP192;LOC126661;PRDX1;DKFZP564I1;FLJ33084"	1	45566674	45772279	0	0	0	0	0	0	0	1	0	-1	0	0	0	0	0	0	0	0	0	0	0	0	0	0	0	0	0	0	0	0	0	0	0	0
RP11-767N6	"AKR1A1;NASP;LOC51249;SP192;FLJ33084"	1	45664598	45835622	0	0	0	0	0	0	0	1	0	-1	0		0	0	0	0	0	0	0	0	0	0	0	0	0	0	0	0	0	0	0	0		0
RP11-183P1	"IPP;NASP;LOC51249;SP192;FLJ33084"	1	45734659	45914870		0	0	0	0		0			-1				0	0		0	0	0	0	0	0	0	0	0	0		0	0	0		0		0
RP11-743A18	"IPP;MAST2"	1	45910230	46074216	0		0	0	0	0	0	1	0	-1	0	0	0	0	0	0	0	0	0	0	-1	0	0	0	0	0	0	0	0	0	0	0	0	0
RP11-735A5	NULL	1	46015681	46136539	0	0	0	0	0	0	0	1		-1	0		0	0	0	0	0	0	0	0	-1	0	0	0	0	0	0	0	0	0		0	0	0
RP11-200M7	"PIK3R3;MAST2"	1	46064920	46218444	0	0	0	0	0	0	0	1	0	-1	0	0	0	0	0	0	0	0	0	0	-1	0	0	0	0	0	0	0	0	0	0	0	0	0
RP11-165N17	"PIK3R3;MAST2"	1	46183763	46352067	0	0	0	0	0	0	0	1	0	-1	0	0	0	0	0	0	0	0	0	0	-1	0	0	0	0	0	0	0	0	0	0	0	0	0
RP11-112C15	"RAD54L;TSPAN1;MUF1;FLJ20277"	1	46338684	46504602		0	0	0	0								0	0	0				0	0	-1	0	0	0	0	0	0	0	0			0		
CTD-2270C3	"NSUN4;RAD54L;MUF1;FAAH"	1	46436528	46588142	0	0	0	0	0		0		0	-1	0	0	0	0	0	0	0	0		0	-1	0	0	0	0	0	0	0	0	0		0		0
RP11-165O6	"DMBX1;FAAH"	1	46544006	46720371	0	0	0	0	0	0	0			-1			0	0	0	0	0	0	0	0	-1	0	0	0	0	0	0	0	0	0		0		0
RP11-4M3	"ATPAF1;MOBKL2C;MKNK1;LOC374973;KIAA0494"	1	46736358	46909999	0	0	0	0	0	0	0	1	0	-1	0	0	0	0	0	0	0	0	0	0	-1	0	0	0	0	0	0	0	0	0	0	0	0	0
RP11-8J9	"ATPAF1;CYP4B1;LOC374973;KIAA0494"	1	46824014	46981344	0	0	0	0	0		0		0	-1	0	0	0	0	0	0	0	0	0	0	-1	0	0	0	0	0	0	0	0	0		0		0
RP11-384I18	"CYP4Z2P;CYP4B1"	1	46905104	47075916	0	0	0	0	0	0	-1	1	0	-1	0	0	0	0	0	0	0	0	0	0	-1	0	0	0	0	0	0	0	0	0	0	0	0	0
RP11-779G13	"CYP4Z2P;CYP4B1"	1	46963053	47154433	0	0	0	0	0	0	-1	1	0	-1	0	0	0	0	0	0	0	0	0	0	-1	0	0	0	0	0	0	0	0	0	0	0	0	-1
RP11-585B20	"CYP4Z2P;CYP4X1"	1	47024063	47210471	0	0	0	0	0	0	-1	1	0	-1	0	0	0	0	0	0	0	0	0	0	-1	0	0	0	0	0	0	0	0	0	0	0	0	-1
RP11-705G19	"CYP4Z1;CYP4X1"	1	47174923	47324082	0	0	0	0	0	0	-1	1	0	-1	0	0	0	0	0	0	0	0	0	0	-1	0	0	0	0	0	0	0	0	0	0	0	0	-1
RP11-624P10	"MAP17;CYP4Z1;TAL1"	1	47250574	47422974	0	0	0	0	0	1	-1	1	0	-1	0	0	0	0	0	0	0	0	0	0	-1	0	0	0	0	0	0	0	0	0	0	0	0	-1
RP11-332M15	"SIL;MAP17;TAL1"	1	47357689	47504314	0	0	0	0	0	1	-1	1	0	-1	0	0	0	0	0	0	0	0	0	0	-1	0	0	0	0	0	0	0	0	0	0	0	0	-1
RP11-178C19	"SIL;UMP-CMPK"	1	47425363	47572398	0	0	0	0	0		-1		0	-1	0	0	0	0	0	0	0	0	0	0	-1	0	0	0	0	0	0	0	0	0		0		-1
RP11-801E19	"SIL;FOXD2;FOXE3;UMP-CMPK;MGC12982"	1	47482381	47663929	0	0	0	0	0	1	-1	1		-1	0	0		0	0	0	0	0	0	0	-1	0	0	0	0	0	0	0	0	0	0	0	0	-1
RP11-165I13	"FOXD2;MGC12982"	1	47597680	47766823	0	0	0	0	0	1	-1	1	0	-1	0	0	0	0	0	0	0	0	0	0	-1	0	0	0	0	0	0	0	0	0	0	0	0	-1
RP11-458M5	NULL	1	47724786	47931001	0	0	0	0	0	1	-1	1	0	-1	0	0	0	0	0	0	0	0	0	0	-1	0	0	0	0	0		0	0	0	0	0	0	-1
RP11-45M2	LOC284542	1	47811121	47978648	0	0	0	0	0	1	-1	1	0	-1	0	0		0	0	0	0	0	0	0	-1	0	0	0	0	0	0	0	0	0	0	0	0	-1
RP11-543D5	LOC284542	1	47823146	47982444	0	0	0	0	0	1	-1	1	0	-1	0	0	0	0	0	0	0	0	0	0	-1	0	0	0	0	0	0	0	0	0	0	0	0	-1
RP11-797P21	LOC284542	1	47823146	48020208	0	0	0	0	0	1	-1	1	0	-1	0	0	0	0	0	0	0	0	0	0	-1	0	0	0	0	0	0	0	0	0	0	0	0	-1
RP11-561A23	LOC284542	1	47931671	48109366	0	0	0	0	0	1	-1	1	0	-1	0	0	0	0	0	0	0	0	0	0	-1	0	0	0	0	0	0	0	0	0	0	0	0	-1
RP11-330M19	LOC284542	1	47934056	48137694	0	0	0	0	0	1	-1	1	0	-1	0	0	0	0	0	0	0	0	0	0	-1	0	0	0	0	0	0	0	0	0	0	0	0	-1
RP11-119B2	NULL	1	47978660	48134081	0		0	0	0	1	-1			-1				0	0		0	0	0	0	-1	0	0	0	0	0	0	0	0	0		0		-1
RP11-39A2	NULL	1	48052339	48186942	0	0	0	0	0	1	-1	1	0	-1	0		0	0	0	0	0	0	0	0	-1	0	0	0	0	0	0	0	0	0	0	0	0	-1
RP11-655A1	NULL	1	48166743	48371319	0	0	0	0	0	1	-1	1	0	-1	0	0	0	0	0	0	0	0	0	0	-1	0	0	0	0	0	0	0	0	0	0	0	0	-1
RP11-26H15	SPATA6	1	48509040	48676781		0	0	0	0				0		0	0	0	0	0	0		0	0	0	-1	0	0	0		0	0	0	0			0		
RP11-430G23	SPATA6	1	48579415	48740189	0	0	0	0	0	1	-1	1	0	-1	0	0	0	0	0	0	0	0	0	0	0	0	0	0	0	0	0	0	0	0	0	0	0	-1
RP11-93C10	FLJ11588	1	48769151	48938811	0	0	0	0	0	0	-1	1	0	-1	0	0	0	0	0	0	0	0	0	0	0	0	0	0	0	0	0	0	0	0	0	0	0	-1
RP11-715D13	FLJ11588	1	48890878	49072881	0	0	0	0	0	0	-1	1	0	-1	0	0	0	0	0	0	0	0	0	0	0	0	0	0	0	0	0	0	0	0	0	0	0	-1
RP11-353J23	FLJ14442	1	49118762	49296259	0	0	0	0	0	0	-1	1	0	-1	0	0	0	0	0	0	0	0	0	0	0	0	0	0	0	0	0	0	0	0	0		0	-1
RP11-94O18	FLJ14442	1	49220295	49372739	0	0	0	0	0	0	-1	1						0	0	0	0	0	0	0	0	0	0	0	0	0	0	0	0	0		0	0	-1
RP11-421N22	NULL	1	49373434	49603182	0	0	0	0	0	0	-1	1	0	-1	0	0	0	0	0	0	0		0	0	0	0	0	0	0	0	0	0	0	0	0	0	0	-1
RP11-558D23	MST1	1	49615915	49791164	0	0	0	0	0	0	-1	1	0	-1	0	0	0	0	0	0	0	0	0	0	0	0	0	0	0	0	0	0	0	0	0	0	0	-1
RP11-145E23	NULL	1	49758135	49944084	0	0	0	0	0	0	-1	1	0	-1	0	0	0	0	0	0	0	0	0	0	0	0	0	0	0	0	0	0	0	0		0		-1
RP11-698L3	NULL	1	49841200	50034029	0	0	0	0	0		-1	1						0	0	0	0	0	0	0	0	0	0	0	0	0	0	0	0	0	0	0		-1
RP11-266K13	NULL	1	50034052	50192585	0		0	0	0		-1	1		-1				0	0	0	0	0	0	0	0	0	0	0	0	0	0	0	0	0		0		-1
RP11-475I8	ELAVL4	1	50123285	50295671		0	0	0	0	0	-1	1	0	-1	0	0	0	0	0	0	0	0	0	0	1	0	0	0	0	0	0	0	0	0		0		-1
RP11-680C11	ELAVL4	1	50271832	50453162	0	0	0	0	0	0	-1	1	0	-1	0	0	0	0	0	0	0	0	0	0	1	0	0	0	0	0	0	0	0	0	0	0	0	-1
RP11-670L22	ELAVL4	1	50325852	50539011	0	0	0	0	0	0	-1	1	0	-1	0	0	0	0	0	0	0	0	0	0	1	0	0	0	0	0	0	0	0	0	0	0	0	-1
RP11-183G22	DMRTA2	1	50450816	50617277	0	0	0	0	0	0	-1	1	0	-1	0	0	0	0	0		0	0	0	0	1	0	0	0	0	0	0	0	0	0	0	0	0	-1
RP11-367O3	"DMRTA2;FAF1"	1	50551114	50737241	0	0	0	0	0	0	-1	1	0	-1	0	0	0	0	0	0	0	0	0	0	1	0	0	0	0	0	0	0	0	0	0	0	0	-1
CTD-2588P8	"DMRTA2;FAF1"	1	50577728	50754253	0		0	0	0	0							0	0	0		0	0		0	1	0	0	0	0	0	0	0	0	0		0		-1
RP11-544H17	NULL	1	50700181	50913099	0	0	0	0	0	0	-1	1	0	-1	0	0	0	0	0	0	0	0	0	0	1	0	0	0	0	0	0	0	0	0	0	0	0	-1
RP11-670L5	NULL	1	50815487	50987516	0	0	0	0	0	0	-1	1	0	-1		0	0	0	0	0	0	0	0	0	1	0	0	0	0	0	0	0	0	0	0	0	0	0
RP11-480P12	"FAF1;CDKN2C"	1	51006605	51196238	0	0	0	0	0	0	0	1	0	-1	0	0	0	0	0	0		0	0	0	1	0	0	0	0	0	0	0	0	0		0		0
RP11-116M11	"FAF1;CDKN2C"	1	51066427	51235283	0	0	0	0	0								0	0	0	0		0	0		1	0	0	0	0	0			0	0		0		0
RP11-278J17	NULL	1	51157177	51312830	0		0	0	0		0	1	0	-1	0	0	0	0	0	0		0	0	0	1	0	0	0	0	0	0	0	0	0	0	0		0
RP11-186C18	RNF11	1	51284438	51466201		0	0	0	0									0	0		0			0	1	0	0	0	0					0		0		0
RP11-682P18	"RNF11;EPS15;C1orf34"	1	51443783	51631936	0	0	0	0	0	0	0	1	0	-1	0	0	0	0	0	0	0	0	0	0	1	0	0	0	0	0	0	0	0	0	0	0	0	0
RP11-88E11	OSBPL9	1	51741990	51961371	0	0	0	0	0		0		0	-1			0	0	0	0		0	0	0	1	0	0	0	0	0	0	0	0	0		0		0
RP11-350N19	"OSBPL9;NRD1"	1	51896962	52074114	0	0	0	0	0		0	1	0	-1	0	0	0	0	0	0	0	0	0	0	1	0	0	0	0	0	0	0	0	0	0	0	0	0
RP11-469M21	"RAB3B;NRD1"	1	52017856	52126759	1	0	0	0	0	0	0	1		-1		0	0	0	0	0	0	0	0	0	1	0	0	0	0	0	0	0	0	0	0	0	0	0
RP11-87O13	"RAB3B;NRD1"	1	52030976	52190551	1	0	0	0	0	0	0	1	0	-1	0	0	0	0	0	0	0	0	0	0	1	0	0	0	0	0	0	0	0	0	0	0	0	0
RP11-91A18	"MGC20419;MGC23908;RAB3B;TLP19"	1	52080632	52253720	1	0	0	0	0		0		0	-1	0	0	0	0	0	0		0	0	0	1	0	0	0	0	0	0	0	0	0		0		0
RP11-66G13	"MGC20419;MGC23908;RAB3B;TLP19"	1	52124879	52288741	1		0	0	0	0	0	1	0	-1	0		0	0	0	0	0	0	0	0	1	0	0	0	0	0	0	0	0	0	0	0	0	0
RP11-708I13	"MGC23908;ZFYVE9;TLP19"	1	52217929	52415128	1		0	0	0	0	0							0	0		0	0	0	0	1	0	0	0	0					0		0		0
RP11-601F17	ZFYVE9	1	52355360	52526779	1	0	0	0	0	0	0	1	0	-1	0	0	0	0	0	0	0	0	0	0	1	0	0	0	0	0	0	0	0	0	0	0	0	0
RP11-155O18	"ZCCHC11;KIAA1836;FLJ14936;ORC1L;ZFYVE9"	1	52468292	52659407	1	0	0	0	0	0	0		0	-1	0	0	0	0	0	0	0	0	0	0	1	0	0	0	0	0	0	0	0	0	0	0	0	0
RP11-43F6	ZCCHC11	1	52602944	52761467	1	0	0	0	0		0						0	0	0	0	0		0	0	1	0	0	0	0			0	0	0		0		0
CTD-2130O1	"ZCCHC11;MGC52498;GPX7"	1	52710619	52837861	1	0	0	0	0		0	1	0	-1	0		0	0	0	0	0	0	0	0	1	0	0	0	0	0	0	0	0	0		0		0
RP11-452I17	"FLJ13456;MGC52498;GPX7;FLJ12439"	1	52762774	52946601	1	0	0	0	0		0	1	0	-1	0	0	0	0	0	0	0	0	0	0	1	0	0	0	0	0	0	0	0	0	1	0	0	0
RP11-537L8	"FLJ13456;ECHDC2;LOC440590"	1	52901163	53102966	1	0	0	0	0	0	0	1	0	-1	0	0	0	0	0	0	0	0	0	0	1	0	0		0	0	0	0	0	0	1	0	0	0
RP11-712H4	"FLJ13456;ECHDC2;LOC440590;SCP2"	1	52991378	53179443	1	0	0	0	0	0	0	1	0	-1	0	0	0	0	0	0	0	0	0	0	1	0	0	0	0	0	0	0	0	0	1	0	0	0
CTD-2235M4	SCP2	1	53110722	53237875	1	0	0	0	0	0	0	1	0	-1	0	0	0	0	0	0	0	0	0	0	1	0	0	0	0	0	0	0	0	0	1	0	0	0
RP11-627G19	"PODN;SLC1A7;SCP2"	1	53119517	53301378	1		0	0	0	0	0	1	0	-1	0	0	0	0	0	0	0	0	0	0	1	0	0	0	0	0	0	0	0	0	1	0	0	0
RP11-562F12	"PODN;SLC1A7;CPT2;FLJ20580;MAGOH;SCP2"	1	53213951	53417029	1	0	0	0	0	0	0	1	0	-1	0	0	0	0	0	0	0	0	0	0	1	0	0	0	0	0	0	0	0	0	1	0	1	0
RP11-29L6	"LRP8;CPT2;FLJ20580;MAGOH"	1	53378564	53560741	1	0	0	0	0	0	0	1	0	-1	0	0	0	0	0	0	0	0	0	0	1	0	0	0	0	0	0	0	0	0	1	-1	1	0
RP11-351E14	"LRP8;FLJ20580;MAGOH"	1	53393458	53598814	1	0	0	0	0	0	0	1	0	-1	0	0	0	0	0	0	0	0	0	0	1	0	0	0	0	0		0	0	0	1	-1	1	0
RP11-809G7	"GLIS1;DMRTB1"	1	53540426	53748672	1	0	0	0	0	0	0	1		-1	0	0	0	0	0	0	0	0	0	0	1	0	0	0	0	0	0	0	0	0	1	-1	1	0
RP11-96E15	"GLIS1;DMRTB1"	1	53627686	53807634	1	0	0	0	0	0	0	1	0	-1	0	0	0	0	0	0	0	0	0	0	1	0	0	0	0	0	0	0	0	0	1	-1	1	0
RP11-325F2	NULL	1	53687911	53883914	1	0	0	0	0	0	0		0	-1		0	0	0	0	0	0	0	0	0	1	0	0	0	0	0	0	0	0	0		-1		0
RP11-789L3	GLIS1	1	53748673	53915231		0	0	0	0				0	-1			0		0			0	0	0	1	0	0	0	0	0	0	0	0			-1		
RP11-323E4	"FLJ10407;GLIS1;DJ167A19.1"	1	53842962	54032527	1	0	0	0	0	0	0	1		-1				0	0	0	0	0			1	0	0		0	0	0	0	0	0	1	-1	1	0
RP11-48C4	"FLJ10407;GLIS1"	1	53852720	54021059	1	0	0	0	0	0	0	1	0	-1	0		0	0	0	0	0	0	0	0	1	0	0	0	0	0	0	0	0	0	1	-1	1	0
RP11-187B22	"FLJ10407;MGC8974;DIO1;DJ167A19.1;C1orf41"	1	53987499	54166886	1	0	0	0	0	0	0	1	0	-1	0	0	0	0	0	0	0	0	0	0	1	0	0	0	0	0	0	0	0	0	1	-1	1	0
RP11-195G13	"FLJ32112;MGC8974;C1orf8;DIO1;DJ167A19.1;C1orf41;LOC388633"	1	54039750	54231973	1	0	0	0	0		0			-1	0		0	0	0	0	0	0	0	0	1	0	0	0	0	0	0	0	0	0		-1		0
RP11-431J10	"MGC8974;C1orf8;DIO1;DJ167A19.1;C1orf41;LOC388633"	1	54057156	54228861	1	0	0	0	0	0	0	1	0	-1	0	0	0	0	0	0	0	0	0	0	1	0	0	0	0	0	0	0	0	0	1	-1	1	0
RP11-769F17	"FLJ32112;MGC8974;C1orf8;DIO1;DJ167A19.1;C1orf41;LOC388633"	1	54062291	54272783	1	0	0		0	0	0	1	0	-1	0		0	0	0		0	0		0	1	0	0	0	0	0	0	0	0	0		-1	1	0
RP11-84E6	"FLJ32112;C1orf8;MRPL37;LOC200008"	1	54212148	54383707	1		0	0	0	0	0	1	0	-1	0	0	0	0	0	0	0	0	0	0	1	0	0	0	0	0	0	0	0	0	1	-1	1	0
RP11-323C5	"FLJ32112;MRPL37;LOC200008"	1	54277074	54465771	1	0	0	0	0	0	0	1		-1		0	0	0	0	0	0	0	0	0	1	0	0	0	0	0		0	0	0	1	-1	1	0
RP11-92H3	NULL	1	54460877	54654714	1	0	0	0	0	0	0	1	0	-1	0	0	0	0	0	0	0	0	0	0	1	0	0	0	0	0	0	0	0	0	1	-1	1	0
RP11-433C3	THEA	1	54599175	54780000	1	0	0	0	0	0	0	1	0	-1	0	0	0	0	0	0	0	0	0	0	1	0	0	0	0	0	0	0	0	0	1	-1	1	0
CTD-2313D11	THEA	1	54706189	54775221	1	0	0	0	0		0	1	0	-1	0		0	0	0		0	0	0	0	1	0	0	0	0	0	0	0	0	0		-1		0
RP11-154H10	"MGC27169;FLJ46354;TTC4;THEA"	1	54726307	54899078	1	0	0	0	0	0	0	1	0	-1	0	0	0	0	0	0	0	0	0	0	1	0	0	0	0	0	0	0	0	0	1	-1	1	0
RP11-240D10	"MGC27169;FLJ46354;TTC4;THEA"	1	54737524	54899065	1	0	0	0	0	0	0	1		-1	0	0	0	0	0	0	0	0	0	0	1	0	0	0	0	0	0	0	0	0	1	-1	1	0
RP11-425H22	"FLJ20619;DKFZp727A0;FLJ46354;TTC4"	1	54809215	54981586	1	0	0	0	0	0	0	1	0	-1	0	0	0	0	0	0	0	0	0	0	1	0	0	0	0	0	0	0	0	0	1	0	1	0
RP11-275N17	"FLJ20619;FLJ40201;DKFZp727A0;DHCR24;TTC4"	1	54901952	55060955	1	0	0	0	0	0	0	1	0	-1	0	0		0	0	0	0	0	0	0	1	0	0	0	0	0	0	0	0	0	1	0	1	0
RP11-12C17	"FLJ40201;LOC199964;DHCR24"	1	54981587	55170384	1	0	0	0	0	0	0	1	0	-1	0	0	0	0	0	0	0	0	0	0	1	0	0	0	0	0	0	0	0	0	1	0	1	0
RP11-12C19	"FLJ40201;LOC199964;DHCR24"	1	55006634	55170384	1	0	0	0	0	0	0	1	0	-1	0	0	0	0	0	0	0	0	0	0	1	0	0	0	0	0	0	0	0	0	1	0	1	0
RP11-627J9	"USP24;LOC199964;BSND;PCSK9"	1	55119895	55291123	1	0	0	0	0	0	0	1	0	-1	0	0	0	0	0	0	0	0	0	0	1	0	0	0	0	0	0	0	0	0	1	0	1	0
RP11-109I2	"USP24;PCSK9"	1	55223765	55411908	1	0	0	0	0		0			-1		0	0	0	0		0	0	0	0	1	0	0	0	0	0	0	0	0	0		0		0
RP11-387E3	NULL	1	55421320	55565081	1	0	0	0	0	0	0	1	0	-1	0	0	0	0	0	0	0	0	0	0	1	0	0	0	0	0	0	0	0	0	1	0	1	0
RP11-791G4	NULL	1	55477591	55674132	1	0	0	0	0	0	0	1	0	-1	0	0	0	0	0	0	0	0	0	0	1	0	0	0	0	0	0	0	0	0	1	0	1	0
RP11-395E5	NULL	1	55620241	55788618	1	0	0	0	0	0	0	1	0	-1	0	0	0	0	0	0	0	0	0	0	1	0	0	0	0	0	0	0	0	0	1	0	1	0
RP11-365M18	NULL	1	55767302	55951125	1	0	0	0	0	0	0	1	0	-1	0	0	0	0	0	0	0	0	0	0	1	0	0	0	0	0	0	0	0	0	1	0	1	0
RP11-623O13	NULL	1	55900513	56072766		0	0	0	0		0							0	0		0	0		0		0	0		0	0				0		0		0
RP11-447E4	NULL	1	55928053	56105018	1	0	0	0	0	0	0	1	0	-1	0	0	0	0	0	0	0	0	0	0	1	0	0	0	0	0	0	0	0	0	1	0	1	0
RP11-306P2	NULL	1	56116985	56282488	1	0	0	0	0	0	0	1	0	-1	0	0	0	0	0	0	0	0	0	0	1	0	0	0	0	0	0	0	0	0	1	0	1	0
RP11-221L3	NULL	1	56165624	56323677	1	0	0	0	0	0	0	1	0	-1	0	0	0	0	0	0	0	0	0	0	1	0	0	0	0	0	0	0	0	0	1	0	1	0
RP11-769I7	NULL	1	56177699	56350902	1	0	0	0	0	0	0	1	0	-1	0	0	0	0	0	0	0	0	0	0	1	0	0	0	0	0	0	0	0	0	1	0	1	0
RP11-613A17	NULL	1	56294107	56442560	1	0	0	0	0	0	0	1	0	-1	0	0	0	0	0	0	0	0	0	0	1	0	0	0	0	0	0	0	0	0	1	0	1	0
RP11-606D16	NULL	1	56407231	56568301	1	0	0	0	0	0	0	1	0	-1	0		0	0	0	0	0	0	0	0	1	0	0	0	0	0	0	0	0	0	1	0	1	0
RP11-802D18	PPAP2B	1	56497146	56677503	1	0	0	0	0	0	0	1	0	-1	0	0	0	0	0	0	0	0	0	0	1	0	0	0	0	0	0	0	0	0	1	0	1	0
RP11-147B11	PPAP2B	1	56630179	56795310	1	0	0	0	0	0	0	1	0	-1	0	0	0	0	0	0	0	0	0	0	1	0	0	0	0	0	0	0	0	0	1	0	1	0
RP11-347O14	"PRKAA2;PPAP2B;LOC199920"	1	56745490	56938549	1	0	0	0	0	0	0	1	0	-1	0	0	0	0	0	0	0	0	0	0	1	0	0	0	0	0	0	0	0	0	1	0	1	0
RP11-650C20	"PRKAA2;LOC199920;C8A"	1	56852961	57033315	1	0	0	0	0	0	0	1	0	-1	0	0	0	0	0	0	0	0	0	0	1	0	0	0	0	0	0	0	0	0	1	0	1	0
RP11-367O1	"LOC199920;C8A;C8B"	1	56956736	57132308	1	0	0	0	0	0	0	1	0	-1	0	0	0	0	0	0	0	0	0	0	1	0	0	0	0	0	0	0	0	0	1	0	1	0
RP11-123K23	"DAB1;C8A;C8B"	1	57033998	57218154	1	0	0	0	0	0	0	1	0	-1	0	0	0	0	0	0	0	0	0	0	1	0	0	0	0	0	0	0	0	0	1	0	1	0
CTD-2005O9	"DAB1;C8B"	1	57126602	57262923	1	0	0	0	0	0	0	1	0	-1	0	0	0	0		0	0	0	0	0	1	0	0	0	0	0	0	0	0	0	1	0	1	0
RP11-367N23	NULL	1	57218937	57388741	1	0	0	0	0	0	0	1	0	-1	0	0	0	0	0	0	0	0	0	0	1	0	0	0	0	0	0	0	0	0	1	0	1	0
RP11-725A1	NULL	1	57351338	57533277	1	0	0	0	0	0	0	1	0	-1		0	0	0	0	0	0	0	0	0	1	0	0	0	0	0	0	0	0	0	1	0	1	0
RP11-711A19	NULL	1	57582941	57758901	1	0	0	0	0	0	0	1	0	-1	0	0	0	0	0	0	0	0	0	0	1	0	0	0	0	0	0	0	0	0	1	0	1	0
RP11-24B9	NULL	1	57593036	57757425	1	0	0	0	0	0	0	1	0	-1	0	0	0	0	0	0	0	0	0	0	1	0	0	0	0	0	0	0	0	0	1	0	1	0
RP11-15K14	NULL	1	57593750	57638814	1	0	0	0	0	0	0	1	0	-1	0	0	0	0	0	0	0	0	0	0	1	0	0	0	0	0	0	0	0	0	1	0	1	0
RP11-243M12	NULL	1	57641255	57826247	1	0	0	0	0		0							0	0	0	0	0	0	0	1	0	0	0	0	0	0	0	0	0		0		0
RP11-145H7	NULL	1	57768887	57935733	1	0	0	0	0	0	0	1	0	-1	0	0	0	0	0	0	0	0	0	0	1	0	0	0	0	0	0	0	0	0	1	0	1	0
RP11-749L17	NULL	1	57798859	58001913	1	0	0	0	0	0	0	1	0	-1	0	0	0	0	0	0	0	0	0	0	1	0	0	0	0	0	0	0	0	0	1	0	1	0
RP11-208L7	NULL	1	57970309	58118527	1	0	0	0	0	0	0	1	0	-1	0	0	0	0	0	0	0	0	0	0	1	0	0	0	0	0	0	0	0	0		0		0
RP11-768B5	NULL	1	58014189	58206082	1	0	0	0	0	0	0	1	0	-1	0	0	0	0	0	0	0	0	0	0	1	0	0	0	0	0	0	0	0	0	1	0	1	0
RP11-684M24	NULL	1	58145947	58318612	1	0	0	0	0	0	0	1	0	-1	0	0	0	0	0	0	0	0	0	0	1	0	0	0	0	0	0	0	0	0	1	0	1	0
RP11-12l18	NULL	1	58199244	58369134	1	0	0	0		0	0	1	0	-1	0	0	0	0	0	0	0	0	0	0	1	0	0	0	0	0	0	0	0	0	1	0	1	0
RP11-636K17	DAB1	1	58363970	58567842	1	0	0	0	0	0	0	1	0	-1	0	0	0	0	0	0	0	0	0	0	1	0	0	0	0	0	0	0	0	0	1	0	1	0
RP11-18M18	OMA1	1	58515702	58683401	1	0	0	0	0	0	0	1	0	-1	0	0	0	0	0	0	0	0	0	0	1	0	0	0	0	0	0	0	0	0	1	0	1	0
RP11-342F23	"TACSTD2;OMA1"	1	58571482	58782202	1	0	0	0	0	0	0	1	0	-1	0	0	0	0	0	0	0	0	0	0	1	0	0	0	0	0	0	0	0	0	1	0	1	0
RP11-588L12	"KIAA1915;TACSTD2;OMA1"	1	58675641	58874087	1	0	0	0	0	0	0	1	0	-1	0	0	0	0	0	0	0	0	0	0	1	0	0	0	0	0	0	0	0	0	1	0	1	0
RP11-454N17	"JUN;KIAA1915"	1	58838562	59028905	1	0	0	0	0	0	0	1	0	-1	0	0	0	0	0	0	0	0	0	0	1	0	0	0	0	0	0	0	0	0	1	0	1	0
RP11-162J4	"JUN;KIAA1915"	1	58864817	59033770	1	0	0	0	0	0	0		0	-1	0	0	0	0	0	0	0	0	0	0	1	0	0	0	0	0	0	0	0	0	1	0	1	0
RP11-45F22	NULL	1	59052351	59215106	1	0	0	0	0	0	0	1	0	-1	0	0	0	0	0	0	0	0	0	0	1	0	0	0	0	0	0	0	0	0	1	0	1	0
RP11-206P1	NULL	1	59052351	59215106		0	0	0	0		0			-1			0	0	0		0	0	0	0	1	0	0	0	0	0			0	0	1	0		0
RP11-10A17	NULL	1	59259123	59423182	1	0	0	0	0	0	0	1	0	-1	0	0	0	0	0	0	0	0	0	0	1	0	0	0	0	0	0	0	0		1	0	1	0
RP11-592P11	FLJ10986	1	59335804	59521151	1	0	0	0	0	0	0	1	0	-1	0	0	0	0	0	0	0	0	0	0	1	0	0	0	0	0	0	0	0	0	1	0	1	0
CTD-2003P9	FLJ10986	1	59424869	59544813	1	0	0	0	0	0	0	1	0	-1	0	0	0	0	0	0	0	0		0	1	0	0	0	0	0	0	0	0	0	1	0	1	0
RP11-467C18	FLJ10986	1	59458076	59598319	1	0	0	0	0	0	0	1	0	-1	0	0	0	0	0	0	0	0	0	0	1	0	0	0	0	0	0	0	0	0	1	0	1	0
RP11-316F18	NULL	1	59578525	59755182		0	0	0	0		0	1		-1			0	0	0	0	0	0	0	0	1	0	0	0	0	0		0	0	0		0		0
RP11-242B9	NULL	1	59729161	59878728	1	0	0	0	0	0	0	1	0	-1	0	0	0	0	0	0	0	0	0	0	1	0	0	0	0	0	0	0	0	0	1	0	1	0
RP11-66M21	NULL	1	59760525	59932317	1	0	0	0	0		0		0	-1	-1	0	0	0	0	0	0	0	0	0	1	0	0	0	0	0	0	0	0	0		0		0
RP11-354P7	"FLJ10986;HOOK1"	1	59817385	60017752	1	0	0	0	0	0	0	1	0	-1	-1	0	0	0	0	0	0	0	0	0	1	0	0	0	0	0	0	0	0	0	1	0	1	0
RP11-315F15	NULL	1	59841047	59863997	1	0	0	0	0		0		0	-1	-1			0	0	0	0	0	0	0	1	0	0	0	0	0	0	0	0	0		0		0
RP11-475B24	"FLJ10986;CYP2J2;HOOK1"	1	59939673	60127391	1	0	0	0	0	0	0	1	0	-1	-1	0	0	0	0	0	0	0	0	0	1	0	0	0	0	0	0	0	0	0	1	0	1	0
RP11-13N22	"MGC34837;CYP2J2;HOOK1"	1	60021183	60185280	1	0	0	0	0	0	0	1	0	-1	-1	0	0	0	0	0	0	0	0	0	1	0	0	0	0	0	0	0	0	0	1	0	1	0
RP11-479E21	"MGC34837;CYP2J2;HOOK1"	1	60045715	60235870	1	0	0	0	0	0	0	1	0	-1	-1	0	0	0	0	0	0	0	0	0	1	0	0	0	0	0	0	0	0	0	1	0	1	0
RP11-123H7	MGC34837	1	60166241	60322671	1	0	0	0	0	0	0	1	0	-1	-1	0	0	0	0		0	0	0	0	1	0	0		0	0	0	0	0	0	1	0	1	0
RP11-541N13	NULL	1	60270825	60454646	1	0	0	0	0	0	0	1	0	-1	-1	0	0	0	0	0	0	0	0	0	0	0	0	0	0	0	0	0	0	0	1	0	1	0
RP11-706N7	NULL	1	60326857	60543372	1	0	0	0	0	0	0	1	0	-1	-1	0	0	0	0	0	0	0	0	0	0	0	0	0	0	0	0	0	0	0	1	0	1	0
RP11-363E22	NULL	1	60536825	60710231	1	0	0	0	0	0	0	1	0	-1	-1	0	0	0	0	0	0	0	0	0	0	0	0	0	0	0	0	0	0	0	1	0	1	0
RP11-776H12	NULL	1	60639402	60810558	1		0	0	0	0	0	1	0	-1	-1	0	0	0	0	0	0	0	0	0	0	0	0	0	0	0	0	0	0	0	1	0	1	0
RP11-25A21	NULL	1	60747377	60919771	1	0	0	0	0	0	0	1	0	-1	-1	0	0	0	0	0	0	0	0	0	0	0	0	0	0	0	0	0	0	0	1	0	1	0
RP11-734H5	NULL	1	60777343	60840534	1	0	0	0	0	0	0	1	0	-1	-1	0	0	0	0	0	0	0	0	0	0	0	0	0	0	0	0	0	0	0	1	0	1	0
RP11-436K8	NULL	1	60829728	61043067	1	0	0	0	0	0	0	1	0	-1	-1	0	0	0	0	0	0	0	0	0	0	0	0		0	0	0	0	0	0	1	0	1	0
RP11-364M11	NULL	1	61003629	61167987	1	0	0	0	0	0	0	1	0	-1	-1	0	0	0	0	0	0	0	0	0	0	0	0	0	0	0	0	0	0	0	1	0	1	0
RP11-32I17	NULL	1	61084265	61238362	1	0	0	0	0	0	0	1	0	-1	0	0	0	0	0	0	0	0	0	0	0	0	0	0	0	0	0	0	0	0	1	0	1	0
RP11-717I12	NFIA	1	61256243	61435349	1	0	0	0	0	0	0	1	0	-1	0	0	0	0	0	0	0	0	0	0	0	0	0	0	0	0	0	0	0	0	1	0	1	0
RP11-108D17	NULL	1	61330734	61496288		0	0	0	0		0			-1			0	0	0	0			0	0	0	0	0	0	0	0	0	0	0			0		
RP11-232E7	NFIA	1	61460203	61660160	1		0	0	0		0							0	0		0		0	0	0	0	0	0	0	0	0	0	0	0	1	0	1	0
RP11-689O24	"BBP;MGC34796"	1	61650317	61859646	1	0	0	0	0	0	0	1	0	-1	0	0	0		0	0	0	0	0	0	0	0	0	0	0	0	0	0	0	0	1	0	1	0
RP11-1K15	"BBP;INADL;MGC34796"	1	61802772	61971007	1	0	0	0	0	0	0	1	0	-1	0	0	0	0	0	0	0	0	0	0	0	0	0	0	0	0		0	0	0	1	0	1	0
RP11-138I13	NULL	1	61954965	62094249	1	0	0	0	0	0	0	1	0	-1	0		0	0	0	0	0	0	0	0	0	0	0	0	0	0	0	0	0	0	1	0	1	0
RP11-805D13	NULL	1	61973164	62147845		0	0	0	0					-1			0	0	0			0	0	0	0	0	0		0	0	0	0	0			0		
RP11-571K22	NULL	1	61985620	62181729	1	0	0	0	0	0	0		0	-1	0	0	0	0	0	0		0	0	0	0	0	0	0	0	0	0	0	0	0	1	0	1	0
RP11-119G24	NULL	1	62003536	62175280	1	0	0	0	0	0	0	1						0	0	0	0	0	0	0	0	0	0	0	0	0	0	0	0	0		0		0
RP11-55I4	NULL	1	62072938	62247535	1	0	0	0	0	0	0	1	0	-1	0	0	0	0	0	0	0	0	0	0	0	0	0	0	0	0	0	0	0	0	1	0	1	0
RP11-127K10	NULL	1	62131855	62280898	1	0	0	0	0	0	0	1	0	-1	0	0	0	0	0	0	0	0	0	0	0	0	0	0	0	0	0	0	0	0	1	0	1	0
RP11-565K24	"INADL;FLJ10884"	1	62212155	62376343	1	0	0	0	0					-1				0	0	0	0	0	0	0	0	0	0	0	0	0	0	0	0	0		0		0
RP11-624D22	"INADL;LOC163782;FLJ10884"	1	62305879	62463366	1	0	0	0	0		0		0	-1			0	0	0		0	0	0	0	0	0	0	0	0	0	0	0	0	0	1	0		0
RP11-185E18	"LOC163782;FLJ10884"	1	62384170	62556057		0	0	0	0		0						0	0	0	0		0	0	0	0	0	0	0	0			0	0	0		0		0
RP11-746E15	"DOCK7;USP1;LOC163782"	1	62452636	62645341	1	0	0	0	0	0	0	1	0	-1	0	0	0	0	0	0	0	0	0	0	0	0	0	0	0	0	0	0	0	0	1	0	1	0
RP11-293K19	"DOCK7;USP1"	1	62609321	62760544	1		0		0		0						0		0	0	0	0	0	0	0	0	0	0	0	0	0		0	0		0		0
RP11-611A1	"DOCK7;ANGPTL3;LOC400756"	1	62723860	62908109	1	0	0	0	0		0	1		-1			0	0	0			0	0	0	0	0	0	0	0	0	0	0	0			0		0
RP11-637F13	"APG4C;DOCK7;LOC400756"	1	62821919	62994565	1	0	0	0	0	0	0	1	0	-1	0		0	0	0	0	0	0	0	0	0	0	0	0	0	0	0	0	0	0	1	0	1	0
RP11-456A2	APG4C	1	62957421	63126928	1	0	0	0	0	0	0	1	0	-1	0	0	0	0	0	0	0		0	0	0	0	0	0	0	0	0	0	0	0	1	0	1	0
RP11-13M4	APG4C	1	62973164	63167317	1	0	0	0	0	0	0	1	0	-1	0	0	0	0	0	0	0	0	0	0	0	0	0	0	0	0	0	0	0	0	1	0	1	0
RP11-5P4	NULL	1	63134919	63313913	1	0	0	0	0	0	0	1	0	-1	0	0	0	0	0	0	0	0	0	0	-1	0	0	0	0	0	0	0	0	0	1	0	1	0
RP11-818K2	LOC199899	1	63202128	63389376	1	0	0	0	0	0	0	1	0	-1	0	0	0	0	0	0	0	0	0	0	-1	0	0	0	0	0	0	0	0	0	1	0	1	0
RP11-810G2	"LOC199899;FOXD3"	1	63333527	63538808	1	0	0	0	0	0	0	1	0		0	0		0	0	0	0		0	0	-1	0	0	0	0			0	0	0	1	0	1	0
RP11-673C4	"ITGB3BP;LOC199899;ALG6;FOXD3"	1	63435414	63640252	1	0	0	0	0	0	0	1	0		0			0	0	0		0	0	0	-1	0	0	0	0	0	0	0	0	0		0		0
RP11-445I18	"ITGB3BP;ALG6;KIAA1799;BCMSUNL"	1	63531600	63732983	1	0	0	0	0	0	0	1		-1	0	0	0	0	0	0	0	0	0	0	-1	0	0	0	0	0	0	0	0	0	1	0	1	0
CTD-2015B4	"ITGB3BP;ALG6;KIAA1799;BCMSUNL"	1	63612220	63747454	1		0	0	0		0						0	0	0	0		0	0		-1	0	0	0	0	0	0	0	0	0		0		0
RP11-736A8	NULL	1	63654683	63672708	1	0	0	0	0	0	0	1	0	-1	0	0	0	0	0	0	0	0	0	0	-1	0	0	0	0	0	0	0	0	0	1	0	1	0
RP11-384L12	"PGM1;KIAA1799;BCMSUNL"	1	63701753	63909625	1	0	0	0	0	0	0	0	0	-1	0	0	0	0	0	0	0	0	0	0	-1	0	0	0	0	0	0	0	0	0	1	0	1	0
RP11-425O10	"PGM1;ROR1"	1	63825255	63999735	1	0	0	0	0	0	0	0	0	-1	0	0	0	0	0	0	0	0	0	0	-1	0	0	0	0	0	0	0	0	0	1	0	1	0
RP11-35C14	NULL	1	63997156	64128974	1	0	0	0	0	0	0	0	0	-1	0	0	0	0	0	0	0	0	0	0	-1	0	0	0	0	0	0	0	0	0	1	0	1	0
RP11-522H23	NULL	1	64057394	64273389	1	0	0	0	0	0	0		0	-1	0	0	0	0	0	0	0	0	0	0	-1	0	0	0	0	0	0	0	0	0	1	0	1	0
RP11-746P17	"MGC35130;ROR1"	1	64226397	64413225	1	0	0	0	0	0	0	0	0	-1	0	0	0	0	0	0	0	0	0	0	-1	0	0	0	0	0	0	0	0	0	1	0	1	-1
RP11-105I6	MGC35130	1	64372218	64570597	1	0	0	0	0	0	0	0		-1	0		0	0	0	0	0	0	0	0	-1	0	0	0	0	0	0	0	0	0	1	0	1	-1
RP11-281O19	KIAA1573	1	64545227	64722942	1	0	0	0	0	0	0	0	0	-1		0	0	0	0	0	0	0	0	0	-1	0	0	0	0	0	0	0	0	0	1	0	1	-1
RP11-93F23	KIAA1573	1	64672204	64852404	1	0	0	0	0	0		0	0	-1	0	0	0	0	0	0		0	0	0	-1	0	0	0	0	0	0	0	0	0	1	0	1	-1
RP11-442I3	"JAK1;KIAA1579"	1	64886605	65061597	1	0	0	0	0	0	-1	0	0	-1	0	0	0	0	0	0	0	0	0	0	-1	0	0	0	0	0	0	0	0	0	1	0	1	-1
RP11-391L18	"JAK1;KIAA1579"	1	64989708	65170745	1	0	0	0	0	0	-1	0	0	-1	0	0	0	0	0	0	0	0	0	0	-1	0	0	0	0	0	0	0	0	0	1	0	1	-1
RP11-34E8	NULL	1	65095751	65252182	1	0	0	0	0	0			0	-1	0		0	0	0	0			0	0		0	0	0	0	0	0	0	0	0	1	0		-1
RP11-101O11	NULL	1	65141067	65306314		0		0	0					-1		0	0	0	0			0	0	0	-1	0	0	0	0	0	0	0	0	0		0		
RP11-726F23	"AK3;DNAJC6"	1	65290373	65469506	1	0	0	0	0	0	-1	0	0	-1	0	0	0	0	0	0	0	0	0	0	-1	0	0	0	0	0	0	0	0	0	1	0	1	-1
RP11-469G8	DNAJC6	1	65411615	65574305	1	0	0	0	0	0	-1		0	-1	0	0	0	0	0		0	0	0	0	-1	0	0	0	0	0	0	0	0	0	1	0	1	-1
CTD-2008P8	"LEPR;DNAJC6"	1	65511942	65694675	1	0	0	0	0	0	-1	0	0	-1	0	0	0	0	0	0	0	0	0	0	-1	0	0	0	0	0	0	0	0	0	1	0	1	-1
RP11-282E16	LEPR	1	65598101	65774821	1	0	0	0	0	0	-1	0	0	-1	0	0	0	0	0	0	0	0	0	0	-1	0	0	0	0	0	0	0	0	0	1	0	1	-1
RP11-410H13	LEPR	1	65682583	65827812	1	0	0	0	0	0	-1	0	0	-1	0	0	0	0	0	0	0	0	0	0	-1	0	0	0	0	0	0	0	0	0	1	0	1	-1
RP11-731H18	LEPR	1	65771696	65903145	1	0	0	0	0	0	-1	0	0	-1	0	0	0	0	0	0	0	0	0	0	-1	0	0	0	0	0	0	0	0	0	1	0	1	-1
RP11-808L20	PDE4B	1	65858808	66043545	1	0	0	0	0	0	-1	0						0	0	0	0	0	0	0		0	0	0	0	0	0	0	0	0	1	0		-1
RP11-610F12	NULL	1	65978801	66138485	1	0	0	0	0	0	-1	0	0	-1			0	0	0	0	0	0	0	0	-1	0	0	0	0	0	0	0	0	0	1	0	1	-1
RP11-18D17	NULL	1	66024374	66196931	1	0	0	0	0	0	-1	0	0	-1	0	0	0	0	0	0	0	0	0	0	-1	0	0	0	0	0	0	0	0	0	1	0	1	-1
RP11-442C16	NULL	1	66038377	66215594	1	0	0	0	0	0	-1	0	0	-1	0	0	0	0	0	0	0	0	0	0	-1	0	0	0	0	0	0	0	0	0	1	0	1	-1
RP11-348H6	NULL	1	66170306	66320067	1	0	0	0	0	0	-1	0	0	-1	0	0	0			0	0		0	0	-1	0	0	0	0	0	0	0	0	0	1	0		-1
RP11-360E7	NULL	1	66355154	66532500	1	0	0	0	0	0	-1	0	0	-1	0	0	0	0	0	0	0	0	0	0	1	0	0	0	0	0	0	0	0	0	1	0	1	-1
RP11-607G9	PDE4B	1	66398432	66614105	1	0	0	0	0	0	-1	0	0	-1	0	0	0	0	0	0	0	0	0	0	1	0	0	0	0	0	0	0	0	0	1	0	1	-1
RP11-500D11	PDE4B	1	66419932	66601792	1	0	0	0	0		-1	0	0	-1		0	0	0	0	0		0	0	0	1	0	0	0	0	0	0	0	0	0	1	0	1	-1
RP11-798J14	PDE4B	1	66464621	66649661	1	0	0	0		0	-1	0	0	-1				0	0	0	0	0	0	0	1	0	0	0	0	0	0	0	0	0		0	1	-1
RP11-711K22	PDE4B	1	66533803	66705991		0	0	0	0		-1	0		-1			0	0	0	0	0	0	0	0	1	0	0	0	0	0	0	0	0	0		0		-1
RP11-10D5	DKFZp761D2	1	66605496	66787462	1	0	0	0	0	0	-1	0	0	-1	0	0	0	0	0	0	0	0	0	0	1	0	0	0	0	0	0	0	0	0	1	0	1	-1
RP11-97G8	"FLJ40873;DKFZp761D2"	1	66804110	66968626	1	0	0	0	0	0	-1	0						0	0	0	0	0	0	0	1	0	0	0	0	0	0	0		0	1	0	1	-1
RP11-174B10	"FLJ40873;DKFZp761D2"	1	66806348	66959769	1	0	0	0	0	0	-1	0	0	-1	0	0	0	0	0	0	0	0	0	0	1	0	0	0	0	0	0	0	0	0	1	0	1	-1
RP11-806B9	"FLJ40873;DKFZp761D2"	1	66820000	66947682	1	0	0	0	0	0	-1	0	0	-1	0	0	0	0	0	0	0	0	0	0	1	0	0	0	0	0	0	0	0	0	1	0	1	-1
RP11-266I14	"FLJ23129;FLJ40873;DKFZp761D2;INSL5"	1	66885615	67060285	1	0	0	0	0	0	-1	0						0	0		0	0	0	0	1	0	0	0	0	0	0	0	0	0	1	0	1	-1
RP11-381L12	"FLJ23129;FLJ40873;INSL5"	1	66926758	67078147	1	0	0	0	0	0	-1	0	0	-1	0		0	0	0	0	0	0	0	0	1	0	0	0	0	0	0	0	0	0	1	0		-1
RP11-281L19	"SLC35D1;IL23R"	1	67224949	67423382	1	0	0	0	0	0	-1	0	0	-1	0	0	0	0	0	0	0	0	0	0	1	0	0	0	0	0	0	0	0	0	1	0	1	-1
RP11-384C24	"IL12RB2;IL23R"	1	67330522	67527404	1	0	0	0	0	0	-1	0	0	-1	0	0	0	0	0	0	0	0	0	0	1	0	0	0	0	0	0	0	0	0	1	0	1	-1
RP11-102M16	"IL12RB2;PAI-RBP1"	1	67458299	67624390	1	0	0	0	0	0	-1	0	0	-1	0	0	0	0	0	0	0	0	0	0	1	0	0	0	0	0	0	0	0	0	1	0	1	-1
RP11-55O4	PAI-RBP1	1	67588545	67761335	1	0	0	0	0	0	-1	0	0	-1	0	0	0	0	0	0	0	0	0	0	1	0	0	0	0	0	0	0	0	0	1	0	1	-1
RP11-764P11	"GNG12;GADD45A"	1	67713444	67889926	1	0	0	0	0	0	-1	0	0	-1	0	0	0	0	0	0	0	0	0	0	1	0	0	0	0	0	0	0	0	0	1	0	1	-1
RP11-746B5	"GNG12;GADD45A"	1	67839854	68010277	1	0	0	0	0	0	-1	0	0	-1	0	0	0	0	0	0	0	0	0	0	-1	0	0	0	0	0	0	0	0	0	1	0	1	-1
RP11-714F22	"GNG12;GADD45A"	1	67861996	68099410	1	0	0	0	0	0	-1	0	0	-1	0	0	0	0	0	0	0	0	0	0	-1	0	0	0	0	0	0	0	0	0	1	0	1	-1
RP11-422P8	GNG12	1	67977354	68147767	1	0	0	0	0	0	-1	0	0	-1	0	0	0	0	0	0	0	0	0	0	-1	0	0	0	0	0	0	0	0	0	1	0	1	-1
RP11-112C5	"ARHI;FLJ23091"	1	68150838	68311676	1		0	0	0	0	-1	0		-1	0	0	0	0	0	0	0	0	0	0	-1	0	0	0	0	0	0	0	0	0	1	0	1	-1
RP11-518D3	FLJ23091	1	68270672	68457217	1	0	0	0	0	0	-1		0	-1	0	0	0	0	0	0	0	0	0	0	-1	0	0	0	0	0	0	0	0	0	1	0	1	-1
RP11-122G15	FLJ23091	1	68398709	68555492	1	0	0	0	0	0	-1	0	0	-1	0	0	0	0	0		0	0	0	0	-1	0	0	0	0	0	0	0	0	0	0	0		-1
RP11-746A17	NULL	1	68422490	68585279		0	0	0	0		-1		0	-1	0	0	0	0	0	0		0	0	0	-1	0	0	0	0	0	0	0	0					
RP11-228O3	"DEPDC1;RPE65"	1	68518456	68678211			0	0	0		-1							0	0	0	0	0		0	-1	0	0	0	0	0	0	0	0	0		0		-1
RP11-358F2	DEPDC1	1	68638037	68814118	1	0	0	0	0	0	-1	0	0	-1	0	0	0	0	0	0	0	0	0	0	-1	0	0	0	0	0	0	0	0	0	0	0	1	-1
RP11-43E20	NULL	1	68742921	68930175			0	0	0		-1		0	-1	0		0	0	0		0	0	0	0	-1	0	0	0	0	0	0	0	0	0		0		-1
RP11-769K8	NULL	1	68927879	69094349	1	0	0	0	0	0	-1	0	0	-1		0	0	0	0	0	0	0	0	0	-1	0	0	0	0	0	0	0	0	0	0	0	1	-1
RP11-752H20	NULL	1	68985644	69024968	1	0	0	0	0	0	-1		0	-1	0	0	0	0	0	0		0	0	0	-1	0	0	0	0	0	0	0	0			0		-1
RP11-333N17	NULL	1	69015467	69207044	1	0	0	0	0	0	-1	0	0	-1	0	0	0	0	0	0	0	0	0	0	-1	0	0	0	0	0	0	0	0	0	0	0	1	-1
RP11-272A13	NULL	1	69132672	69316976	1	0	0	0	0	0	-1	0	0	-1	0	0	0	0	0	0		0	0	0	-1	0	0	0	0	0	0	0	0	0		0	1	-1
RP11-185G11	NULL	1	69305515	69449016		0	0	0	0				0	-1	0	0	0	0	0	0		0	0	0	-1	0	0	0	0	0	0		0	0		0		-1
RP11-124D12	NULL	1	69362636	69528320			0		0									0	0					0	-1	0	0	0	0		0		0	0		0		
RP11-413D19	NULL	1	69535383	69703544	1		0			0	-1	0	0	-1	0	0	0			0	0	0					0			0	0	0	0	0	0	0	1	-1
RP11-795A13	NULL	1	69563056	69737194	1	0	0	0	0	0	-1	0	0	-1	0	0	0	0	0	0	0	0	0	0	-1	0	0	0	0	0	0	0	0	0	0	0	1	-1
RP11-493B12	NULL	1	69726900	69880000	1	0	0	0	0	0	-1	0	0	-1	0	0	0	0	0	0	0	0	0	0	-1	0	0	0	0	0	0	0	0	0	0	0	1	-1
RP11-460H15	LRRC7	1	69811392	69991055	1	0	0	0	0	0	-1	0	0	-1	0	0	0	0	0	0	0	0	0	0	-1	0	0	0	0	0	0	0	0	0	0	0	1	-1
RP11-505J8	LRRC7	1	69888207	70068311	1	0	0	0	0	0	-1	0	0	-1	0	0	0	0	0	0	0	0	0	0	-1	0	0	0	0	0	0	0	0	0	0	0	1	-1
RP11-423A18	PIN1L	1	69955777	70137560	1	0	0	0	0	0	-1	0	0	-1	0	0	0	0	0	0	0	0	0	0	-1	0	0	0	0	0	0	0	0	0	0	0		-1
RP11-419I14	NULL	1	70117800	70287694	1	0	0	0	0	0	-1	0	0	-1	0	0	0	0	0	0	0	0	0	0	-1	0	0	0	0	0	0	0	0	0	0	0	1	-1
RP11-768G20	LRRC7	1	70137192	70319254	1	0	0	0	0	0	-1	0	0	-1	0	0	0	0	0	0	0	0	0	0	-1	0	0	0	0	0	0	0	0	0	0	0	1	-1
RP11-261C1	"FLJ20331;LRRC7"	1	70203628	70373841	1	0	0	0	0	0	-1	0	0	-1	0	0	0	0	0	0		0	0	0	-1	0	0	0	0	0	0	0	0	0	0	0	1	-1
RP11-465H9	"SFRS11;FLJ20331;DKFZP566D1"	1	70309918	70495534	1	0	0	0	0	0	-1	0	0	-1	0	0	0	0	0	0	0	0	0	0	-1	0	0	0	0	0	0	0	0	0	0	0	1	-1
RP11-521J17	"SFRS11;DKFZP566D1;HHLA3"	1	70393869	70580868	1	0	0	0	0	0	-1	0	0	-1	0	0	0	0	0	0	0	0	0	0	-1	0	0	0	0	0	0	0	0	0	0	0	1	-1
RP11-180O5	"CTH;DKFZP566D1;HHLA3"	1	70477942	70670739	1	0	0	0	0				0	-1				0	0	0	0	0	0	0	-1	0	0	0	0	0	0		0	0		0		-1
RP11-170O9	CTH	1	70602643	70804011	1	0	0	0	0	0	-1	0	0	-1	0	0	0	0	0	0	0	0	0	0	-1	0	0	0	0	0	0	0	0	0	0	0	1	-1
CTD-2011O1	NULL	1	70746785	70841571	1	0	0	0	0	0	-1	0	0	-1	0	0	0	0	0	0	0	0	0	0	-1	0	0	0	0	0	0	0	0	0	0	0	1	-1
RP11-99H8	NULL	1	70830779	70990935	1	0	0	0	0	0	-1	0		-1			0	0	0	0	0	0	0	0	-1	0	0	0	0	0	0	0	0	0	0	0	1	-1
RP11-69F2	NULL	1	70899635	71074967	1	0	0	0	0	0	-1	0	0	-1	0	0	0	0	0	0	0	0	0	0	-1	0	0	0	0	0	0	0	0	0	0	0	1	-1
RP11-202E21	PTGER3	1	71022387	71195953	1	0	0	0	0	0	-1	0	0	-1	0	0	0	0	0	0	0	0	0	0	-1	0	0	0	0	0	0	0	0	0	0	0	1	-1
RP11-667C4	"ZNF265;PTGER3"	1	71184248	71387675	1	0	0	0	0	0	-1	0	0	-1	0	0	0	0	0	0	0	0	0	0	-1	0	0	0	0	0	0	0	0	0	0	0	1	-1
RP11-802C16	"ZNF265;PTGER3"	1	71207966	71388641	1	0	0		0	0	-1	0	0	-1	0	0	0	0	0	0	0	0	0	0	-1	0	0	0	0	0	0	0	0	0	0	0	1	-1
RP11-437B7	NULL	1	71375346	71548831	1	0	0	0	0	0	-1	0	0	-1	0	0	0	0	0	0	0	0	0	0	-1	0	0	0	0	0	0	0	0	0	0	0	1	-1
RP11-417C2	NEGR1	1	71484329	71621881	1	0	0	0	0		-1		0	-1	0	0	0	0	0	0	0	0	0	0	-1	0	0	0	0	0	0	0	0	0		0		-1
RP11-739D5	NEGR1	1	71568468	71720779	1	0	0	0	0	0	-1	0	0	-1		0	0	0	0	0	0	0	0	0	-1	0	0	0	0	0	0	0	0	0	0	0	1	-1
RP11-356O17	NULL	1	71668246	71869550	1	0	0	0		0	-1	0	0	-1	0	0	0	0	0	0	0	0	0	0	-1	0	0	0	0	0	0	0	0	0	0	0	1	-1
RP11-650N17	NULL	1	71777117	71942517	1	0	0	0	0	0	-1	0	0	-1	0	0	0	0	0	0	0	0	0	0	-1	0	0	0	0	0	0	0	0	0	0	0	1	-1
RP11-30O7	NULL	1	71868004	72008599		0	0	0	0		-1	0	0	-1	0	0	0	0	0	0	0	0	0	0	-1	0	0	0	0	0	0	0	0	0		0		-1
RP11-21C1	NULL	1	71974335	72141968	1	0	0	0	0	0	-1	0	0	-1	0	0	0	0	0	0	0	0	0	0	-1	0	0	0	0	0	0	0	0	0		0	1	-1
RP11-603C14	NULL	1	72045264	72252878	1	0	0	0	0	0	-1		0	-1	0	0	0	0	0	0	0	0	0	0	-1	0	0	0	0	0	0	0	0	0		0		-1
RP11-768N16	NULL	1	72168030	72354706	1	0	0	0	0	0	-1	0	0	-1	0	0		0	0	0	0	0	0	0	-1	0	0	0	0	0	0	0	0	0	0	0	1	-1
RP11-763J10	NEGR1	1	72328583	72518139	1	0	0	0	0	-1	-1	0	0	-1				0	0	0	0	0	0	0	-1	0	0	0	0	0	0	0	0	0	0	0		-1
RP11-145G22	NEGR1	1	72385378	72591162	1	0	0	0	0	-1	-1	0	0	-1	0	0	0	0	0	0	0	0	0	0	-1	0	0	0	0	0	0	0	0	0	0	0	1	-1
RP11-634D10	NULL	1	72461872	72650592	1	0	0	0	0	-1	-1	0	0	-1	0	0	0	0	0	0		0	0	0	-1	0	0	0	0	0	0	0	0	0	0	0	1	-1
RP11-10G6	NULL	1	72581070	72741808	1	0	0	0	0	-1	-1	0	0	-1	0	0	0		0	0	0	0	0	0	-1	0	0	0	0	0	0	0	0	0		0	1	-1
RP11-367J2	NULL	1	72731660	72912472	1	0	0	0	0	-1	-1	0	0	-1	0	0	0	0	0	0	0	0	0	0	-1	0	0	0	0	0	0	0	0	0	0	0	1	-1
RP11-695J17	LOC339468	1	72810361	72979050		0	0	0	0		-1			-1				0	0	0		0	0	0	-1	0	0	0	0	0		0	0	0		0		-1
RP11-6C24	LOC339468	1	72899436	73061944	1	0	0	0	0		-1	0	0	-1	0	0	0	0	0	0	0	0	0	0	-1	0	0	0	0	0	0	0	0	0	0	0		-1
RP11-262K1	LOC339468	1	72941342	73115956	1	0	0	0	0	0	-1	0	0	-1	0	0	0	0	0	0	0	0	0	0	-1	0	0	0	0	0	0	0	0	0		0	1	-1
RP11-368J1	NULL	1	73056469	73254397	1	0	0	0	0	0	-1	0	0	-1	0	0	0	0	0	0	0	0	0	0	-1	0	0	0	0	0	0	0	0	0		0	1	-1
RP11-560G21	NULL	1	73145746	73324358		0	0	0	0	0	-1	0	0	-1	0	0	0	0	0	0	0	0	0	0	-1	0	0	0	0	0	0	0	0	0	0	0	1	-1
RP11-585N5	NULL	1	73283143	73482579	1	0	0	0	0	0	-1	0	0	-1	0	0	0	0	0	0	0	0	0	0	-1	0	0	0	0	0	0	0	0	0	0	0	1	-1
RP11-215J24	NULL	1	73382352	73537470	1	0	0	0	0		-1		0	-1	0	0	0	0	0	0	0	0	0	0	-1	0	0	0	0	0	0		0	0		0		-1
RP11-706P19	NULL	1	73453408	73629025			0	0	0				0	-1	0	0	0	0	0			0	0	0	-1	0	0		0	0	0		0			0		-1
RP11-480P9	NULL	1	73535532	73696782	1	0	0	0	0		-1	0	0	-1	0	0	0	0	0	0		0	0	0	-1	0	0	0	0	0	0	0	0	0		0	1	-1
RP11-30N7	NULL	1	73624097	73789781	1	0	0	0	0	0	-1	0	0	-1	0	0	0	0	0	0	0	0	0	0	-1	0	0	0	0	0	0	0	0	0	0	0		-1
RP11-637B22	NULL	1	73638180	73811209														0	0			0		0	-1	0	0		0	0			0			0		
RP11-747H9	NULL	1	73662160	73837324			0	0	0		-1		0	-1			0	0	0	0			0	0	-1	0	0	0	0	0	0	0	0	0		0		-1
RP11-660G22	NULL	1	73677528	73845027	1	0	0	0	0	0	-1	0	0	-1	0	0	0	0	0	0	0	0	0	0	-1	0	0	0		0	0	0	0	0	0	0	1	-1
RP11-519H14	NULL	1	73783956	73976683		0	0	0	0				0	-1	0	0	0	0	0	0		0	0	0	-1	0	0	0	0	0	0	0	0	0		0		-1
RP11-616J10	NULL	1	73888290	74064512	1		0	0	0	0	-1	0		-1			0	0	0		0	0	0	0	-1	0	0	0	0	0	0	0	0	0		0		-1
RP11-680L8	NULL	1	73982326	74148370	1	0	0	0	0	0	-1	0	0	-1	0	0	0	0	0	0	0	0	0	0	-1	0	0	0	0	0	0	0	0	0	0	0	1	-1
RP11-699H3	NULL	1	74084993	74266659	1	0	0	0	0	0		0	0	-1	0	0	0	0	0	0	0	0	0	0	-1	0	0	0	0	0	0	0	0	0		0		-1
RP11-293C13	"MGC22773;SPCS2"	1	74220182	74371381			0	0	0	0				-1				0	0	0		0	0	0	-1	0	0	0	0	0			0	0		0		
RP11-60K15	"TNNI3K;FPGT;MGC22773;SPCS2"	1	74254258	74420419	1	0	0	0	0	0	-1	0	0	-1	0	0	0	0	0	0	0	0	0	0	-1	0	0	0	0	0	0	0	0	0	0	0	1	-1
CTD-2007A5	"TNNI3K;FPGT;MGC22773;SPCS2"	1	74355091	74456146	1	0	0	0	0	0	-1	0	0	-1	0	0	0	0	0	0	0	0	0	0	-1	0	0	0	0	0	0	0	0		0	0	1	-1
RP11-16O20	"TNNI3K;FPGT"	1	74377435	74523903	1	0	0	0	0	0	-1		0	-1	0	0	0	0	0	0	0	0	0	0	-1	0	0	0	0	0	0	0	0	0	0	0		-1
RP11-744P7	NULL	1	74420791	74586624	1	0	0	0	0		-1	0	0	-1	0	0	0	0	0	0	0	0	0	0	-1	0	0	0	0	0	0	0	0	0	0	0	1	-1
RP11-235J11	NULL	1	74421403	74567901	1	0	0	0	0	0	-1	0	0	-1	0	0	0	0	0	0	0	0	0	0	-1	0	0	0	0	0	0	0	0	0		0		-1
RP11-423I7	NULL	1	74507391	74703372	1	0	0	0	0	0	-1	0	0	-1	0	0	0	0	0	0	0	0	0	0	-1	0	0	0	0	0	0	0	0	0	0	0	1	-1
RP11-627I15	TNNI3K	1	74536806	74738236	1	0	0	0	0		-1	0	0	-1			0	0	0		0	0	0	0	-1	0	0	0	0	0	0	0	0	0	0	0		-1
RP11-800J12	"DKFZp547I0;TNNI3K"	1	74664694	74855755	1	0	0	0	0	0	-1	0						0	0	0	0		0	0	-1	0	0	0	0			0	0	0	0	0	1	-1
RP11-585M16	"DKFZp547I0;TNNI3K"	1	74674412	74856479	1	0	0	0	0	0	-1	0	0	-1	0	0	0	0	0	0	0	0	0	0	-1	0	0	0	0	0	0	0	0	0	0	0	1	-1
RP11-44I8	"CRYZ;LOC127253"	1	74801198	74953083	1	0	0	0	0	0	-1	0	0	-1			0	0	0	0	0	0	0	0	-1	0	0	0	0	0	0	0	0	0	0	0	1	-1
RP11-806L14	"CRYZ;LOC127253"	1	74815966	74981737	1	0	0	0	0	0	-1	0	0	-1	0	0	0	0	0	0	0	0	0	0	-1	0	0	0	0	0	0	0	0	0	0	0		-1
RP11-794B20	"CRYZ;LOC127253"	1	74834107	75006322	1	0	0	0	0	0	-1	0	0	-1	0		0	0	0	0	0	0	0	0	-1	0	0	0	0	0	0	0	0	0	0	0	1	-1
RP11-525A15	"CRYZ;LOC127253"	1	74864253	75044026	1	0	0	0	0	0	-1	0					0	0	0	0	0	0	0	0	-1	0	0	0	0	0	0	0	0	0	0	0		-1
RP11-175O16	LOC127253	1	74919778	75039762	1	0	0	0	0	0	-1	0	0	-1	0	0	0		0	0	0	0	0	0	-1	0	0	0	0	0	0	0	0	0	0	0	1	-1
RP11-538B11	NULL	1	74982910	75161282	1	0	0	0	0	0	-1	0	0	-1	0	0	0	0	0	0	0	0	0	0	-1	0	0	0	0	0	0	0	0	0	0	0	1	-1
RP11-664F18	NULL	1	75016690	75180987	1	0	0	0	0	0	-1	0	0	-1	0	0	0	0	0	0	0	0	0	0	-1	0	0	0	0	0	0	0	0	0	0	0	1	-1
RP11-26K6	NULL	1	75158359	75303947		0	0	0	0				0	-1	0	0	0	0	0	0	0	0	0	0	-1	0	0	0	0	0	0	0	0	0		0		-1
RP11-316M10	"LHX8;MGC34032"	1	75179207	75388321			0		0																-1	0	0	0	0				0	0		0		-1
RP11-47B7	"LHX8;MGC34032"	1	75327255	75499765	1	0	0	0	0	0	-1	0	0	-1	0	0	0	0	0	0	0	0	0	0	-1	0	0	0	0	0	0	0	0	0	0	0	1	-1
RP11-114K16	NULL	1	75425075	75597284	1	0	0	0	0	0	-1	0		-1		0	0	0	0	0	0	0	0	0	-1	0	0	0	0	0	0	0	0	0	0	0	1	-1
RP11-631J12	NULL	1	75561663	75780583	1	0	0	0	0	0	-1	0	0	-1	0	0	0	0	0	0	0	0	0	0	-1	0	0	0	0	0	0	0	0	0		0	1	-1
RP11-492C3	MGC34032	1	75625624	75875171	1	0	0	0	0	0	-1	0	0	-1	0	0	0	0	0	0	0	0	0	0	-1	0	0	0	0	0	0	0	0	0	0	0	1	-1
RP11-118G16	NULL	1	75714241	75745177		0	0	0	0				0	-1			0	0	0	0		0	0	0	-1	0	0	0	0	0	0	0	0			0		-1
RP11-297N6	"DLSTP;ACADM;MGC34032"	1	75758241	75939531	1	0	0	0	0	0			0	-1	0	0	0	0	0	0	0	0	0	0	-1	0	0	0	0	0	0	0	0	0	0	0		-1
RP11-103D1	"DLSTP;ACADM"	1	75807313	75963074	1		0	0	0	0	-1	0	0	-1	0	0	0	0	0	0	0	0	0	0	-1	0	0	0	0	0	0	0	0	0	0	0	1	-1
RP11-711D8	"MSH4;RABGGTB;ASB17"	1	75964693	76163347	1	0	0	0	0	0	-1	0	0	-1	0	0	0	0	0	0	0	0	0	0	-1	0	0	0	0	0	0	0	0	0	0	0	1	-1
RP11-550H2	"MSH4;SIAT7C;ASB17"	1	76089359	76283672	1	0	0	0	0	0	-1	0	0	-1	0	0	0	0	0	0	0	0	0	0	-1	0	0	0	0	0	0	0	0	0	0	0	1	-1
RP11-13J14	NULL	1	76258604	76442320	1	0	0	0	0	0	-1	0	0	-1	0	0	0	0	0	0	0	0	0	0	-1	0	0	0	0	0	0	0	0	0	0	0	1	-1
RP11-1M3	NULL	1	76322842	76504730	1	0	0	0		0	-1	0	0	-1	0	0	0	0	0	0	0	0	0	0	-1	0	0	0	0	0		0	0	0	0	0	1	-1
RP11-806G12	NULL	1	76435746	76667584	1	0	0	0	0	0	-1	0	0	-1	0	0	0	0	0	0	0	0	0	0	-1	0	0	0	0	0	0	0	0	0	0	0	1	-1
RP11-299L9	NULL	1	76503971	76540419	1	0	0	0	0	0	-1	0	0	-1	0	0	0	0	0	0	0	0	0	0	-1	0	0	0	0	0	0	0	0	0	0	0	1	-1
RP11-180M17	NULL	1	76646104	76799143	1	0	0	0	0	0	-1	0	0	-1	0	0	0	0	0	0	0	0	0	0	-1	0	0	0	0	0	0	0	0	0		0	1	-1
RP11-465C20	SIAT7C	1	76702593	76867535	1	0	0	0	0	0	-1	-1	0	-1	0	0	0	0	0	0	0	0	0	0	-1	0	0	0	0	0	0	0	0	0	0	0	1	-1
RP11-232A7	SIAT7C	1	76774838	76950403	1	0	0	0	0	0	-1	-1	0	-1	0	0	0	0	0	0	0	0	0	0	-1	0	0	0	0	0	0	0	0	0	0	0	1	-1
RP11-794G9	SIAT7E	1	76866752	77051440	1	0	0		0	0	-1	-1	0	-1	0	0	0	0	0	0	0	0	0	0	-1	0	0	0	0	0	0	0	0	0		0	1	-1
RP11-190F9	SIAT7E	1	76986484	77147525	1	0	0	0	0	0	-1	-1	0	-1	0	0	0	0	0	0	0	0	0	0		0	0	0	0	0	0	0	0	0	0	0	1	-1
RP11-64N3	SIAT7E	1	77011196	77167696	1	0	0	0	0	0	-1	-1	0	-1	0	0	0	0	0	0		0	0	0	-1	0	0	0	0	0	0	0	0	0		0	1	-1
CTD-2013F12	"PIGK;SIAT7E"	1	77137592	77296328	1	0	0	0	0	0	-1	-1	0	-1	0	0	0	0	0	0	0	0	0	0	-1	0	0	0	0	0	0	0	0	0	0	0		-1
RP11-627E4	"PIGK;SIAT7E"	1	77190638	77391865	1	0	0	0	0	0	-1	-1	0	-1	0	0	0	0	0	0	0	0	0	0	-1	0	0	0	0	0	0	0	0	0	0	0	1	-1
RP11-162L20	"AK5;PIGK"	1	77378458	77536383	1	0	0	0	0	0	-1		0	-1	0	0	0	0	0	0	0	0	0	0	-1	0	0	0	0	0	0	0	0	0		0	1	-1
RP11-754F4	NULL	1	77502456	77658198	1	0	0	0	0	0	-1	-1	0	-1	0	0	0	0	0	0	0	0	0	0	-1	0	0	0	0	0	0	0	0	0	0	0	1	-1
RP11-722L22	"AK5;ZZZ3"	1	77625074	77793235	1	0	0	0	0	0	-1	-1	0	-1	0	0	0	0	0	0	0	0	0	0	-1	0	0	0	0	0	0	0	0	0	0	0	1	-1
RP11-607F18	"AK5;ZZZ3;USP33"	1	77731156	77903128	1	0	0	0	0	0	-1	-1	0	-1	0		0	0	0	0	0	0	0	0	-1	0	0	0	0	0	0	0	0	0		0		-1
RP11-417K2	"ZZZ3;USP33;FLJ12806"	1	77802845	78020786		0	0	0	0		-1			-1			0	0	0	0		0	0	0	-1	0	0	0	0	0	0	0	0	0		0		-1
RP11-181C21	"NEXN;FLJ90637;FLJ12806"	1	77961093	78115889	1	0	0	0	0	0	-1		0	-1	0	0	0	0	0	0	0	0	0	0	-1	0	0	0	0	0	0		0	0		0		-1
RP11-553D1	"FUBP1;NEXN;FLJ90637;FLJ12806"	1	77964692	78134982					0							0	0	0	0	0		0		0	-1	0	0	0	0	0		0	0	0		0		-1
RP11-16C6	"FUBP1;NEXN;FLJ90637;FLJ12806"	1	77994450	78147050	1	0	0	0	0	0	-1	-1	0	-1	0		0	0	0	0	0	0	0	0	-1	0	0	0	0	0	0	0	0	0	0	0	1	-1
RP11-770L11	"FUBP1;GIPC2;NEXN;DNAJB4"	1	78095751	78322021	1	0	0	0	0	0	-1	-1	0	-1	0	0	0	0	0	0	0	0	0	0	-1	0	0	0	0	0	0	0	0	0	0	0	1	-1
RP11-661E7	"GIPC2;DNAJB4"	1	78180337	78243768	1	0	0	0	0	0	-1		0	-1	0	0	0	0	0	0	0	0	0	0	-1	0	0	0	0	0	0	0	0	0	0	0	1	-1
RP11-280I18	"GIPC2;MGC27382"	1	78243990	78450985		0	0	0	0									0	0	0				0	-1	0	0	0	0			0	0	0		0		-1
RP11-630L23	MGC27382	1	78388087	78566261	1	0	0	0	0	0	-1	-1	0	-1	0	0	0	0	0	0	0	0	0	0	-1	0	0	0	0	0	0	0	0	0	0	0	1	-1
RP11-160E18	NULL	1	78502956	78652725			0	0	0					-1				0	0	0	0	0	0	0	-1	0	0	0	0	0	0	0	0	0		0		-1
RP11-34J10	PTGFR	1	78552472	78740689	1	0	0	0	0	0	-1	-1	0	-1	0	0	0	0	0	0	0	0	0	0	-1	0	0	0	0	0	0	0	0	0	0	0	1	-1
RP11-323I3	"IFI44;IFI44L;PTGFR"	1	78677460	78861983	1	0	0	0	0	0	-1	-1	0	-1	0	0	0	0	0	0	0	0	0	0	-1	0	0	0	0	0	0	0	0	0	0	0	1	-1
RP11-348L16	"IFI44;IFI44L"	1	78720464	78912612	1	0	0	0	0	0	-1	-1		-1	0	0	0	0	0	0	0	0	0	0	-1	0	0	0	0	0	0	0	0	0	0	0		-1
RP11-675A3	NULL	1	78885408	79042912	1	0	0	0	0	0	-1		0	-1	0	0	0	0	0	0	0	0	0	0	-1	0	0	0	0	0	0	0	0	0	0	0	1	-1
RP11-484A8	ELTD1	1	78921108	79117939	1	0	0	0	0	0	-1	-1	0	-1	0	0	0	0	0	0	0	0	-1	0	-1	0	0	0	0	0	0	0	0	0	0	0	1	-1
RP11-695I16	ELTD1	1	79109038	79281234	1	0	0	0	0	0	-1	-1	0	-1	0	0	0	0	0	0	0	0	-1	0	-1	0	0	0	0	0	0	0	0	0	0	0	1	-1
RP11-702A4	ELTD1	1	79135583	79330552	1		0	0	0	0	-1	-1		-1	0	0	0	0	0	0	0	0	-1	0	-1	0	0	0	0	0	0	0	0	0		0		-1
RP11-572C12	NULL	1	79285400	79447688	1	0	0	0	0	0	-1	-1	0	-1	0	0	0	0	0	0	0	0	-1	0	-1	0	0	0	0	0	0	0	0	0	0	0	1	-1
RP11-293H14	NULL	1	79345126	79551338	1	0	0	0	0	0	-1	-1	0	-1	0	0	0	0	0	0	0	0	-1	0	-1	0	0	0	0	0	0	0	0	0	0	0	1	-1
RP11-436G10	NULL	1	79345757	79481326		0	0	0	0				0	-1	0	0	0	0	0			0		0	-1	0	0	0	0	0	0	0	0			0		
CTD-2017D1	NULL	1	79503900	79625262		0	0	0	0		-1				0	0	0	0	0	0	0	0	-1	0	-1	0	0	0	0	0	0	0	0	0		0		-1
CTD-2005N18	NULL	1	79676431	79800001		0	0	0	0	0	-1	-1	0	-1	0		0		0	0	0	0	-1	0	-1	0	0	0	0	0	0	0	0	0		0		-1
RP11-693O17	NULL	1	79707638	79907686	1	0	0	0	0	0	-1	-1	0	-1	0	0	0	0	0	0	0	0	-1	0	-1	0	0	0	0	0	0	0	0	0	0	0	1	-1
RP11-740C16	NULL	1	79771692	79970370	1	0	0	0	0	0	-1	-1	0	-1	0	0	0	0	0	0	0	0	-1	0	-1	0	0	0	0	0	0	0	0	0	0	0	1	-1
RP11-316O2	NULL	1	79854450	80030382			0	0	0		-1			-1				0	0	0		0			-1	0	0	0	0	0	0	0	0			0		
RP11-731A12	NULL	1	79926619	80104477	1	0	0	0	0	0	-1	-1	0	-1	0	0	0	0	0	0	0	0	-1	0	-1	0	0	0	0	0	0	0	0	0	0	0	1	-1
RP11-449N5	NULL	1	80021684	80180564	1	0	0	0	0		-1	-1	0	-1	0	0	0	0	0	0	0	0	-1	0	-1	0	0	0	0	0	0	0	0	0	0	0	1	-1
RP11-794A19	NULL	1	80112816	80306588	1	0	0	0	0	0	-1	-1	0	-1	0	0	0	0	0	0	0	0	-1	0	-1	0	0	0	0	0	0	0	0	0	0	0	1	-1
RP11-389A8	NULL	1	80206343	80373629	1	0	0	0	0	0	-1	-1	0	-1	0	0	0	0	0	0	0	0	-1	0	-1	0	0	0	0	0	0	0	0	0	0	0	1	-1
RP11-320E2	NULL	1	80283850	80481322	1	0	0	0	0	0	-1	-1					0	0	0	0	0	0	-1	0	-1	0	0	0	0	0	0			0	0	0		-1
RP11-144P10	NULL	1	80538335	80723348	1	0	0	0	0	0	-1		0	-1	0	0	-1	0	0	0	0	0	-1	0	-1	0	0	0	0	0	0	0	0	0	0	0	1	-1
RP11-115A15	NULL	1	80555123	80723359	1	0	0	0	0	0	-1	-1	0	-1	0	0	-1	0	0	0	0	0	-1	0	-1	0	0	0	0	0	0	0	0	0		0	1	-1
RP11-101N24	NULL	1	80697584	80851626	1	0	0	0	0	0	-1	-1	0	-1	0	0	-1	0	0	0	0	0	-1	0	-1	0	0	0	0	0	0	0	0	0		0	1	-1
CTD-2001A18	NULL	1	80708677	80838546	1	0	0	0	0	0	-1	-1	0	-1		0	-1	0	0	0	0	0	-1	0	-1	0	0	0	0	0	0	0	0	0	0	0	1	-1
RP11-258F23	NULL	1	80768334	80937720	1	0	0	0	0	0	-1	-1	0	-1	0	0	-1	0	0	0	0	0	-1	0	-1	0	0	0	0	0	0	0	0	0	0	0	1	-1
RP11-671A9	NULL	1	80918642	81098959	1	0	0	0	0	0	-1	-1	-1	-1	0	0	-1	0	0	0	0	0	-1	0	-1	0	0	0	0	0	0	0	0	0	0	0	1	-1
RP11-733B2	NULL	1	81031636	81211887	1	0	0	0	0	0	-1	-1	-1	-1	0	0	-1	0	0	0	0	0	-1	0	-1	0	0	0	0	0	0	0	0	0	0	0		-1
RP11-2B19	NULL	1	81161825	81308419	1	0	0	0	0	0	-1	-1		-1				0	0	0	0		-1	0	-1	0	0	0	0		0	0	0	0	0	0	1	-1
CTD-2009D3	NULL	1	81187254	81309676	1	0	0	0	0	0	-1	-1	-1	-1	0	0	-1	0	0	0	0	0	-1	0	-1	0	0	0	0	0	0	0	0	0	0	0	1	-1
RP11-432D22	NULL	1	81234356	81407728	1	0	0	0	0	0	-1	-1	-1	-1	0	0	-1	0	0	0	0	0	-1	0	-1	0	0	0	0	0	0	0	0	0	0	0	1	-1
RP11-675O9	NULL	1	81309678	81426513	1	0	0	0	0	0	-1	-1	-1	-1	0	0	-1	0	0	0	0	0	-1	0	-1	0	0	0	0	0	0	0	0	0	0	0	1	-1
RP11-669B21	NULL	1	81396810	81577313	1	0	0	0	0	0	-1	-1	-1	-1	0	0	-1	0	0	0	0	0	-1	0	-1	0	0	0	0	0	0	0	0	0	0	0	1	-1
RP11-159J16	NULL	1	81503362	81676429	1	0	0	0	0	0	-1	-1	-1	-1	0	0	-1	0	0	0	0	0	-1	0	-1	0	0	0	0	0	0	0	0	0		0		-1
RP11-262C23	NULL	1	81613100	81772072		0	0	0	0					-1			-1	0	0	0		0		0	-1	0	0	0	0	0	0		0	0		0		-1
RP11-64D15	NULL	1	81745106	81919321	1	0	0	0	0	0	-1	-1	-1	-1	0		-1	0	0	0	0	0	-1	0	-1	0	0	0	0	0	0	0	0	0	0	0	1	-1
RP11-622D9	LPHN2	1	81835236	82037674		0	0	0	0		-1								0	0			-1	0		0	0		0				0			0		-1
RP11-101O18	LPHN2	1	81920197	82085770		0	0	0	0					-1			-1	0	0	0		0	-1	0	-1	0	0	0	0	0		0	0			0		-1
RP11-645A21	LPHN2	1	82038093	82219865	1		0	0	0	0	-1	-1	-1	-1	0	0	-1	0	0	0	0	0	-1	0	-1	0	0	0	0	0	0	0	0	0		0		-1
RP11-403N19	NULL	1	82206903	82370449	1	0	0	0	0	0	-1	-1		-1			-1	0	0	0		0	-1	0	-1	0	0	0	0	0	0	0	0	0		0	1	-1
RP11-147G16	NULL	1	82273143	82445793	1	0	0	0	0		-1		-1	-1	0	0	-1	0	0	0	0	0	-1	0	-1	0	0	0	0	0	0	0	0	0		0		-1
RP11-738G20	NULL	1	82295757	82516365	1	0	0	0	0	0	-1		-1	-1	0	0	-1	0	0	0	0	0	-1	0	-1	0	0		0	0	0	0	0	0		0		-1
RP11-734P17	NULL	1	82422136	82612995	1	0	0	0	0	0	-1	-1	-1	-1	0	0	-1	0	0	0	0	0	-1	0	-1	0	0	0	0	0	0	0	0	0	0	0	1	-1
RP11-752E17	NULL	1	82576129	82775357	1	0	0	0	0	0	-1	-1	-1	-1	0	0	-1	0		0	0	0	-1	0	-1	0	0	0	0	0	0	0	0	0	0	0	1	-1
RP11-727N15	NULL	1	82739103	82900500	1		0			0	-1	-1	-1	-1	0		-1		0	0	0	0		0	-1	0	0	0		0	0	0	0	0	0	0	1	-1
RP11-14M11	NULL	1	82806910	82967031	1	0	0	0	0	0	-1	-1	-1	-1	0	0	-1	0	0	0	0	0	-1	0	-1	0	0	0	0	0		0	0	0	0	0	1	-1
RP11-767D16	NULL	1	82892597	83052827	1	0	0	0	0	0	-1	-1	-1	-1	0	0	-1	0	0	0	0	0	-1	0	-1	0	0	0	0	0	0	0	0	0	0	0	1	-1
RP11-796B5	NULL	1	82950587	83141554	1		0	0	0	0	-1		-1	-1	0	0	-1	0	0	0		0	-1	0	-1	0	0	0	0	0	0	0	0	0	0	0	1	-1
RP11-170N11	NULL	1	83043979	83214246	1	0	0	0	0	0	-1	-1	-1	-1	0	0	-1	0	0	0	0	0	-1	0	-1	0	0	0	0	0		0	0	0	0	0	1	-1
RP11-808D16	NULL	1	83112357	83276047	1		0	0	0	0	-1		-1	-1		0	-1	0	0	0	0	0	-1	0	-1	0	0	0	0	0	0	0	0	0		0		-1
RP11-69I4	NULL	1	83146758	83324661	1	0	0	0	0	0	-1	-1	-1	-1	0	0	-1	0	0	0	0	0	-1	0	-1	0	0	0	0	0	0	0	0	0	0	0	1	-1
RP11-60P19	NULL	1	83208897	83375373	1	0	0	0	0	0	-1	-1	-1	-1	0	0	-1	0	0	0	0	0	-1	0	-1	0	0	0	0	0	0	0	0	0	0	0	1	-1
RP11-782O23	NULL	1	83272392	83432895	1	0	0	0	0	0	-1	-1	-1	-1	0	0	-1	0	0	0	0		-1	0	-1	0	0	0	0	0	0	0	0	0	0	0	1	-1
RP11-685D16	NULL	1	83347023	83563969			0	0	0		-1	-1	-1	-1	0	0	-1	0	0	0	0	0	-1	0	-1	0	0	0	0	0	0	0	0	0		0		-1
RP11-457H13	NULL	1	83414619	83567341	1	0	0	0	0	0		-1	-1	-1	0	0	-1	0	0	0	0	0	-1	0	-1	0	0	0	0	0	0	0	0	0	0	0	1	-1
RP11-604I21	NULL	1	83530508	83701401	1	0	0	0	0	0	-1	-1	-1	-1	0	0	-1	0	0	0	0	0	-1	0	-1	0	0	0	0	0	0	0	0	0	0	0	1	-1
RP11-104J19	NULL	1	83571016	83648391	1	0	0	0	0	0	-1	-1	-1	-1	0	0	-1	0	0	0	0	0	-1	0	-1	0	0	0	0	0	0	0	0	0	0	0	1	-1
RP11-454L6	NULL	1	83637470	83825919	1	0	0	0	0	0	-1	-1	-1	-1	0	0	-1	0	0	0	0	0	-1	0	-1	0	0	0	0	0	0	0	0	0	0	0	1	-1
RP11-19L22	NULL	1	83845796	84018648	1	0	0	0	0	0	-1	-1	-1	-1	0	0	-1	0	0	0	0	0	-1	0	-1	0	0	0	0	0	0	0	0	0	1	0	1	-1
RP11-430B7	NULL	1	83878818	84007906	1	0	0	0	0		-1	-1	-1	-1	0	0	-1	0	0	0	0	0	-1	0	-1	0	0	0	0	0	0	0	0	0	1	0	1	-1
RP11-599I2	FLJ23033	1	83928655	84065373			0	0	0		-1		-1	-1	0	0	-1	0	0	0	0	0	-1	0	-1	0	0	0	0	0	0	0	0	0		0		-1
RP11-196C1	FLJ23033	1	83963727	84136119										-1										0		0												
RP11-18B10	FLJ23033	1	84039404	84192149			0	0										0	0			0		0		0	0		0	0	0					0		
RP11-100A20	FLJ23033	1	84049301	84247914	1	0	0	0	0		-1	-1	-1	-1	0	0	-1	0	0	0	0	0	-1	0	-1	0	0	0	0	0	0	0	0	0	1	0	1	-1
RP11-742B6	PRKACB	1	84180832	84357060	1	0	0	0	0	0	-1	-1	-1	-1	0	0	-1	0	0	0	0	0	-1	0	-1	0	0	0	0	0	0	0	0	0	1	0	1	-1
RP11-604O8	"PRKACB;LOC148418"	1	84348759	84536672	1	0	0	0	0	0	-1	-1	-1	-1	0	0	-1	0	0	-1	0	0	-1	0	-1	0	0	0	0	0	0	0	0	0	1	0	1	-1
RP11-25E12	LOC148418	1	84416945	84568250	1	0	0	0	0	0	-1	-1	-1	-1	0	0	-1	0	0	-1	0	0	-1	0	-1	0	0	0	0	0	0	0	0	0	1	0	1	-1
RP11-30M11	"GNG5;RPF1;SPATA1;DNASE2B"	1	84549545	84713290	1	0	0	0	0	0	-1	-1	-1	-1	0	0	-1	0	0	-1	0	0	-1	0	-1	0	0	0	0	0	0	0	0	0	1	0	1	-1
RP11-202N7	"SSX2IP;GNG5;RPF1;FLJ35487;SPATA1;CTBS"	1	84665333	84847286		0	0	0	0				-1	-1	0	0	-1	0	0			0	-1	0	-1	0	0	0	0	0	0	0	0	0		0		-1
RP11-747H21	"SSX2IP;FLJ35487;SPATA1;CTBS"	1	84718902	84919709	1	0	0	0	0	0	-1	-1	-1	-1	0	0	-1	0	0	-1	0	0	-1	0	-1	0	0	0	0	0	0	0	0	0	1	0	1	-1
RP11-770F4	"SSX2IP;EDG7"	1	84836033	85029440	1	0	0	0	0	0	-1	-1	-1	-1	0	0	-1	0	0	-1	0	0	-1	0	-1	0	0	0	0	0	0	0	0	0	1	0	1	-1
RP11-792N6	"MCOLN3;MCOLN2;EDG7"	1	85006115	85203131	1	0	0	0	0	0	-1	-1	-1	-1		0	-1	0	0			0	-1	0	-1	0	0	0	0	0	0	0	0	0		0		-1
RP11-507C22	"MCOLN3;NYD-SP29;MCOLN2"	1	85114134	85319070	1	0	0	0	0	0	-1	-1	-1	-1	0	0	-1	0	0	-1	0	0	-1	0	-1	0	0	0	0	0	0	0	0	0	1	0	1	-1
RP11-679P24	"MCOLN3;NYD-SP29;FLJ13815"	1	85187516	85402052	1	0	0	0	0	0	-1	-1	-1	-1	0	0	-1	0	0	-1		0	-1	0	-1	0	0	0	0	0	0	0	0	0	1	0	1	-1
RP11-652J21	"NYD-SP29;FLJ13815;gm117;BCL10;DDAH1"	1	85301606	85498332		0		0	0					-1		0		0	0			0	-1	0		0	0	0	0	0	0	0		0		0		
RP11-232A18	"FLJ13815;gm117;BCL10;DDAH1"	1	85368399	85540128	1	0	0	0	0		-1	-1	-1	-1			-1	0	0			0	-1	0	-1	0	0	0	0	0		0	0	0		0		-1
RP11-667K9	DDAH1	1	85462674	85661357	1	0	0	0	0	0	-1	-1	-1	-1	0	0	-1	0	0	-1	0	0	-1	0	-1	0	0	0	0	0	0	0	0	0	1	0	1	-1
RP11-693O19	DDAH1	1	85532796	85726101	1	0	0	0	0	0	-1	-1	-1	-1	0	0	-1	0	0	-1	0	0	-1	0	-1	0	0	0	0	0	0	0	0	0	1	0	1	-1
RP11-469D8	"DDAH1;CYR61"	1	85634151	85807675	1	0	0	0	0	0	-1	-1	-1	-1	0	0	-1	0	0	-1		0	-1	0	-1	0	0	0	0	0	0	0	0	0	1	0	1	-1
RP11-36L4	"FLJ20729;CYR61"	1	85718046	85892338	1	0	0	0	0	0	-1	-1	-1		0	0	-1	0	0	-1	0	0	-1	0	-1	0	0	0	0	0	0	0	0	0	1	0	1	-1
RP11-771P4	NULL	1	86028014	86212385	1	0	0	0	0	0	-1	-1	-1	-1	0	0	-1	0	0	-1	0		-1	0	-1	0	0	0	0	0	0	0	0	0	1	0	1	-1
RP11-145E10	NULL	1	86046437	86239294		0	0		0	0	-1			-1			-1	0	0	-1	0	0		0	-1	0	0	0	0	0	0	0	0			0		-1
RP11-192G4	COL24A1	1	86239300	86410707	1	0	0	0	0	0	-1	-1	-1	-1	0	0	-1	0	0	-1	0	0	-1	0	-1	0	0	0	0	0	0	0	0	0	1	0	1	-1
RP11-695H7	COL24A1	1	86239349	86430066			0												0	-1		0		0		0	0	0	0	0	0		0					
RP11-360L19	COL24A1	1	86262295	86449311	1	0	0	0	0	0	-1	-1	-1	-1	0	0	-1	0	0	-1	0	0	-1	0	-1	0	0	0	0	0	0	0	0	0	1	0	1	-1
RP11-748B16	COL24A1	1	86301177	86470530	1	0	0	0	0	0	-1	-1	-1	-1	0	0	-1	0	0	-1		0	-1	0	-1	0	0	0	0	0	0	0	0	0		0		-1
RP11-268K17	"CLCA2;KIAA1229"	1	86460901	86622533	1	0	0	0	0	0	-1	-1	-1	-1	0	0	-1	0	0	-1	0	0	-1	0	-1	0	0	0	0	0	0	0	0	0		0		-1
RP11-274D20	"CLCA2;CLCA1;KIAA1229"	1	86510854	86664113	1	0	0	0	0	0	-1	-1	-1	-1	0	0	-1	0	0	-1	0	0	-1	0	-1	0	0	0	0	0	0	0	0	0	1	0	1	-1
RP11-646G3	"CLCA4;CLCA3;CLCA1"	1	86664114	86859157	1	0	0	0	0	0	-1	-1	-1	-1	0		-1	0	0	-1	0	0	-1	0	-1	0	0	0	0	0	0	0	0	0	1	0		-1
RP11-769G3	"SH3GLB1;CLCA4;CLCA3"	1	86756934	86923983	1	0	0	0	0	0	-1	-1	-1	-1	0	0	-1	0	0	-1	0	0	-1	0	-1	0	0	0	0	0	0	0	0	0		0	1	-1
RP11-636L17	"SH3GLB1;SEP15"	1	86881466	87061574	1	0	0	0	0	0	-1	-1	-1	-1	0	0	-1	0	0	-1	0	0	-1	0	-1	0	0	0	0	0	0	0	0	0	1	0	1	-1
RP11-562B23	"HS2ST1;SEP15"	1	87033507	87194681	1	0	0	0	0	0	-1	-1	-1	-1	0	0		0	0	-1	0	0	-1	0	-1	0	0		0	0	0	0	0	0	1	0	1	-1
RP11-384B12	"HS2ST1;LOC339524"	1	87120024	87309691	1	0	0	0	0		-1	-1	-1	-1	0		-1	0	0	-1	0	0	-1	0	-1	0	0	0	0	0	0	0	0	0	0	0	1	-1
RP11-637B9	HS2ST1	1	87152998	87288257			0		0									0						0	-1		0		0							0		
RP11-527I3	"HS2ST1;LOC339524"	1	87207516	87400882	1	0	0	0	0	0	-1	-1	-1	-1	0	0	-1	0	0	-1	0	0	-1	0	-1	0	0	0	0	0	0	0	0	0	0	0	1	-1
CTD-2021N14	"HS2ST1;LOC339524"	1	87264369	87392257	1	0	0	0	0	0	-1	-1	-1	-1	0	0	-1	0	0	-1	0	0	-1	0	-1	0	0	0	0	0	0	0	0	0	0	0	1	-1
CTD-2022C17	"HS2ST1;LOC339524"	1	87266644	87358110	1	0	0	0	0	0	-1	-1	-1	-1	0	0	-1	0	0	-1	0	0	-1	0	-1	0	0	0	0	0	0	0	0	0	0	0	1	-1
RP11-814L6	LMO4	1	87328138	87551367	1	0	0	0	0	0	-1	-1	-1	-1	0	0	-1	0	0	-1	0	0	-1	0	-1	0	0	0	0	0	0	0	0	0	0	0	1	-1
RP11-627A12	LMO4	1	87508801	87692649	1	0	0	0	0	0	-1	-1	-1	-1	0	0	-1	0	0	-1	0	0	-1	0	-1	0	0	0	0	0	0	0	0	0	0	0	1	-1
RP11-338K19	NULL	1	87662256	87853119	1	0	0	0	0	0	-1	-1	-1	-1	0	0	-1	0	0	-1	0	0	-1	0	-1	0	0	0	0	0	0	0	0	0	0	0	1	-1
RP11-137A6	NULL	1	87728321	87886083	1	0	0	0	0	0	-1	-1	-1	-1	0	0	-1	0	0	-1	0	0	-1	0	-1	0	0	0	0	0	0	0	0	0	0	0	0	-1
RP11-121N20	NULL	1	87794197	87951800	1	0	0	0	0	0	-1	-1	-1	-1	0	0	-1	0	0	-1	0	0	-1	0	-1	0	0	0	0	0	0	0	0	0	0	0	0	-1
RP11-580H16	NULL	1	87903992	88069633	0	0	0	0	0			-1	-1	-1	0	0	-1	0	0	-1		0	-1	0	-1	0	0	0	0	0	0	0	0			0		-1
RP11-493H11	NULL	1	87909546	88110788	0	0	0	0	0	0	-1	-1	-1	-1		0	-1	0	0	-1	0	0	-1	0	-1	0	0	0	0	0	0	0	0	0	0	0	0	-1
RP11-60A14	NULL	1	87953337	88103929	0	0	0	0	0		-1		-1	-1	0	0	-1	0	0		0	0	-1	0	-1	0	0	0	0	0	0		0	0	0	0		-1
RP11-105O4	NULL	1	88031403	88204994	0	0	0	0	0	0	-1	-1	-1	-1	0	0	-1	0	0		0	0	-1	0	-1	0	0	0	0	0	0	0	0	0		0		-1
RP11-364E18	NULL	1	88186272	88372977	0	0	0	0	0	0	-1	-1	-1	-1	0	0	-1	0	0	-1	0	0	-1	0	-1	0	0	0	0	0	0	0	0	0	0	0	0	-1
RP11-136D19	NULL	1	88280394	88454914		0	0	0	0				-1	-1		0	-1	0	0		0	0	-1	0	-1	0	0	0	0	0	0	0	0			0		
RP11-410N3	NULL	1	88323403	88482235	0	0	0	0	0	0	-1	-1	-1	-1	0	0	-1	0	0	-1	0	0	-1	0		0	0	0	0	0	0	0	0	0	0	0		-1
RP11-683N21	NULL	1	88379312	88568055	0	0	0	0	0	0	-1	-1	-1	-1	0	0	-1	0	0		0	0	-1	0	-1	0	0	0	0	0	0	0	0	0	0	0	0	-1
RP11-673G7	NULL	1	88411228	88588763	0	0	0	0	0	0	-1	-1	-1	-1	0	0	-1	0	0	-1	0	0	-1	0	-1	0	0	0	0	0	0	0	0	0	0	0	0	-1
RP11-681C21	NULL	1	88503318	88662661	0	0	0	0	0	0	-1	-1	-1	-1	0	0			0	-1	0	0	-1	0	-1	0	0	0	0	0	0	0	0	0	0	0	0	-1
RP11-592L19	NULL	1	88603537	88785141	0	0	0	0	0		-1		-1	-1			-1	0	0	-1	0	0	-1	0	-1	0	0	0	0	0	0	0	0	0		0		-1
RP11-382A2	PKN2	1	88728072	88922029	0	0	0	0	0	0	-1	-1		-1	0		-1	0	0	-1	0	0	-1	0	-1	0	0	0	0	0	0	0	0	0		0		-1
RP11-44G21	"PKN2;GTF2B"	1	88892847	89054534		0	0	0	0		-1	-1		-1			-1	0	0	-1		0	-1	0	-1	0	0	0	0	0	0	0	0			0		-1
RP11-553M21	"PKN2;GTF2B"	1	88922030	89100932		0	0		0		-1			-1				0	0			0	-1	0	-1	0	0	0	0		0	0	0	0		0		-1
RP11-82K18	"PKN2;KAT3;GTF2B"	1	88954567	89153351	0	0	0	0	0	0	-1	-1	-1	-1	0	0	-1	0	0	-1	0	0	-1	0	-1	0	0	0	0	0	0	0	0	0	0	0	0	-1
RP11-110K21	"PKN2;KAT3;GTF2B"	1	88968088	89118099	0	0	0	0	0	0	-1	-1	-1	-1	0		-1	0	0	-1	0	0	-1	0	-1	0	0	0	0	0	0	0	0	0		0	0	-1
RP11-812K19	"KAT3;GBP1;GBP3;LOC400759"	1	89126964	89284606	0		0	0	0	0	-1	-1	-1	-1	0	0	-1	0	0	-1	0	0	-1	0	-1	0	0	0	0	0	0	0	0	0	0		0	-1
RP11-4H4	"FLJ38822;GBP5;GBP4"	1	89319770	89476301	0	0	0	0	0	0	-1	-1	-1	-1	0	0	-1	0	0	-1	0	0	-1	0	-1	0	0	0	0	0	0	0	0	0	0	0	0	-1
RP13-511G19	GBP6	1	89473668	89592532	0	0	0	0	0			-1	-1	-1	0		-1	0	0			0	-1	0	-1	0	0	0	0	0	0	0	0			0		
CTD-2169I12	GBP6	1	89536350	89676412		0	0	0	0				-1	-1	0	0		0	0			0	-1	0	-1	0	0	0	0	0	0	0	0	0		0		-1
RP11-272L5	"GBP6;TA-LRRP"	1	89549033	89736507	0	0	0	0	0	0	-1	-1		-1			-1	0	0		0	0	-1	0	-1	0	0	0	0	0	0	0	0	0	0	0	0	-1
RP11-27A24	TA-LRRP	1	89613957	89775686	0	0	0	0	0	0	-1	-1	-1	-1	0	0	-1	0	0	-1	0	0	-1	0	-1	0	0	0	0	0	0	0	0	0	0	0	0	-1
RP11-259M8	"TA-LRRP;FAD158"	1	89713427	89889542	0	0	0	0	0	0	-1	-1	-1	-1		0	-1	0	0	-1		0	-1	0	-1	0	0	0	0	0	0	0	0	0	0	0	0	-1
RP11-413E1	"TA-LRRP;FAD158"	1	89762927	89950325	0	0	0	0	0	0	-1	-1	-1	-1	0	0	-1	0	0	-1	0	0	-1	0	-1	0	0	0	0	0	0	0	0	0	0	0	0	-1
RP11-597D17	"ZNF326;LOC492303;LRRC5"	1	90087681	90243362	0	0	0	0	0	0	-1	-1	-1	-1	0		-1	0	0	-1	0	0	-1	0	-1	0	0	0	0	0	0	0	0	0	0	0	0	-1
RP11-597J4	"ZNF326;LOC492303"	1	90143266	90342237	0	0	0	0	0	0	-1	-1	-1	-1	0	0	-1	0	0	-1	0	0	-1	0	-1	0	0	0	0	0	0	0	0	0	0	0		-1
RP11-722F23	NULL	1	90211390	90382676		0	0		0	0	-1							0	0			0	-1	0	-1	0	0	0	0	0	0	0	0	0		0		-1
RP11-298P9	NULL	1	90237236	90397547	0	0	0	0	0	0	-1	-1	-1	-1	0	0	-1	0	0	-1	0	0	-1	0	-1	0	0	0	0	0	0	0	0	0	0	0	0	-1
RP11-646D7	NULL	1	90271126	90431943	0	0	0	0	0	0	-1	-1	-1	-1	0	0	-1	0	0	-1	0	0	-1	0	-1	0	0	0	0	0	0	0	0	0	0	0	0	-1
RP11-182K2	NULL	1	90346307	90508437		0	0	0	0				-1				-1	0	0			0	-1	0	-1	0	0	0	0	0	0	0	0			0		-1
RP11-420G19	NULL	1	90394674	90595471	0	0	0	0	0	0	-1	-1	-1	-1	0	0	-1	0	0	-1	0	0	-1	0	-1	0	0	0	0	0	0	0	0	0	0	0	0	-1
RP11-54M16	NULL	1	90394920	90562925	0	0	0	0	0	0	-1	-1	-1	-1	0	0	-1	0	0	-1	0	0	-1	0	-1	0	0	0	0	0	0	0	0	0	0	0	0	-1
RP11-259G3	NULL	1	90532013	90695320	0	0	0	0	0	0	-1	-1	-1	-1	0	0	-1	0	0	-1	0	0	-1	0	-1	0	0	0	0	0	0	0	0	0	0	0	0	-1
RP11-615L9	NULL	1	90627442	90825399	0	0	0	0	0	0	-1	-1	-1	-1	0	0	-1	0	0	-1	0	0	-1	0	-1	0	0	0	0	0	0	0	0	0	0	0	0	-1
CTD-2360G5	BARHL2	1	90781378	90899699			0	0	0									0	0			0	-1	0	-1	0	0	0	0	0	0		0	0		0		
RP11-549H6	"BARHL2;LOC149351"	1	90862266	91049039	0	0	0	0	0	0	-1	-1	-1	-1	0	0	-1	0	0	-1	0	0	0	0	-1	0	0	0	0	0	0	0	0	0	0	0	0	-1
RP11-742K10	"ZNF644;LOC149351"	1	91016776	91184633	0	0	0	0	0	0	-1	-1	-1	-1	0	0	-1	0	0	-1	0	0	0	0	-1	0	0	0	0	0	0	0	0	0		0	0	-1
RP11-637F23	FLJ36760	1	91278222	91473140	0	0	0	0	0	0	-1	-1		-1			-1	0	0	-1	0	0	0	0	-1	0	0	0	0	0	0	0	0	0		0		-1
RP11-647O24	"CDC7;FLJ36760;LOC164045"	1	91508623	91679727	0	0	0	0	0	0	-1	-1	-1	-1	0	0	-1	0	0	-1	0	0	0	0	-1	0	0	0		0	0	0	0	0		0	0	-1
RP11-43G6	"TRAP2;CDC7"	1	91639020	91828970	0	0	0	0	0	0	-1	-1	-1	-1	0	0	-1	0	0	-1	0	0	0	0	-1	0	0	0	0	0	0	0	0	0	0	0	0	-1
RP11-504G14	"TGFBR3;TRAP2"	1	91744536	91949701	0	0	0	0	0	0	-1	-1	-1	-1	0	0	-1	0	0	-1	0	0	0	0	-1	0	0	0	0	0	0	0	0	0	0	0	0	-1
RP11-84P21	NULL	1	91866137	92046355	0	0	0	0	0	0	-1	-1	-1	-1	0	0	-1	0	0	-1	0	0	0	0	-1	0	0	0	0	0	0	0	0	0	0	0	0	-1
RP11-260D4	"TGFBR3;BRDT"	1	92010647	92177822	0	0	0	0	0	0	-1	-1	-1	-1	0		-1		0		0	0	0	0	-1	0	0	0	0	0	0	0	0	0		0	0	-1
RP11-762F6	"TGFBR3;BRDT;ABHD7"	1	92029228	92223196	0	0	0	0	0		-1		-1	-1		0	-1	0	0	-1	0	0	0	0	-1	0	0	0	0	0	0	0	0	0		0		-1
RP11-589L23	"BTBD8;BRDT;ABHD7;NUDT4P1"	1	92106724	92293182	0	0	0	0	0	0	-1	-1	-1	-1	0		-1	0	0	-1	0	0	0	0	-1	0	0	0	0	0	0	0	0	0	0	0	0	-1
RP11-723I6	"BTBD8;GLMN;KIAA1107;NUDT4P1;RP11-163M2"	1	92247192	92444851	0	0	0	0	0	0	-1	-1	-1	-1	0	0	-1	0	0	-1	0	0	0	0	-1	0	0	0	0	0	0	0	0	0	0	0	0	-1
RP11-606G2	"GLMN;KIAA1107;FLJ13150;RP11-163M2"	1	92340000	92544725	0	0	0	0	0	0	-1	-1	-1	-1	0	0	-1	0	0	-1	0	0	0	0	-1	0	0	0	0	0	0	0	0	0	0	0	0	-1
RP11-62M16	"GLMN;FLJ13150;RP11-163M2"	1	92381303	92517650	0	0	0	0	0	0	-1	-1	-1	-1	0	0	-1	0	0	-1	0	0	0	0	-1	0	0	0	0	0	0	0	0	0	0	0	0	-1
RP11-723P13	"GLMN;FLJ13150;RP11-163M2"	1	92381303	92569750	0	0	0	0	0	0	-1	-1	-1	-1	0	0	-1	0	0	-1	0	0	0	0	-1	0	0	0	0	0	0	0	0	0	0	0	0	-1
RP11-545A9	"GFI1;FLJ13150;EVI5"	1	92544726	92741955	0	0	0	0	0	0	-1	-1	-1	-1	0	0	-1	0	0	-1	0	0	0	0	-1	0	0	0	0	0	0	0	0	0	0	0	0	-1
RP11-597G17	NULL	1	92715678	92884227	0	0	0	0	0		-1	-1	-1					0	0	-1		0	0	0	-1	0	0	0	0	0	0	0	0	0	0	0	0	-1
RP11-1E9	"RPL5;LOC388650;EVI5"	1	92879468	93041321	0	0	0	0	0	0	-1	-1	-1	-1	0	0	-1	0	0	-1	0	0	0		-1	0	0	0	0	0	0	0	0	0	0	0		-1
RP11-456E23	"LOC388650;M96"	1	93067769	93262594	0	0	0	0	0	0	-1	-1	-1	-1	0	0	-1	0	0	-1	0	0	0	0	-1	0	0	0	0	0	0	0	0	0	0	0	0	-1
RP11-799B22	"TMED5;NY-SAR-41;M96"	1	93177999	93390721	0	0	0	0	0	0	-1	-1	-1	-1	0	0	-1	0	0	-1	0	0	0	0	-1	0	0	0	0	0	0	0	0	0	0	0	0	-1
RP11-796M5	"TMED5;NY-SAR-41;M96"	1	93278399	93447267		0	0	0	0									0	0			0		0	-1	0	0	0	0	0		0	0	0		0		
RP11-193O2	"DR1;NY-SAR-41"	1	93399469	93570705		0	0	0	0		-1		-1	-1	0	0	-1	0	0	-1		0	0	0	-1	0	0	0	0	0		0	0	0		0		-1
RP11-698E17	"FNBP1L;BCAR3"	1	93573987	93753422	0	0	0	0	0	0	-1	-1	-1	-1	0	0	-1	0	0	-1	0	0	0	0	-1	0	0	0	0	0	0	0	0	0	0	0	0	-1
RP11-455C19	"FNBP1L;BCAR3"	1	93726362	93925747	0	0	0	0	0	0	-1	-1	-1	-1	0	0	-1	0	0	0	0	0	0	0	-1	0	0	0	0	0	0	0	0	0	0	0	0	-1
RP11-488P3	BCAR3	1	93815081	93998395	0	0	0	0	0	0	-1	-1	-1	-1	0	0	-1	0	0	0	0	0	0	0	0	0	0	0	0	0	0	0	0	0	0	0	0	-1
RP11-494N10	"GCLM;ERBP"	1	93923552	94138064	0		0	0	0		-1	-1	-1	-1	0	0	-1	0	0	0		0	0	0	0	0	0	0	0	0	0	0	0	0		0		-1
RP11-502E10	"GCLM;ERBP;ABCA4"	1	94037086	94254061	0	0	0	0	0	0	-1	-1	-1	-1	0	0	-1	0	0	0	0	0	0	0	0	0	0	0	0	0	0	0	0	0	0	0	0	-1
RP11-78O9	ABCA4	1	94182224	94338288	0	0	0	0	0	0	-1	-1	-1	-1	0	0	-1	0	0	0	0	0	0	0	0	0	0	0	0	0	0	0	0	0	0	0	0	-1
RP11-396N3	"PARG1;ABCA4"	1	94296079	94505354	0	0	0	0	0	0	-1	-1	-1	-1	0	0	-1	0	0	0	0	0	0	0	0	0	0	0	0	0	0	0	0	0	0	0	0	-1
RP11-6J23	ABCD3	1	94450631	94631564	0	0	0	0	0	0	-1	-1	-1	-1	0	0	-1	0	0	0	0	0	0	0	0	0	0	0	0	0	0	0	0	0	0	0	0	-1
RP11-132E16	"ABCD3;F3"	1	94604004	94752924	0	0	0	0	0	0	-1	-1	-1	-1	0	0	-1	0	0	0	0	0	0	0	0	0	0	0	0	0	0	0	0	0	0	0	0	-1
RP11-272D15	"ABCD3;LOC51152;F3"	1	94694228	94889712	0	0	0	0	0	0	-1	-1	-1	-1	0	0	-1	0	0	0	0	0	0	0	0	0	0	0	0	0	0	0	0	0	0	0	0	-1
RP11-106M17	F3	1	94705253	94862299	0	0	0	0	0	0	-1	-1	-1	-1	0	0	-1	0	0	0	0	0	0	0	0	0	0	0	0	0	0	0	0	0	0	0	0	-1
RP11-767C7	LOC51152	1	94720134	94900604	0	0	0	0	0	0	-1	-1	-1	-1	0	0	-1	0	0	0	0	0	0	0	0	0	0	0	0	0	0	0	0	0	0	0	0	-1
RP11-442E22	MGC45474	1	94884057	95038098	0	0	0	0	0	0	-1	-1	-1	-1	0	0	-1	0	0	0	0	0	0	0	0	0	0	0	0	0	0	0	0	0	0	0	0	-1
RP11-376G6	"CNN3;MGC19780;MGC45474"	1	95007606	95192942	0	0	0	0	0	0	-1	-1	-1	-1	0		-1	0	0	0	0	0	0	0	0	0	0	0	0	0		0	0	0	0	0	0	-1
RP11-676M3	MGC19780	1	95107082	95262697	0		0	0	0	0	-1	-1		-1			-1	0	0	0	0	0	0	0	0	0	0	0	0	0	0	0	0	0	0	0	0	-1
RP11-689I21	"FLJ31842;MGC19780;RWDD3"	1	95207870	95415147	0	0	0	0	0	0	-1	-1	-1	-1	0		-1	0	0		-1	0	0	0	0	0	0	0		0	0	0	0	0		0	0	-1
RP11-761L7	"FLJ31842;RWDD3"	1	95302769	95503595	0	0	0	0	0		-1		-1	-1	0	0	-1	0	0	0	-1	0	0	0	0	0	0	0	0	0	0	0	0	0		0		-1
RP11-699F4	"FLJ31842;RWDD3"	1	95338449	95563781	0	0	0	0	0	0	-1	-1	-1	-1	0	0	-1	0	0	0	-1	0	0	0	0	0	0	0	0	0	0	0	0	0	0	0	0	-1
RP11-308G8	NULL	1	95472183	95638285	0	0	0	0	0	0	-1	-1	-1	-1	0	0	-1	0	0	0	-1	0	0	0	0	0	0	0	0	0	0	0	0	0		0	0	-1
RP11-743I8	NULL	1	95564852	95745406	0	0	0	0	0	0	-1	-1	-1	-1	0	0	-1	0	0	0	-1	0	0	0	0	0	0	0	0	0	0	0	0	0	0	0	0	-1
RP11-105D8	NULL	1	95712841	95896026	0	0	0	0	0		-1	-1	-1	-1	0	0	-1	0	0	0	-1	0	0	0	1	0	0	0	0	0	0	0	0	0	0	0	0	-1
RP11-4I24	NULL	1	95736993	95876180	0	0	0	0	0	0	-1	-1	-1	-1	0	0	-1	0	0	0	-1	0	0	0	1	0	0	0	0	0	0	0	0	0	0	0	0	-1
RP11-679I5	NULL	1	95887814	96048536	0	0	0	0	0	0		-1	-1	-1	0	0	-1	0	0	0	-1	0	0	0	1	0	0	0	0	0	0	0	0	0	0	0	0	-1
RP11-49A24	NULL	1	95999201	96184248	0	0	0	0	0	0	-1	-1	-1	-1	0	0	-1	0	0	0	-1	0	0	0	1	0	0	0	0	0	0	0	0	0	0	0	0	-1
RP11-33K3	NULL	1	96106741	96260941	0	0	0	0	0	0	-1	-1						0	0	0	-1		0	0	1	0	0	0	0			0	0	0		0		-1
RP11-636F5	NULL	1	96182344	96362436	0	0	0	0	0	0	-1	-1	-1	-1	0	0	-1	0	0	0	-1	0	0	0	1	0	0	0	0	0	0	0	0	0	0	0	0	-1
RP11-695B14	NULL	1	96253201	96437501	0	0	0	0	0	0	-1	-1	-1	-1	0	0	-1	0	0	0	-1	0	0	0	1	0	0	0	0	0	0	0	0	0	0	0	0	-1
RP11-597I5	NULL	1	96446651	96608102	0	0	0	0	0	0	-1	-1	-1	-1	0	0	-1	0	0	0	-1	0	0	0	1	0	0	0	0	0	0	0	0	0	0	0	0	-1
RP11-309D2	NULL	1	96459576	96641698	0	0	0	0	0	0		-1		-1	0	0	-1	0	0	0	-1	0	0	0	1	0	0	0	0	0	0	0	0	0		0		-1
RP11-46H16	NULL	1	96594507	96764580	0	0	0	0	0	0	-1	-1	-1		0	0	-1	0	0	0	-1	0	0	0	1	0	0	0	0	0	0	0	0	0	0	0	0	-1
RP11-328F20	NULL	1	96631173	96726649	0	0	0	0	0	0	-1	-1	-1	-1	0	0	-1	0	0	0	-1	0	0	0	1	0	0	0	0	0	0	0	0	0		0	0	-1
RP11-777C2	NULL	1	96696655	96858985	0	0	0	0	0	0	-1	-1		-1	0	0	-1	0	0	0	-1		0	0	1	0	0	0	0	0	0	0	0	0	0	0	0	-1
RP11-122C9	PTBP2	1	96807527	96994904	0	0	0	0	0	0	-1	-1						0	0		-1	0	0	0	1	0	0	0	0			0	0	0	0	0	0	-1
RP11-103N11	PTBP2	1	96877807	97050085	0	0	0	0	0		-1		-1	-1	0	0	-1	0	0	0			0	0	1	0	0	0	0	0	0	0	0	0		0		-1
RP11-643B10	NULL	1	97024149	97196657		0	0	0	0		-1			-1		0	-1	0	0	0	-1	0	0	0	1	0	0	0	0	0	0	0	0	0		0		
CTD-2013E24	DPYD	1	97213513	97337174		0	0	0	0		-1		-1	-1				0	0		-1	0	0	0	1	0	0	0	0	0	0		0	0		0		-1
RP11-322G3	NULL	1	97303993	97479010	0	0	0	0	0	0	-1	-1	-1	-1			-1	0	0	0	-1	0	0	0	1	0	0	0	0	0	0	0	0	0	0	0	0	-1
RP11-1105D17	NULL	1	97363308	97578132		0	0	0	0		-1		-1	-1	0		-1	0	0	0		0	0	0	1	0	0	0	0	0	0	0	0			0		-1
CTD-2010F23	NULL	1	97445384	97536745	0	0	0	0	0	0	-1	-1	-1	-1	0	0	-1	0	0		-1	0	0	0	1	0	0	0	0	0	0	0	0	0	0	0	0	-1
RP11-596B14	NULL	1	97476837	97666102	0	0	0	0	0	0	-1	-1	-1	-1	0	0	-1	0	0	0	-1	0	0	0	1	0	0	0	0	0	0	0	0	0	0	0	0	-1
RP11-626C12	NULL	1	97619729	97813165	0	0	0	0	0	0	-1	-1	-1	-1	0	0	-1	0	0	0	-1	0	0	0	1	0	0	0	0	0	0	0	0	0	0	0	0	-1
RP11-724I17	NULL	1	97737111	97941437	0	0	0	0	0	0	-1	-1	-1	-1	0	0	-1	0		0	-1	0	0	0	1	0	0	0	0	0	0	0	0	0	0	0	0	-1
RP11-342L24	NULL	1	97832943	98001085	0	0	0	0	0	0	-1	-1	-1	-1	0	0	-1	0	0	0	-1	0	0	0	1	0	0	0	0	0	0	0	0	0	0	0	0	-1
RP11-629D23	DPYD	1	97969915	98155518	0	0	0	0	0	0	-1	-1	-1	-1	0	0	-1	0	0	0		0	0	0	1	0	0	0	0	0	0	0	0	0	0	0	0	-1
RP11-630H20	FLJ35409	1	98141211	98324697	0	0	0	0	0	0	-1		-1	-1	0	0	-1	0	0	0	-1	0	0	0	1	0	0	0	0	0	0	0	0	0	0	0	0	-1
RP11-312L22	FLJ35409	1	98200512	98375747		0	0	0	0	0	-1		-1	-1	0	0	-1	0	0	0	-1	0	0	0	1	0	0	0	0	0	0	0	0			0		-1
RP11-695D11	NULL	1	98290512	98455030	0	0	0	0	0	0	-1	-1	-1	-1	0	0	-1	0	0	0		0	1	0	1	0	0	0	0	0	0	0	0	0		0		-1
RP11-724G9	NULL	1	98362946	98547133	0	0	0	0	0	0	-1	-1	-1	-1	0	0	-1	0	0	0	-1	0	1	0	1	0	0	0	0	0	0	0	0	0	0	0	0	-1
RP11-775F5	NULL	1	98538179	98709537	0	0	0	0	0		-1	-1	-1	-1	0	0	-1	0	0	0		0	1	0	1	0	0	0	0	0	0	0	0			0		-1
RP11-158H2	NULL	1	98643484	98812509	0	0	0	0	0	0	-1	-1	-1	-1	0	0	-1	0	0	0	-1	0	1	0	1	0	0	0	0	0	0	0	0	0	0	0	0	-1
RP11-350G3	SNX7	1	98695121	98860433	0	0	0	0	0	0	-1	-1	-1	-1		0	-1	0	0	0	-1	0	1	0	1	0	0	0	0	0	0	0	0	0	0	0	0	-1
RP11-190B9	SNX7	1	98822908	98978683		0	0	0	0		-1							0	0	0	-1	0	1	0	1	0	0	0	0	0	0	0	0	0		0		-1
RP11-358K6	"LOC163404;SNX7"	1	98908100	99076573	0	0	0	0	0	0	-1	-1	-1	-1	0	0	-1	0	0	0	-1	0	1	0	1	0	0	0	0	0	0	0	0	0	0	0	0	-1
RP11-76A15	LOC163404	1	99055542	99227547	0	0	0	0	0	0	-1	-1						0	0	0	-1	0	1	0	1	0	0	0	0			0	0	0		0	0	-1
RP11-574H19	LOC163404	1	99139211	99308253		0	0	0	0					-1			-1	0	0			0	1	0	1	0	0	0	0	0	0	0	0	0		0		-1
RP11-192H1	NULL	1	99238706	99393710	0	0	0	0	0	0	-1	-1	-1	-1	0	0	-1	0	0	0	-1	0	1	0	1	0	0	0	0	0	0	0	0	0	0	0	0	-1
RP11-402C15	NULL	1	99246853	99418558	0	0	0	0	0	0	-1	-1	-1	-1			-1	0	0	0	-1	0	1	0	1	0	0	0	0	0	0	0	0	0	0	0		-1
RP11-814E17	NULL	1	99263490	99418558	0	0	0	0	0	0				-1		0	-1	0	0		-1	0	1	0	1	0	0	0	0	0	0	0	0	0		0		-1
RP11-472P1	LPPR4	1	99304566	99479334	0	0	0	0	0	0	-1	-1						0	0	0	-1		1	0	1	0	0	0	0			0	0	0	0	0	0	-1
RP11-291M15	NULL	1	99506885	99682502	0		0	0	0	0	-1	-1	-1	-1	0	0	-1	0	0	0	-1	0	1	0	1	0	0	0	0	0	0	0	0	0		0	0	-1
RP11-304K14	NULL	1	99546173	99750456				0	0					-1			-1	0				0	1	0	0	0	0	0	0	0	0	0	0			0		
RP11-331P23	PALMD	1	99707846	99876660		0	0	0						-1			-1	0				0	1	0		0	0		0	0	0	0	0	0		0		-1
RP11-316D8	"PALMD;AGL"	1	99860819	100029705	0	0	0	0	0	0	-1	-1	-1	-1	0	0	-1	0	0	0	-1		1	0	0	0	0	0	0	0	0	0	0	0	0	0	0	-1
RP11-293L15	AGL	1	99926398	100085678	0	0	0	0	0	0	-1	-1	-1	-1	0	0	-1	0	0	0	-1	0	1	0	0	0	0	0	0	0	0	0	0	0	0	0	0	-1
RP13-491H1	AGL	1	100020115	100110159			0	0	0					-1		0	-1	0	0			0	1	0	0	0	0	0	0	0	0	0	0	0		0		
RP11-563H5	"AGL;SLC35A3;HIAT1"	1	100048034	100216963	0	0	0	0	0	0	-1	-1		-1	0		-1	0	0	0	-1	0	1	0	0	0	0	0	0	0	0	0	0	0		0		-1
RP11-172L12	"AGL;SLC35A3"	1	100063348	100214353			0	0	0		-1			-1			-1	0	0	0		0	1	0	0	0	0	0	0	0	0	0	0	0		0		-1
RP11-795D9	"AGL;SLC35A3;HIAT1"	1	100095753	100257971	0	0	0	0	0			-1		-1	0	0	-1	0	0			0		0	0	0	0	0	0	0	0	0	0	0		0		-1
RP11-297C20	"FLJ10287;SLC35A3;DKFZp761A0;HIAT1"	1	100138050	100325723	0	0	0	0		0	-1	-1	-1	-1	0	0	-1	0	0	0	-1	0	1	0	0	0	0	0	0	0	0	0	0	0	0	0	0	-1
RP11-151G11	"FLJ10287;SLC35A3;DKFZp761A0;HIAT1"	1	100163521	100318783		0	0	0	0		-1							0	0		-1	0	1	0	0	0	0	0	0	0	0	0	0	0		0		-1
RP11-473D14	"MGC14816;FLJ10287;DKFZp761A0;HIAT1;DBT"	1	100214354	100388058	0	0	0	0	0		-1		-1	-1		0	-1	0	0	0		0	1	0	0	0	0	0	0		0	0	0	0		0		-1
RP11-682I12	"RTCD1;MGC14816;FLJ10287;DKFZp761A0;DBT"	1	100285245	100486838	0	0	0	0	0		-1			-1			-1	0	0		-1	0	1	0	0	0	0	0	0	0	0	0	0	0		0		-1
RP11-4A7	CDC14A	1	100496848	100650339	0	0	0	0	0	0	-1	-1	-1	-1	0	0	-1	0	0	0	-1	0	1	0	0	0	0	0	0	0	0	0	0	0	0	0	0	-1
RP11-109M16	"GPR88;CDC14A"	1	100562348	100777908		0	0	0	0		-1			-1		0	-1	0	0	0	-1	0	1	0	0	0	0	0	0	0	0	0	0	0		0		-1
CTD-2390D4	NULL	1	100631841	100675830		0	0	0	0				-1	-1	0		-1	0	0	0		0	1	0	0	0	0	0	0	0	0	0	0	0		0		-1
RP11-431N4	"GPR88;CDC14A"	1	100662641	100828492	0	0	0	0	0	0	-1	-1	-1	-1	0	0	-1	0	0	0	-1	0	1	0	0	0	0	0	0	0		0	0	0	0	0		-1
RP11-100B11	"GPR88;CDC14A"	1	100687046	100828266	0	0	0	0	0	0	-1	-1	-1	-1	0	0	-1	0	0	0		0	1	0	0	0	0	0		0	0	0	0	0	0	0	0	-1
RP11-3D14	NULL	1	100734329	100893627	0	0	0	0	0	0	-1	-1	-1	-1	0	0	-1	0	0	0	-1	0	1	0	0	0	0	0	0	0	0	0	0	0	0	0	0	-1
RP11-566E14	VCAM1	1	100790339	100998025	0	0	0	0	0	0	-1	-1	-1	-1	0	0	-1	0	0	0	-1	0	1	0	0	0	0	0	0	0	0	0	0	0	0	0	0	-1
RP11-86F24	VCAM1	1	100895623	101047833	0	0	0	0	0	0	-1	-1	-1	-1	0	0	-1	0	0	0	-1	0	1	0	0	0	0	0	0	0	0	0	0	0	0	0	0	-1
RP11-381E16	"EXTL2;SLC30A7"	1	100953990	101125877	0		0	0	0	0	-1	-1	-1	-1	0	0	-1	0	0	0	-1	0	1	0	0	0	0	0	0	0	0	0	0	0	0	0	0	-1
RP11-24D5	"EXTL2;SLC30A7"	1	100960871	101124460	0		0	0	0	0	-1	-1	-1	-1	0	0	-1	0	0	0	-1	0	1	0	0	0	0		0	0	0	0	0	0	0	0	0	-1
RP11-376O20	"CGI-30;SLC30A7"	1	101082986	101279334	0		0	0	0	0	-1	-1	-1	-1	0	0	-1	0	0	0	-1	0	1	0	0	0	0	0	0	0	0	0	0	0	0	0	0	-1
RP11-668C24	NULL	1	101168449	101202494	0		0	0	0	0	-1	-1	-1	-1		0	-1	0	0	0	-1	0	1	0	0	0	0	0	0	0	0	0	0	0	0	0	0	-1
RP11-241L12	NULL	1	101223030	101373604	0	0	0	0	0		-1	-1		-1	0	0	-1	0	0	0	-1		1	0	0	0	0	0	0	0	0	0	0	0	0	0	0	-1
CTD-2311D7	EDG1	1	101318958	101423747			0															0					0				0					0		
RP11-182h2	EDG1	1	101397325	101397571			0		0					-1				0	0			0		0	0	0	0	0	0			0	0	0		0		
RP11-577E12	EDG1	1	101417608	101596617	0	0	0	0	0	0	-1	-1	-1	-1	0	0	-1	0	0	0	-1	0	1	0	0	0	0	0	0	0	0	0	0	0	0	0	0	-1
RP11-97K9	NULL	1	101429009	101587937	0	0	0	0	0	0	-1	-1		-1				0	0	0	-1	0	1	0	0	0	0	0	0	0	0	0	0	0		0		-1
RP11-157N3	NULL	1	101530272	101697726	0	0	0	0	0	0	-1		-1	-1	0	0	-1	0	0	0	-1	0	1	0	0	0	0	0	0	0	0	0	0	0	0	0	0	-1
RP11-260C11	NULL	1	101642324	101826241	0	0	0	0	0	0	-1	-1	-1	-1	0	0	-1	0	0	0		0	1	0	0	0	0	0	0	0	0	0	0	0	0	0	0	-1
RP11-475P24	NULL	1	101676854	101841901	0		0	0	0	0	-1	-1		-1	0	0	-1	0	0	0	-1	0	1	0	0	0	0	0	0	0	0	0	0	0		0	0	-1
RP11-486D3	OLFM3	1	101833570	102016544	0	0	0	0	0	0	-1	-1	-1	-1	0		-1	0	0	0	-1	0	1	0	0	0	0	0	0	0	0	0	0	0		0		-1
RP11-585G23	OLFM3	1	101882810	102070279	0	0	0	0	0	0	-1	-1	-1	-1	0	0	-1	0	0	0	-1	0	1	0	0	0	0	0	0	0	0	0	0	0	0	0	0	-1
RP11-466I18	NULL	1	101994633	102158515	0	0	0	0	0	0	-1	-1	-1	-1	0	0	-1	0	0	0	-1	0	1	0	0	0	0	0	0	0	0	0	0	0	0	0	0	-1
RP11-158C5	OLFM3	1	102163352	102307466	0	0	0	0	0	0	-1		-1	-1	0	0	-1	0	0	0	-1	0	1	0	1	0	0	0	0	0	0	0	0	0		0		-1
RP11-164H22	NULL	1	102292532	102463143		0	0	0	0	0	-1	-1	-1	-1	0	0	-1	0	0	0	-1	0	1	0	1	0	0	0	0	0	0	0	0	0		0	0	-1
RP11-609C21	NULL	1	102353086	102516642		0	0	-1	0		-1			-1			-1	0	0	0		0	1	0		0	0	0	0	0	0	0	0	0		0		-1
RP11-813L21	NULL	1	102517234	102699675		0	0	-1	0		-1		-1	-1	0		-1	0	0	0		0	1	0	1	0	0	0	0	0	0	0	0	0		0		-1
RP11-678H23	NULL	1	102532765	102676349	0	0	0	-1	0	0	-1	-1		-1				0	0	0		0	1	0	1	0	0	0	0	0	0	0	0	0		0	0	-1
RP11-277J13	NULL	1	102616018	102780772	0		0	-1	0		-1	-1	-1	-1	0	0	-1	0	0	0		0	1	0	1	0	0	0	0	0	0	0	0	0	0	0		-1
RP11-721B18	NULL	1	102740298	102915198	0	0	0	-1	0	0	-1	-1	-1	-1	0	0	-1	0	0	0	-1	0	1	0	1	0	0	0	0	0	0	0	0	0	0	0	0	-1
RP11-68D17	COL11A1	1	102904704	103067823		0	0	-1	0	0	-1			-1			-1	0	0			0	0	0	1	0	0	0	0	0	0	0	0	0		0		-1
RP11-553E12	COL11A1	1	103021703	103187426	0	0	0	-1	0	0	-1	-1	-1	-1	0	0	-1	0	0	0	-1	0	0	0	1	0	0	0	0	0	0	0	0	0	0	0	0	-1
RP11-798D2	COL11A1	1	103170519	103347600		0	0	-1	0		-1		-1	-1	0	0	-1	0	0	0	-1		0	0	1	0	0	0	0	0	0	0	0	0		0		-1
RP11-34I24	COL11A1	1	103174894	103347600		0	0	-1	0					-1		0	-1	0	0	0		0	0	0		0	0	0	0	0	0	0	0	0		0		
RP11-483E5	COL11A1	1	103183941	103324399		0		-1	0								-1	0	0	0		0			1	0	0	0	0	0			0	0		0		-1
RP11-299H17	COL11A1	1	103195108	103351220	0	0	0	-1	0	0	-1	-1		-1			-1	0	0	0	-1	0	0		1	0	0	0	0	0	0	0	0	0		0		-1
RP11-5L2	NULL	1	103323414	103466833	0	0	0	-1	0	0	-1	-1	-1	-1	0	0	-1	0	0	0	-1	0	0	0	1	0	0	0	0	0	0	0	0	0	0	0		-1
RP11-783J17	NULL	1	103332060	103496040	0	0	0	-1	0		-1	-1		-1			-1	0	0		-1	0	0	0	1	0	0	0	0	0	0	0	0	0		0		-1
RP11-638C15	NULL	1	103375850	103500915	0	0	0	-1	0	0	-1	-1	-1	-1	0	0	-1	0	0	0		0	0	0	1	0	0	0	0	0	0	0	0	0		0		-1
RP11-685L18	"AMY2B;RNP"	1	103647652	103819206		0	0	-1	0		-1			0		0		0	0	0	-1	0	0	0	1	0	0	0	0	0	0		0	0		0		-1
RP11-107J8	"AMY1A;AMY2B;AMY2A;RNP"	1	103736851	104005303	0	0	0	-1	0	0	-1	-1	-1	0	0	0	-1	0	0	0	-1	0	0	0	1	0	0	0	0	0	0	0	0	0	0	0	0	-1
RP11-219M14	"AMY1A;AMY2A"	1	103873188	104147755			0	-1	0									0	0	0		0		0	1	0	0	0	0	0	0	0	0	0		0		
RP11-662G17	"AMY1A;AMY2A"	1	103873188	104139955	0	0	0	-1	0	0	-1		-1	0	0	0	-1	0	0	0	-1		0	0	1	0	0	0	0	0	0	0	0	0		0	0	-1
RP11-712C22	NULL	1	104039829	104211081	0	0	0	-1	0	0	-1	-1	-1	0	0		-1	0	0	0	-1	0	0	0	0	0	0	0	0	0	0	0	0	0		0	0	-1
RP11-67E3	NULL	1	104113030	104266191	0	0	0	-1	0	0	-1	-1	-1	0	0	0	-1	0	0	0		0	0	0	0	0	0	0	0	0	0	0	0	0		0		-1
RP11-151P7	NULL	1	104153772	104312492	0	0	0	-1	0	0	-1	-1	-1	0	0	0	-1	0	0	0	-1	0	0	0	0	0	0	0	0	0	0	0	0	0	0	0	0	-1
RP11-632M4	NULL	1	104277484	104475971	0	0	0	-1	0	0	-1	-1	-1	0	0	0	-1	0	0	0	-1	0	0	0	0	0	0	0	0	0	0	0	0	0	0	0	0	-1
RP11-175E1	NULL	1	104367714	104535083	0	0	0	-1	0	0	-1	-1	-1	0	0	0	-1	0	0	0	-1	0	0	0	0		0	0	0	0	0	0	0		0	0	0	-1
RP11-640J2	NULL	1	104413758	104568156	0	0	0	-1	0	0	-1	-1	-1	0	0	0	-1	0	0	0		0	0	0	0	0	0	0	0	0	0	0	0	0		0	0	-1
RP11-719K22	NULL	1	104499509	104641427	0	0	0	-1	0	0	-1	-1	-1	0	0		-1	0	0	0	-1	0	0	0	0	0	0	0	0	0	0	0	0	0		0		-1
RP13-500L3	NULL	1	104508096	104649301	0	0	0	-1	0	0	-1			0			-1	0	0	0	-1	0	0	0	0	0	0	0	0	0		0	0	0		0		-1
RP11-668P10	NULL	1	104600062	104793236		0	0	-1	0	0	-1					0	-1	0	0	0	-1	0	0	0	0	0	0	0	0	0	0		0	0		0		-1
RP11-738K9	NULL	1	104644109	104800340	0	0	0	-1	0	0	-1	-1	-1	0	0	0	-1	0	0	0	-1	0	0	0	0	0	0	0	0	0	0	0	0	0	0	0	0	-1
RP11-681L5	NULL	1	104787153	104953959	0	0	0	-1	0	0	-1	-1	-1	0	0		-1	0	0	0	-1	0	0	0	0	0	0	0	0	0	0	0	0	0		0		-1
RP11-341D24	NULL	1	104803639	104998238			0	-1	0							0	-1		0	0		0	0	0	0	0	0	0	0	0	0	0	0	0		0		
RP11-818O4	NULL	1	104963367	105156292	0	0	0	-1	0	0	-1	-1	-1	0		0	-1	0	0	0		0	0	0	0	0	0	0	0	0	0	0	0	0	0	0	0	-1
RP11-289O2	NULL	1	104972135	105154352	0	0	0	-1	0		-1							0	0	0	-1		0		0	0	0	0	0	0		0	0	0		0		-1
RP11-130J13	NULL	1	105040386	105219920		0	0	-1	0					0				0	0			0	0	0	0	0	0	0	0	0	0	0	0			0		
CTD-2315G12	NULL	1	105064153	105146049	0	0	0	-1	0	0	-1	-1	-1	0	0	0	-1	0	0	0	-1	0	0	0	0	0	0	0	0	0	0	0	0	0	0	0	0	-1
RP11-333H8	NULL	1	105126396	105284365		0	0	-1	0		-1	-1	-1	0		0	-1	0	0	0	-1	0	0	0	0	0	0	0	0	0	0	0	0	0		0		-1
RP11-141J3	NULL	1	105159136	105326123	0	0	0		0	0	-1	-1	-1	0	0		-1	0	0	0	-1	0	0	0	0	0	0	0	0	0	0	0	0	0		0	0	-1
RP11-352E23	NULL	1	105160930	105322182	0		0	-1	0	0	-1	-1		0			-1	0	0	0	-1	0	0	0	0	0	0	0	0	0	0		0	0	0	0		-1
RP11-440N12	NULL	1	105215307	105378138			0	-1	0					0				0	0				0	0	0	0	0	0	0	0	0	0	0			0		-1
RP11-358O15	NULL	1	105317788	105493410	0	0	0	-1	0	0	-1	-1	-1	0	0	0	-1	0	0	0	-1	0	0	0	0	0	0	0	0	0	0	0	0	0	0	0	0	-1
RP11-726C20	NULL	1	105466266	105647270	0	0	0	-1	0	0	-1		-1	-1			-1	0	0	0	-1	0	0	0	0	0	0	0	0	0	0	0	0	0		0		
RP11-214B13	NULL	1	105495963	105623175		0	0	-1	0		-1		-1	-1	0	0	-1	0	0	0	-1	0		0	0	0	0	0	0	0	0	0	0	0		0		-1
RP11-445O11	NULL	1	105562263	105725210		0	0	-1	0		-1	-1	-1	-1	0	0	-1	0	0	0		0	0	0	0	0	0	0	0	0	0	0	0	0		0		-1
RP11-750D7	NULL	1	105780437	105910550	0	0	0	-1	0	0	-1		-1	-1	0	0	-1	0	0	0	-1	0	0	0	0	0	0	0	0	0	0	0	0	0	0	0		-1
RP11-724D16	NULL	1	105823123	106012223	0	0	0	-1	0	0	-1	-1	-1	-1	0	0	-1	0	0	0	-1	0	0	0	0	0	0	0	0	0	0	0	0	0	0	0	0	-1
RP11-39L19	NULL	1	105931915	106119864	0	0	0	-1	0	0	-1	-1	-1	-1	0		-1	0	0	0	-1	0	0	0	0	0	0	0	0	0	0	0	0	0		0	0	-1
RP11-651I8	NULL	1	105999136	106172470	0	0	0	-1	0	0	-1	-1	-1	-1	0	0	-1	0	0	0	-1	0	0	0	0	0	0	0	0	0	0	0	0	0	0	0	0	-1
RP11-411K1	NULL	1	106128253	106302518		0	0	-1	0		-1		-1	-1	0	0	-1	0	0	0		0	0		0	0	0	0	0	0	0	0	0	0		0		-1
RP11-361I6	NULL	1	106157848	106323694	0	0	0	-1	0	0	-1	-1	-1	-1	0	0		0	0	0	-1		0	0	0	0	0	0	0	0	0	0	0	0	0	0	0	-1
RP11-782P12	NULL	1	106172471	106330400	0	0	0	-1	0	0	-1	-1	-1	-1	0	0	-1	0	0	0	-1	0	0	0	0	0	0	0	0	0	0	0	0	0	0	0	0	-1
RP11-805B7	NULL	1	106282829	106454380	0	0	0	-1		0	-1	-1	-1	-1	0	0	-1	0	0	0	-1	0	0	0	0	0	0	0	0	0	0	0	0	0	0	0	0	-1
RP11-441C19	NULL	1	106373928	106560673	0	0	0	-1	0	0	-1	-1	-1	-1		0	-1	0	0	0	-1	0	0	0	0	0	0	0	0	0	0	0	0	0	0	0	0	-1
RP11-451I14	NULL	1	106416135	106590702	0	0	0	-1	0	0	-1	-1	-1	-1	0	0	-1	0	0	0	-1	0	0	0	0	0	0	0	0	0	0	0	0	0	0	0	0	-1
CTD-2522G12	NULL	1	106518418	106692142														0										0										
RP11-401H8	NULL	1	106546967	106729335		0	0	-1	0		-1		-1	-1	0	0		0	0	0	-1	0	0	0	0	0	0	0	0	0	0	0	0	0		0		-1
RP11-230E3	NULL	1	106585412	106788728			0		0		-1							0	0	0	-1		1	0	0	0	0		0			0	0	0		0		-1
RP11-734B8	NULL	1	106697864	106864380		0	0	-1	0		-1		-1	-1	0	0		0	0	0	-1	0	1	0	0	0	0		0	0	0	0	0	0		0		-1
RP11-65C20	NULL	1	106771188	106933259	0	0	0	-1	0	0	-1	-1						0	0	0	-1	0	1	0	0	0	0	0	0	0	0	0	0	0	0	0		-1
RP11-478L17	NULL	1	106771236	106959438	0	0	0	-1	0	0	-1	-1	-1	-1	0	0	-1	0	0	0	-1	0	1	0	0	0	0	0	0	0	0	0	0	0	0	0	0	-1
RP11-682E11	NULL	1	106778220	106946884			0		0		-1							0	0	0			1	0	0	0	0	0	0					0		0		-1
RP11-813B2	NULL	1	106854347	107038412	0	0	0	-1	0	0	-1	-1	-1	-1	0	0	-1	0	0	0	-1	0	1	0	0	0	0	0	0	0	0	0	0	0	0	0	0	-1
RP11-622I20	NULL	1	106861828	107024286	0	0	0	-1	0	0	-1	-1	-1	-1	0	0	-1	0	0	0	-1	0	1	0	0	0	0	0	0	0	0	0	0	0		0	0	-1
RP11-483K20	NULL	1	106946885	107137904	0	0	0	-1	0	0	-1	-1	-1	-1	0	0	-1	0	0	0	-1	0	1	0	0	0	0	0	0	0	0	0	0	0		0	0	-1
RP11-601C4	NULL	1	107104442	107290895	0	0	0	-1	0	0	-1	-1	-1	-1	0	0	-1	0	0	0	-1	0	1	0	0	0	0	0	0	0	0	0	0	0	0	0	0	-1
RP11-565P5	"NTNG1;HRMT1L6"	1	107179519	107397403	0	0	0	-1	0	0	-1		-1	-1	0	0	-1	0	0	0	-1	0	1	0	0	0	0	0	0	0	0	0	0	0	0	0	0	-1
RP11-237J3	"NTNG1;HRMT1L6"	1	107245652	107426958		0	0	-1	0	0	-1						-1	0	0			0	1	0	0	0	0	0	0	0	0		0	0		0		-1
RP11-396N10	NTNG1	1	107363618	107547016	0	0	0	-1	0	0	-1	-1	-1	-1	0	0	-1	0	0	0	-1	0	1	0	0	0	0	0	0	0	0	0	0	0	0	0	0	-1
RP11-367A3	NULL	1	107484714	107660609	0	0	0	-1	0	0	-1	-1	-1	-1	0	0	-1	0	0	0	-1	0	1	0	0	0	0	0	0	0	0	0	0	0	0	0	0	-1
RP11-228E23	NULL	1	107555666	107720156		0	0	-1	0	0	-1	-1	-1	-1	0	0	-1	0	0	0	-1	0	1	0	0	0	0	0	0	0		0	0	0		0		-1
RP11-478M5	"VAV3;NTNG1"	1	107696097	107868643	0	0	0	-1	0	0	-1	-1	-1	-1	0	0	-1	0	0	0	-1	0	1	0	0	0	0	0	0	0	0	0	0	0	0	0	0	-1
RP11-347F17	NULL	1	107861203	108057378	0	0	0	-1	0	0	-1	-1	-1	-1	0	0	-1	0	0	0	-1	0	1	0	0	0	0	0	0	0	0	0	0	0	0	0	0	-1
RP11-480L11	NULL	1	107923714	108126919	0	0	0	-1	0		-1	-1	-1	-1	0	0	-1	0	0	0		0	1	0	0	0	0	0	0	0	0	0	0	0	0	0	0	
RP11-429G9	NULL	1	107990405	108172070	0	0	0	-1	0	0	-1	-1	-1	-1	0	0	-1	0	0	0	-1		1	0	0	0	0	0	0	0	0	0	0	0	0	0	0	-1
RP11-272G8	VAV3	1	108127890	108296017	0	0	0	-1	0	0	-1	-1	-1	-1	0		-1	0	0	0		0	1	0	0	0	0	0	0	0	0	0	0	0	0	0		-1
RP11-252A16	VAV3	1	108159981	108334179	0	0	0	-1	0	0	-1	-1	-1	-1	0	0	0	0	0	0	-1	0	1	0	0	0	0	0	0	0	0	0	0	0	0	0	0	-1
RP11-680B17	SLC25A24	1	108262009	108447063	0	0	0	-1	0	0	-1	-1	-1	-1	0	0	0	0	0	0	-1	0	1		0	0	0	0	0	0	0	0	0	0	0	0	0	-1
RP11-483I13	SLC25A24	1	108410668	108610118	0	0	0	-1	0	0	-1	-1	-1	-1	0	0	0	0	0	0	0	0	1	0	0	0	0	0	0	0	0	0	0	0	0	0	0	-1
RP11-655G3	NULL	1	108410916	108441400	0		0	-1	0	0	-1	-1		-1			0	0	0		0	0	1	0	0	0	0	0	0	0	0	0	0	0	0	0	0	-1
RP11-155D24	DKFZp434D1	1	108578018	108738417	0	0	0	0	0	0	-1	-1	-1	-1	0	0	0	0	0	0	0	0	1	0	0	0	0	0	0	0	0	0	0	0	0	0	0	-1
RP11-428H14	"DKFZp434D1;LOC284611"	1	108643783	108824336	0	0	0	0	0	0	-1	-1	-1	-1	0	0	0	0	0	0	0	0	1	0	0	0	0	0	0	0	0	0	0	0	0	0	0	-1
RP11-412J15	"FLJ30525;LOC284611"	1	108726504	108914191	0	0	0	0	0	0	-1	-1	-1	-1	0	0	0	0	0	0	0	0	1	0	0	0	0	0	0	0	0	0	0	0	0	0	0	-1
RP11-357C13	NULL	1	108765646	108810214	0	0	0	0	0	0	-1	-1	-1	-1	0	0	0	0	0	0	0	0	1	0	0	0	0	0	0	0	0	0	0	0	0	0	0	-1
RP11-256E16	"FLJ30525;LOC284611;FLJ10330"	1	108794499	108955576	0	0	0	0	0		-1	-1	-1	-1	0	0	0	0	0	0		0	1	0	0	0	0	0	0	0	0	0	0	0		0		-1
RP11-262H17	"FLJ30525;LOC284611;FLJ10330"	1	108814539	108955576			0	0	0									0	0		0	0	1	0	0	0	0		0	0	0		0	0		0		-1
RP11-719H7	"FLJ30525;FLJ35838;STXBP3;MGC26989;FLJ10330"	1	108911013	109094339	0	0	0	0	0	0	-1	-1	-1	-1	0	0	0	0	0	0	0	0	1	0	1	0	0	0	0	0	0	0	0	0	0	0	0	-1
RP11-692G20	"GPSM2;STXBP3;MCLC;MGC26989;WDR47"	1	109042193	109246665	0		0	0	0	0	-1	-1		-1		0	0	0	1		0	0	1	0	1	0	0	0	0	0	0	0	0	0	0	0		-1
RP11-594I24	"GPSM2;TAF13;MCLC;WDR47;KIAA1324;AD-020"	1	109179375	109374278	0	0	0	0	0	0	-1	-1		-1		0	0	0	1	0	0	0	1	0	1	0	0	0	0	0	0		0	0	0	0	0	-1
CTD-2610F4	"GPSM2;TAF13;MCLC;WDR47;AD-020"	1	109180656	109349161	0	0	0	0	0	0	-1	-1	-1	-1	0	0	0	0	1	0	0	0	1	0	1	0	0	0	0	0	0	0	0	0	0	0	0	-1
RP11-695F11	"TAF13;SARS;KIAA1324;AD-020"	1	109330485	109490981	0	0	0	0	0	0	-1	-1	-1	-1	0		0	0	1	0	0	0	1	0	1	0	0	0	0	0	0	0	0	0	0	0	0	-1
RP11-321O3	"MYBPHL;PSMA5;SARS;SORT1;KIAA1324;DDA3;CELSR2"	1	109449196	109663046	0	0	0	0	0	0	-1	-1	-1	-1	0	0	0	0	1	0	0	0	1	0	1	0	0	0	0	0	0	0	0	0	0	0	0	-1
RP11-757F6	"ATXN7L2;MG29;CYB561D1;PSMA5;SORT1"	1	109569439	109761295	0	0	0	0	0	0	-1	-1	-1	-1	0	0	0	0	1	0	0	0	1	0	1	0	0	0	0	0	0	0	0	0	0	0	0	-1
RP11-15H5	"GPR61;AMPD2;ATXN7L2;GNAT2;GSTM4;MG29;CYB561D1;AMIGO;GNAI3"	1	109723665	109917154	0	0	0	0	0	0	-1	-1	-1	-1	0	0	0	0	1	0	0	0	1	0	1	0	0	0	0	0	0	0	0	0	0	0	0	-1
RP11-475M2	"GPR61;AMPD2;GNAT2;GNAI3"	1	109775087	109896289	0	0	0	0	0	0	-1	-1	-1	-1	0	0	0	0	1	0	0	0	1	0	1	0	0	0	0	0	0	0	0	0	0	0	0	-1
RP11-293I24	"CSF1;GSTM5;EPS8L3;GSTM3"	1	109963037	110176976	0	0	0	0	0	0	-1	-1	-1	-1	0	0	0	0	1	0	0	0	1	0	1	0	0	0	0	0	0	0	0	0	0	0	0	-1
RP11-105A19	"CSF1;FAM40A;AHCYL1"	1	110122267	110303296	0	0	0	0	0	0	-1	-1	-1	-1	0	0	0	0	1	0	0	0	1	0	1	0	0	0	0	0	0	0	0	0	0	0	0	-1
RP11-354C7	"SLC6A17;ALX3;LOC164153;FAM40A;AHCYL1"	1	110214892	110420576	0	0	0	0	0	0	-1		-1	-1	0	0	0	0	1	0	0	0	1	0	1	0	0	0	0	0	0	0	0	0	0	0	0	-1
RP11-19H1	"SLC6A17;LOC164153;KCNC4"	1	110326898	110490042	0	0	0	0	0	0	-1	-1	-1	-1	0	0	0	0	1	0	0	0	1	0	1	0	0	0	0	0	0	0	0	0	0	0	0	-1
RP11-142E15	"SLC6A17;KCNC4;RBM15"	1	110421551	110600987		0	0	0	0	0	-1			-1	0		0	0	1	0	0	0	1	0	1	0	0	0	0	0	0	0	0	0	0	0		-1
RP11-142G13	"SLC6A17;KCNC4;RBM15"	1	110424024	110611593	0	0	0	0	0	0	-1		-1	-1	0	0	0	0	1	0	0	0	1	0	1	0	0	0	0	0	0	0	0	0	0	0	0	-1
RP13-952P21	KCNC4	1	110483521	110533472		0	0	0	0	0	-1	-1	-1	-1	0	0	0	0	1	0	0	0	1	0	1	0	0	0	0	0	0	0	0	0	0		0	-1
CTD-2325O12	"SLC16A4;RBM15"	1	110511513	110641073		0	0	0	0		-1	-1	-1	-1	0	0	0	0	1	0	0	0	1	0	1	0	0	0	0	0	0	0	0	0		0		-1
RP11-260A24	"HBXIP;SLC16A4;RBM15"	1	110535961	110698007	0	0	0	0	0	0	-1	-1	-1	-1	0	0	0	0	1	0	0	0	1	0	1	0	0	0	0	0	0	0	0	0	0	0	0	-1
RP11-791P3	"PROK1;HBXIP;SLC16A4;RBM15"	1	110538059	110754822	0	0	0	0	0	0	-1	-1	-1	-1	0	0	0	0	1	0	0	0	1	0	1	0	0	0	0	0	0	0	0	0	0	0	0	-1
RP11-98N6	"KCNA10;PROK1;HBXIP;SLC16A4"	1	110645006	110809070	0	0	0	0	0	0	-1	-1		-1	0	0	0	0	1	0	0	0	1	0	1	0	0	0	0	0	0	0	0	0	0	0	0	-1
RP11-813H10	"KCNA10;PROK1;KCNA2"	1	110706412	110902107	0	0	0	0	0	0	-1	-1	-1	-1	0	0	0	0	1	0	0	0	1	0	1	0	0	0	0	0	0	0	0	0	0	0	0	-1
RP11-756D2	KCNA3	1	110889074	111075152	0	0	0	0	0	0	-1	-1	-1	-1	0	0	0	0	1	0	0	0	1	0	1	0	0	0	0	0	0	0	0	0	0	0	0	-1
RP11-410J13	CD53	1	111025120	111165920	0	0	0	0	0	0	-1	-1	-1	-1	0	0	0	0	1	0	0	0	1	0	1	0	0	0	0	0	0	0	0	0	0	0	0	-1
RP11-544E20	"CD53;RIF1"	1	111159500	111332440	0	0	0	0	0		-1	-1		-1	0		0	0	1	0	0	0	1	0	1	0	0	0	0	0		0	0			0		-1
RP11-598G14	"CEPT1;CD53;RIF1;MGC54289"	1	111200967	111420242		0	0	0	0		-1				0		0	0	1	0		0		0	1	0	0	0	0	0	0		0	0		0		-1
RP11-434F18	"CEPT1;CHIA;CHI3L2;FLJ22457;MGC54289"	1	111353048	111549298	0	0	0	0	0	0	-1	-1	-1	-1	0	0	0	0	1	0	0	0	1	0	1	0	0	0	0	0	0	0	0	0	0	0	0	-1
RP11-752P10	"CHIA;CHI3L2;LOC128344"	1	111496802	111667939	0	0	0	0	0	0	-1	-1	-1	-1	0	0	0	0	1	0	0	0	1	0	1	0	0	0	0	0	0	0	0	0	0	0	0	-1
RP11-717K8	"ATP5F1;ADORA3;MEP50;OVGP1;MGC24133"	1	111619959	111796061	0	0	0	0	0	0	-1	-1	-1	-1	0	0	0	0	1	0	0	0	1	0	1	0	0	0	0	0	0	0	0	0	0	0	0	-1
RP11-218P12	OVGP1	1	111652189	111687362		0	0	0	0						0				1	0	0	0	1	0	1	0	0	0	0	0		0	0	0		0		
RP11-793F14	"RAP1A;ADORA3"	1	111743653	111917384	0	0	0	0	0	0	-1	-1	-1	-1	0	0	0	0	1	0	0	0	1	0	1	0	0	0	0	0	0	0	0	0	0	0	0	-1
RP11-705K13	RAP1A	1	111776354	111976268	0	0	0	0	0	0	-1	-1	-1	-1		0	0	0	1	0	0	0	1	0	1	0	0	0	0	0	0	0	0	0	0	0	0	-1
RP11-178E8	NULL	1	111783928	111813272	0	0	0	0	0	0	-1	-1	-1	-1	0	0	0	0	1	0	0	0	1	0	1	0	0	0	0	0	0	0	0	0	0	0	0	-1
RP11-659H14	"DDX20;RAP1A;LOC55924;KCND3"	1	111904709	112079089	0	0	0	0	0	0	-1	-1	-1	-1	0	0	0	0	1	0	0	0	1	0	1	0	0	0	0	0	0	0	0	0	0	0	0	-1
RP11-99M15	NULL	1	112041468	112222453	0	0	0	0	0	0	-1	-1	-1	1	0	0	0	0	1	0	0	0	1	0	1	0	0	0	0	0	0	0	0	0	0	0	0	-1
RP11-795O9	KCND3	1	112171739	112392321	0		0	0	0	0	-1	-1	-1	1	0	0	0	0	1	0	0	0	1	0	1	0	0	0	0	0	0	0	0	0	0	0	0	-1
RP11-23P9	NULL	1	112281104	112436767	0	0	0	0	0	0	-1	-1	-1	1	0	0	0	0	1	0	0	0	1	0	1	0	0	0	0	0	0	0	0	0	0	0	0	-1
RP11-2K19	NULL	1	112306700	112504581	0	0	0	0	0	0	-1	-1	-1	1	0	0	0	0	1	0	0	0	1	0	1	0	0	0	0	0	0	0	0	0	0	0	0	-1
CTD-2012K5	NULL	1	112482280	112645126	0	0	0	0	0	0	-1	-1	-1	1	0	0	0	0	1	0	0	0		0	1	0	0	0	0	0	0	0	0		0	0	0	-1
RP11-213C7	"WNT2B;DKFZp547A0"	1	112560956	112759250	0	0	0	0	0	0	-1	-1	-1	1	0	0	0	0	1	0	0	0	0	0	1	0	0	0	0	0	0	0	0	0	0	0	0	-1
RP11-54J2	"WNT2B;DKFZp547A0;ST7L"	1	112646962	112834682	0	0	0	0	0	0	-1	-1	-1	1	0	0	0	0	1	0	0	0	0	0	1	0	0	0	0	0	0	0	0	0	0	0	0	-1
RP11-798H2	"WNT2B;DKFZp547A0;ST7L"	1	112655907	112827015	0	0	0	0	0	0	-1	-1	-1	1	0	0	0	0	1	0	0	0	0	0	1	0	0	0	0	0	0	0	0	0	0	0	0	-1
RP11-676F24	"CAPZA1;MOV10;WNT2B;RHOC;ST7L"	1	112740351	112958815	0	0	0	0	0	0	-1	-1	-1	1	0	0	0	0	1	0	0	0	0	0	1	0	0	0	0	0	0	0	0	0	0	0	0	-1
RP11-35H13	"FAM19A3;MOV10;PPP2CZ;FLJ36116;RHOC"	1	112931143	113114559	0	0	0	0	0		-1	-1	-1	1	0		0	0	1	0	0	0	0	0	1	0	0	0	0	0	0	0	0	0		0		-1
RP11-725G18	"SLC16A1;FLJ36116"	1	113023793	113180904	0	0	0	0	0	0	-1	-1	-1	1	0	0	0	0	1	0	0	0	0	0	1	0	0	0	0	0	0	0	0	0	0	0	0	-1
RP11-578G14	"SLC16A1;FLJ36116"	1	113082543	113247896	0	0	0	0	0	0	-1	-1	-1	1	0		0	0	1	0	0	0	0	0	1	0	0	0	0	0	0	0	0	0	0	0	0	-1
RP11-596I10	LRIG2	1	113229651	113443621	0	0	0	0	0	0	-1	-1	-1	1			0	0	1	0	0	0	0	0	1	0	0	0	0	0	0	0	0	0	0	0	0	-1
RP11-615F19	LRIG2	1	113350858	113542345		0	0	0	0		-1			1		0	0	0	1	0		0	0	0	1	0	0	0	0	0	0	0	0			0		-1
RP11-754G23	MAGI-3	1	113487156	113685504	0	0	0	0	0	0	-1	-1	-1	1	0	0	0	0	1	0	0	0	0	0	1	0	0	0	0	0	0	0	0	0	0	0		-1
RP11-512F24	MAGI-3	1	113621219	113801947	0					0	-1	-1	-1	1		0	0			0	0	0				0					0	0	0	0	0	0		-1
RP11-72G22	NULL	1	113736211	113802807	0	0	0		0	0	-1	-1	-1	1	0	0	0	0	1	0	0	0	0	0	1	0	0	0	0	0	0	0	0	0	0	0	0	-1
RP11-815O22	NULL	1	113741842	113928087	0	0	0	0	0	0	-1	-1	-1	1	0	0	0	0	1	0	0	0	0	0		0	0	0	0	0	0	0	0	0		0	0	-1
RP11-626F4	"MAGI-3;PHTF1"	1	113838177	114001066	0	0	0	0	0	0	-1	-1	-1	1	0	0	0	0	1	0	0	0	0	0	1	0	0	0	0	0	0	0	0	0	0	0	0	-1
RP11-541A20	"AP4B1;FLJ22588;RSBN1;MGC13005;DCLRE1B;PTPN22;PHTF1"	1	113961795	114164933	0	0	0	0	0		-1	-1	-1	1		0	0	0	1	0		0	0	0	1	0	0	0	0	0	0	0	0	0		0	0	-1
RP11-500F12	"RSBN1;MGC13005;PTPN22;PHTF1"	1	113966209	114090277			0	0	0		-1		-1	1	0	0	0	0	1			0	0	0	1	0	0	0	0	0	0	0	0	0		0		-1
RP11-555K17	"AP4B1;OLFML3;DCLRE1B;HIPK1"	1	114151503	114327645	0	0	0	0	0	0	-1	-1	-1	1	0	0	0	0	1	0	0	0	0	0	1	0	0	0	0	0	0	0	0	0	0	0	0	-1
RP11-205J11	"SYT6;OLFML3;HIPK1"	1	114224889	114398793	0	0	0	0	0		-1	-1	-1	1			0	0	1		0		0	0	1	0	0	0	0	0	0	0	0	0		0		-1
RP11-372O23	SYT6	1	114342479	114514019	0	0	0	0	0	0	-1	-1	-1	1	0	0	0	0	1	0	0	0	0	0	1	0	0	0	0	0	0	0	0	0	0	0	0	-1
RP11-686O8	TRIM33	1	114466928	114654211	0	0	0	0	0	0	-1	-1	-1	1	0		0	0	1	0	0	0	0	0	1	0	0	0	0	0	0	0	0	0	0	0		-1
RP11-54A23	"TRIM33;FLJ37099;BCAS2"	1	114710165	114881898	0	0	0	0	0	0	-1	-1	-1	1	0	0	0	0	1	0	0	0	0	0	1	0	0	0	0	0	0	0	0	0	0	0	0	-1
RP11-763F22	"NRAS;AMPD1;UNR;TRIM33;FLJ37099;BCAS2"	1	114743104	114987628	0	0	0	0	0	0	-1	-1	-1	1	0	0	0	0	1	0	0	0	0	0	1	0	0	0	0	0	0	0	0	0	0	0	0	-1
RP11-517B5	"SYCP1;UNR;FLJ21168"	1	114976209	115181441	0	0	0	0	0	0	-1	-1	-1	1	0	0	0	0		0	0	0	0	0	1	0	-1	0	0	0	0	0	0	0	0	0	0	-1
RP11-109G4	SYCP1	1	115066121	115266865					0										1								-1											
RP11-118F7	"TSPAN2;TSHB"	1	115257185	115423922	0	0	0	0	0	0	-1	-1	-1	1		0	0	0	1	0	0	0	1	0	1	0	-1	0	0	0	0	0	0			0		-1
RP11-316G18	TSPAN2	1	115296583	115471273	0	0	0		0	0	-1	-1	-1	1	0	0	0	0	1	0	0	0	1	0	1	0	-1	0	0	0	0	0	0	0	0	0	0	-1
RP11-735A14	NGFB	1	115493384	115661731	0	0	0	0	0	0	-1	-1	-1	1	0	0	0	0	1	0	0	0	1	0	1	0	0	0	0	0	0	0	0	0	0	0	0	-1
RP11-512J21	NULL	1	115634582	115846181	0	0	0	0	0	0	-1	-1	-1	1	0	0	0	0	1	0	0	0	1	0	1	0	0	0	0	0	0	0	0	0	0	0	0	-1
RP11-710N8	"VANGL1;CASQ2"	1	115800461	115986355		0	0	0	0				-1					0	1			0	1	0	1	0	0	0	0	0	0		0	0		0		
RP11-368P13	"VANGL1;CASQ2"	1	115837127	116047328	0	0	0	0	0	0	-1	-1	-1	1	0	0	0	0	1	0	0	0	1	0	1	0	0	0	0	0	0	0	0	0	0	0	0	-1
RP11-305H5	"VANGL1;NHLH2;CASQ2"	1	115915913	116106361	0	0	0	0	0	0	-1	-1	-1	1	0	0	0	0	1	0	0		1	0	1	0	0	0	0	0	0	0	0	0	0	0	0	-1
RP11-69C10	"NHLH2;CASQ2"	1	115988268	116166542		0	0	0	0		-1		-1	1		0	0	0	1	0		0	1	0	1	0	0	0	0	0	0	0	0	0		0		
CTD-2017F3	SLC22A15	1	116159184	116268376	0	0	0	0	0	0	-1	-1	-1	1	0	0	0	0	1	0	0	0	1	0	1	0	0	0	0	0	0	0	0	0	0	0	0	-1
RP11-633H22	"FLJ38716;SLC22A15"	1	116160798	116377502	0	0	0	0	0	0	-1	-1	-1	1	0		0	0	1	0	0	0	1	0	1	0	0	0	0	0	0	0	0	0	0	0	0	-1
RP11-234O7	"FLJ38716;SLC22A15"	1	116318245	116486425	0	0	0	0	0	0	-1	-1	-1	1	0	0	0	0	1	0	0	0	1	0	1	0	0	0	0	0	0	0	0	0	0	0	0	-1
RP11-1006D7	FLJ38716	1	116380422	116563233	0	0	0	0	0	0	-1	-1	-1	1	0	0	0	0	1	0	0	0	1	0	1	0	0	0	0	0	0	0	0	0	0	0	0	-1
RP11-673G9	FLJ38716	1	116385498	116532821	0	0	0	0	0	0	-1	-1	-1	1	0	0	0	0	1	0	0	0	1	0	1	0	0	0	0	0	0	0	0	0	0	0	0	-1
RP11-1049F1	NULL	1	116395745	116573978	0	0	0	0	0	0	-1	-1	-1	1	0	0	0	0	1	0	0	0	1	0	1	0	0	0	0	0	0	0	0	0	0	0	0	-1
RP11-142L6	NULL	1	116421667	116573461	0	0	0	0	0	0	-1	-1	-1	1	0	0	0	0	1	0	0	0	1	0	1	0	0	0	0	0	0	0	0	0	0	0	0	-1
RP11-482G6	ATP1A1	1	116548388	116740313	0	0	0	0	0	0	-1	-1	-1	1	0	0	0	0	1	0	0	0	1	0	1	0	0	0	0	0	0	0	0	0	0	0	0	-1
CTD-2527M5	ATP1A1	1	116552818	116742658		0	0	0	0					1		0	0	0	1			0	1	0	1	0	0	0	0	0	0	0	0			0		
RP11-448O16	ATP1A1	1	116575308	116738218	0	0	0	0	0	0	-1	-1	-1	1	0	0	0	0	1	0	0	0	1	0	1	0	0	0	0	0	0	0	0	0	0	0	0	-1
RP11-378H22	"CD58;IGSF3;LOC284475"	1	116682457	116862020		0	0	0	0		-1		-1	1	0	0	0	0	1	0	0	0	1	0	1	0	0	0	0	0	0	0	0	0		0		-1
RP11-656J2	"CD2;IGSF3"	1	116838346	117038553	0	0	0	0	0	0	-1	-1	-1	1	0	0	0	0	1	0	0	0	1	0	1	0	0	0	0	0	0	0	0	0	0	0	0	-1
RP11-592H23	"CD2;PTGFRN"	1	116991585	117188115	0	0	0	0	0	0	-1	-1	-1	1	0	0	0	0	1	0	0	0	1	0	1	0	0	0	0	0	0	0	0	0	0	0	0	-1
RP11-557L23	"IGSF2;PTGFRN"	1	117099369	117295654	0	0	0	0	0	0	-1	-1	-1	1	0	0	0	0	1	0	0	0	1	0	1	0	0	0	0	0	0	0	0	0	0	0	0	-1
RP11-715G3	"TTF2;IGSF2;TRIM45;B7-H4;PTGFRN"	1	117228485	117398421	0	0	0	0	0	0	-1	-1	-1	1	0	0	0	0	1	0	0	0	1	0	1	0	0	0	0	0	0	0	0	0	0	0	0	-1
RP11-229A19	"TTF2;TRIM45;B7-H4"	1	117319156	117487054	0	0	0	0	0	0	-1	-1		1	0		0	0	1	0	0	0	1	0	1	0	0	0	0	0	0	0	0	0	0	0	0	-1
RP11-114N13	B7-H4	1	117423117	117571861	0	0	0	0	0	0	-1	-1	-1	1		0	0	0	1	0	0	0	1	0	1	0	0	0	0	0	0	0	0	0	0	0		-1
RP11-730E16	MAN1A2	1	117543497	117729567	0	0	0	0	0	0	-1	-1		1	0		0	0	1	0	0	0	1	0	1	0	0	0	0	0	0	0	0	0	0	0	0	-1
RP11-805M24	"FAM46C;MAN1A2"	1	117691472	117862096			0	0	0					1				0	1		0	0	1	0	1	0	0	0	0	0			0	0		0		-1
RP11-16G18	FAM46C	1	117835854	118015182	0	0	0	0	0	0	-1	-1	-1	1	0	0	0	0	1	0	0	0	1	0	1	0	0	0	0	0	0	0	0	0	0	0	0	-1
RP11-134N8	NULL	1	117913842	118064627	0	0	0	0	0	0	-1	-1	-1	1	0	0	0	0	1	0	0	0	1	0	1	0	0	0	0	0	0	0	0	0	0	0	0	-1
RP11-278K12	"WDR3;PF6;GDAP2"	1	118033078	118228024	0	0	0	0	0	0	-1	-1	-1	1	0	0	0	0	1	0	0	0	1	0	1	0	0	0	0	0	0	0	0	0	0	0	0	-1
RP11-716A14	"WDR3;PF6;GDAP2"	1	118102566	118303798	0	0	0	0	0	0	-1	-1	-1	1	0	0	0	0	1	0	0	0	1	0	1	0	0	0	0	0	0	0	0	0	0	0	0	-1
RP11-417K20	"WDR3;PF6"	1	118187329	118361187	0	0	0	0	0	0	-1	-1	-1	1	0	0	0	0	1	0	0	0	1	0	1	0	0	0	0	0	0	0	0	0	0	0	0	-1
RP11-806J7	PF6	1	118279637	118489798	0	0	0	0	0	0	-1	-1	-1	1	0	0	0	0	1	0	0	0	1	0	1	0	0	0	0	0	0	0	0	0	0	0	0	-1
RP11-659M8	PF6	1	118381339	118564272	0	0	0	0	0	0	-1	-1	-1	1	0	0	0	0	1	0	0	0	1	0	1	0	0	0	0	0	0	0	0	0	0	0	0	-1
RP11-526D22	NULL	1	118450125	118640422	0	0	0	0	0	0	-1	-1		1				0	1			0	1	0	1	0	0	0	0	0	0	0	0	0		0		-1
RP11-441H15	NULL	1	118561661	118714818		0	0		0					1				0	1			0	1	0	1	0	0	0	0	0			0			0		
RP11-561P10	NULL	1	118603747	118785641	0	0	0	0	0	0	-1		-1				0	0	1		0	0	1	0	1	0	0	0	0	0	0	0	0	0		0		-1
RP11-302K5	NULL	1	118732658	118867334			0		0	0	-1							0	1		0	0	1	0	1	0	0	0	0	0	0	0	0			0		-1
RP11-689K7	NULL	1	118815432	119001573	0	0	0	0	0	0	-1	-1	-1	1	0	0	0	0	1	0	0	0	1	0	1	0	0	0	0	0	0	0	0	0	0	0	0	-1
RP11-683G7	TBX15	1	118970075	119151828	0	0	0	0	0	0	-1	-1		1	0	0	0	0	1	0	0	0	1		1	0	0	0	0	0	0	0	0	0	0	0	0	-1
RP11-50I4	TBX15	1	118981746	119183616	0	0	0	0	0	0	-1	-1	-1	1	0	0	0	0	1	0	0	0	1	0	1	0	0	0	0	0	0	0	0	0	0	0	0	-1
RP11-765M5	TBX15	1	119046371	119195290	0	0	0	0	0	0	-1	-1		1	0		0	0	1	0	0	0	1	0	1	0	0	0	0	0	0	0	0	0	0	0	0	-1
RP11-642B16	TBX15	1	119052217	119241389	0	0	0	0	0		-1	-1	-1	1	0	0	0	0	1	0	0	0	1	0	1	0	0	0	0	0	0	0	0	0	0	0	0	-1
RP11-15O1	"WARS2;TBX15"	1	119154744	119300645	0	0	0	0	0	0	-1	-1	-1	1	0	0	0	0	1	0	0	0	1	0	1	0	0	0	0	0	0	0	0	0	0	0		-1
RP11-735O22	WARS2	1	119383214	119555268	0	0	0	0	0	0	-1	-1	-1	1	0	0	0	0	1	0	0	0	1	0	1	0	0	0	0	0	0	0	0	0	0	0	0	-1
RP11-170P12	HAO2	1	119464272	119633494	0	0	0	0	0	0	-1	-1	-1	1	0	0	0	0	1	0	0	0	1	0	1	0	0	0	0	0	0	0	0	0	0	0	0	-1
RP11-10P20	"HAO2;HSD3B2"	1	119551900	119728652	0	0	0	0	0	0	-1	-1	-1	1	0	0	0	0	1	0	0	0	1	0	1	0	0	0	0	0	0	0	0	0	0	0	0	-1
RP11-715D7	"MGC45731;LOC128102;HSD3B1"	1	119720575	119917142	0	0	0	0	0	0	-1	-1	-1	1	0	0	0	0	1	0	0	0	1	0	1	0	0	0	0	0	0	0	0	0	0	0	0	-1
RP11-648D5	"MGC45731;PHGDH;HMGCS2"	1	119847672	120039269	0	0	0	0	0	0	-1	-1	0	1	0	0	0	0	1	0	0	0	1	0	1	0	0	0	0	0	0	0	0	0	0	0	0	-1
RP11-136A14	"REG4;PHGDH;HMGCS2"	1	119957896	120126652	0	0	0	0	0	0	-1	-1	0	1	0		0	0	1	0	0	0	1	0	1	0	0	0	0	0	0	0	0	0	0	0	0	-1
RP11-425C16	"ADAM30;REG4;PHGDH;HMGCS2"	1	119978491	120160511	0	0	0	0	0	0	-1	-1	0	1	0	0	0	0	1	0	0	0	1	0	1	0	0	0	0	0	0	0	0	0	0	0	0	-1
RP11-749B10	"PHGDH;HMGCS2"	1	119978491	120026133	0	0	0	0	0		-1		0	1	0		0	0	1	0	0	0	1	0	1	0	0	0	0	0	0	0	0	0		0		-1
RP11-385C11	"NOTCH2;ADAM30;REG4"	1	120043641	120235510	0	0	0	0	0	0	-1	-1	0	1	0	0	0	0	1	0	0	0	1	0	1	0	0	0	0	0	0	0	0	0	0	0	0	-1
RP11-230J20	REG4	1	120050468	120084758	0	0	0	0	0	0	-1	-1	0	1	0	0		0	1	0	0	0	1	0	1	0	0	0	0	0	0	0	0	0	0	0	0	-1
RP11-723D17	NOTCH2	1	120160512	120342737	0	0	0	1	0	0	-1	0	0	1	0	0	0	0	1	1	0	0	1	1	1	1	0	0	0	1	0	0	0	0	1	1	0	1
RP11-508K24	NOTCH2	1	120214894	120477560	0	0	1	1	0	0	1	0	0	1	0	1	0	0	1	1	0	0	1	1	1	1	0	0	0	1	0	0	0	0	1	1	0	1
RP11-754O9	NOTCH2	1	120266371	120408999	0	0	1	1	0	0	1	0	0	1	0	1	0	0	1	1	0	0	1	1	1	1	0	0	0	1	0	0	0	0	1	1	0	1
CTD-2118A8	NULL	1	120479307	120581843	0	0	1	1	0	0	1	0	0	1	0	1	0	0	1	1	1	0	1	1	1	1	0	0	0	1	0	0	0	0	1	1	0	1
RP11-328E11	LOC440607	1	120515959	120642392	0	0	1	1	0	0	1	0	0	1	0	1	0	0	1	1	1	0	1	1	1	1	0	0	0	1	0	0	0	0	1	1	0	1
RP11-320J21	LOC440607	1	120635250	120796277	0	0	1	1	0	0	1	0	0	1	0	1	0	0	1	1	1	0	1	1	1	1	0	0	0	1	0	0	0	0	1	1	0	1
RP11-106H10	NULL	1	120702706	120771851		0	1	1			1			1		1	0	0	1	1		0	1	1	1	1	0	0	0	1	0	0	0	0		1		1
RP13-620K4	NULL	1	120702706	120744467			1	1	0		1			1			0	0	1	1	1	0	1	1	1	1	0	0	0	1	0	0	0	0		1		1
RP11-589P15	NULL	1	120703875	120757113	0	0	1	1	0	0	1	0	0	1	0	1	0	0	1	1	1	0	1	1	1	1	0	0	0	1	0	0	0	0	1	1	0	1
RP11-344P13	NULL	1	120792502	120958392		0	1	1	0		1			1			0	0		1		0	1		1	1	0	0	0	1	0	0	0	0		1		1
RP11-115N23	NULL	1	120839701	120974967			1	1	0	0	1	0		1			0	0	1			0	1	1	1	1	0	0	0	1		0		0		1		1
RP11-776G9	NULL	1	141391046	141464860	0	0	1	1	0	0	1		0	1	0	1	0	0	1	1	1	0	1	1	1	1	0	0	0	1	0	0	0	0	1	1	0	1
RP11-510I18	LOC149401	1	141391046	141541913	1	0	1	1	0	0	1	0	0	1	0	1	0	0	1	1	1	0	1	1	1	1	0	0	0	1	0	0	0	0	1	1	0	1
RP11-82K10	LOC149401	1	141411105	141548221	1	0	1	1	0	0	1	0	0	1	0	1	0	0	1	1	1	0	1	1	1	1	0	0	0	1	0	0	0	0	1	1	0	1
RP11-793O19	LOC149401	1	141496875	141548221	1	0	1	1	0	0	1	0	0	1	0	1	0	0	1	1	1	0	1	1	1	1	0	0	0	1	0	0	0	0	1	1		1
RP11-706C10	NULL	1	141854022	141949361	1	0	1	1	0	0	1	0	0	1	0	1	0	0	1	1	1	0	1	1	1	1	0	0	0	1	0	0	0	0	1	1	0	1
RP11-126O11	NULL	1	141892078	141977802	1	0	1	1	0	0	1	0	0	1	0	1	0	0	1	1	1	0	1	1	1	1	0	0	0	1	0	0	0	0	1	1	0	1
RP11-35D10	NULL	1	141914223	141949361	1	0	1	1	0	0	1	0	0	1	0	1	0	0	1	1	1	0	1	1	1	1	0	0	0	1	0	0	0	0	1	1	0	1
RP11-640M9	COAS3	1	141977803	142189864	1	0	1	1	0	0	1	0	0	1	0	1	0	0	1	1	1	0	1	1	1	1	0	0	0	1	0	0	0	0	1	1	0	1
RP11-26E4	COAS3	1	142083448	142190866	1	0	1	1	0	0	1	0	0	1	0	1	0	0	1	1	1	0	1	1	1	1	0	0	0	1	0	0	0	0	1	1	0	1
RP11-18A8	COAS3	1	142100998	142194570	1	0	1	1	0	0	1	0	0	1	0	1	0	0	1	1	1	0	1	1	1	1	0	0	0	1	0	0	0	0	1	1	0	1
RP11-778C16	NULL	1	142302852	142451520	1	0	1	1	0	0	1	0	0	1	0	1	0	0	1	1	1	0	1	1	1	1	0	0	0	1	0	0	0	0	1	1	0	1
RP11-138C21	NULL	1	142307926	142430808	1	0	1	1	0	0	1	0	0	1	0	1	0	0	1	1	1	0	1	1	1	1	0	0	0	1	0	0	0	0	1	1	0	1
RP13-553C6	NULL	1	142307926	142326316	1	0	1	1	0	0	1	0	0	1	0	1	0	0	1	1	1	0	1	1	1	1	0	0	0	1	0	0	0	0	1	1	0	1
RP11-184I13	"SEC22L1;PDE4DIP"	1	142443601	142608305	1	0	1	1	0	0	1	0	0	1	0	1	0	0	1	1	1	0	1	1	1	1	0	0	0	1	0	0	0	0	1	1	0	1
RP11-67A7	"SEC22L1;PDE4DIP"	1	142443950	142620545	1	0	1	1	0	0	1	0	0	1	0	1	0	0	1	1	1	0	1	1	1	1	0	0	0	1	0	0	0	0	1	1	0	1
RP11-726F13	PDE4DIP	1	142451521	142569005	1	0	1	1	0	0	1	0	0	1	0	1	0	0	1	1	1	0	1	1	1	1	0	0	0	1	0	0	0	0	1	1	0	1
RP11-63B18	"SEC22L1;PDE4DIP"	1	142464786	142620545	1	0	1	1	0	0	1	0	0	1	0	1	0	0	1	1	1	0	1	1	1	1	0	0	0	1	0	0	0	0	1	1	0	1
RP11-270L7	"SEC22L1;PDE4DIP;NOTCH2NL"	1	142510335	142713470	1	0	1	1	0	0	1	0	0	1	0	1	0	0	1	1	1	0	1	1	1	1	0	0	0	1	0	0	0	0	1	1	0	1
RP11-458D21	NOTCH2NL	1	142678364	142882514	1	0	1	1	0	0	1	0	0	1	0	1	0	0	1	1	1	0	1	1	1	1	0	0	0	1	0	0	0	0	1	1	0	1
RP11-500I6	NOTCH2NL	1	142678387	142771535	1	0	1	1	0	0	1	0	0	1	0	1	0	0	1	1	1	0	1	1	1	1	0	0	0	1	0	0	0	0	1	1	0	1
RP11-641F2	NOTCH2NL	1	142699389	142797869	1	0	1	1	0	0	1	0	0	1	0	1	0	0	1	1	1	0	1	1	1	1	0	0	0	1	0	0	0	0	1	1	0	1
RP11-272P24	NOTCH2NL	1	142730265	142871374	1	0	1	1	0	0	1	0	0	1	0	1	0	0	1	1	1	0	1	1	1	1	0	0	0	1	0	0	0	0	1	1	0	1
RP11-649M1	"HFE2;TXNIP"	1	142780000	142940516	1	0	1	1	0	0	1	0	0	1	0	1	0	0	1	1	1	0	1	1	1	1	0	0	0	1	0	0	0	0	1	1	0	1
RP11-698N18	"MGC46719;RBM8A;LOC284615;HFE2;FLJ34433;GNRHR2;FLJ25124;PEX11B;POLR3C;MGC3200;ITGA10;TXNIP;PIAS3"	1	142890297	143095231	1	0	1	1	0	0	1	0	0	1	0	1	0	0	1	1	1	0	1	1	1	1	0	0	0	1	0	0	0	0	1	1	0	1
RP11-293J20	"MGC46719;RBM8A;LOC284615;FLJ34433;GNRHR2;FLJ25124;PEX11B;POLR3C;ITGA10;ZNF364;PIAS3"	1	142963202	143139555	1	0	1	1	0	0	1	0	0	1	0	1	0	0	1	1	1	0	1	1	1	1	0	0	0	1	0	0	0	0	1	1	0	1
RP11-258G5	"ZNF364;PDZK1;CD160"	1	143110972	143291721	1		1	1	0	0	1	0	0	1	0	1	0	0	1	1	1		1	1	1	1	0	0	0	1	0	0	0	0		1		1
RP11-666N5	"PDZK1;CD160"	1	143188882	143363573	1	0	1	1	0	0	1	0	0	1	0	1	0	0	1	1	1	0	1	1	1	1	0	0	0	1	0	0	0	0	1	1	0	1
RP11-43N7	FLJ20719	1	143352938	143532424	1	0	1	1	0	0	1	0	0	1	0	1	0	0	1	1	1	0	1	1	1	1	0	0	0	1	0	0	0	0	1	1	0	1
RP11-431D17	"FLJ20719;LOC200030"	1	143481253	143696807	1	0	1	1	0	0		0	0	1	0	1	0	0	1	1	1	0	1	1	1	1	0	0	0	1	0	0	0	0	1	1	0	1
RP11-447P1	NULL	1	143512932	143536087	1	0	1	1	0	0	1	0	0	1	0	1	0	0	1	1	1	0	1	1	1	1	0	0	0	1	0	0	0	0	1	1		1
RP11-504K20	FLJ20719	1	143512932	143554982		0	1	1	0	0	1	0	0	1	0		0	0	1	1	1	0	1	1	1	1	0	0	0	1	0	0	0			1		1
CTD-2340B16	NULL	1	143694841	143718957																			1															
RP11-110E1	NULL	1	143696675	143836388	1	0	1	1	0	0	1	0	0	1	0	1	0	0	1	1	1	0	1	1	1	1	0	0	0	1	0	0	0	0	1	1	0	1
RP11-294E5	"FMO5;PRKAB2"	1	143718958	143892725			1		0			0	0	1	0		0	0	1	1	1	0	1	1	1	1	0	0	0	1	0	0	0	0		1		1
RP11-787N24	"FMO5;PRKAB2"	1	143753734	143932665	1	0	1	1	0	0	1	0		1	0	1		0	1	1	1	0	1	1	1	1	0	0	0	1	0	0	0	0	1	1		1
RP11-337C18	"CHD1L;FMO5;PRKAB2"	1	143831957	144022589		0	1	1	0		1		0		0		0	0	1	1	1	0	1	1	1	1	0	0	0	1	0	0	0	0		1		1
RP11-679H23	"CHD1L;FMO5"	1	143892726	144056393			1	1	0		1			1	0	1	0	0	1			0	1	1	1	1	0	0	0	1		0	0	0		1		1
RP11-35E8	CHD1L	1	143949714	144115587	1	0	1	1	0	0	1	0	0	1	0	1	0	0	1	1	1	0	1	1	1	1	0	0	0	1	0	0	0	0	1	1	0	1
RP11-25A2	NULL	1	144052598	144237995	1	0	1	1	0	0	1	0	0	1	0	1	0	0	1	1	1	0	1	1		1	0	0	0	1	0	0	0	0	1	1	0	1
RP11-525D19	BCL9	1	144109810	144308682	1	0	1	1	0		1	0		1	0	1	0	0	1	1	1	0	1	1	1	1	0		0	1	0	0	0	0		1		1
RP11-533N14	"ACP6;BCL9"	1	144171847	144379920	1	0	1	1	0	0	1	0		1				0	1		1	0		1	1	1	0	0	0	1	0	0	0	0	1	1		1
RP11-715D19	"ACP6;BCL9"	1	144183944	144359333	1	0	1	1	0	0	1	0	0	1			0	0	1	1	1	0	1	1	1	1	0	0	0	1	0	0	0	0	1	1	0	1
RP11-44M15	"ACP6;GJA5;BCL9"	1	144314746	144490083	1	0	1	1	0	0	1	0	0	1	0	1	0	0	1	1	1	0	1	1	1	1	0	0	0	1	0	0	0	0	1	1	0	1
RP11-772D10	"GJA8;GJA5"	1	144459423	144617808	1	0	1	1	0	0	1	0	0		0	1	0	0	1	1	1	0	1	1	1	1	0	0	0	1	0	0	0	0	1	1	0	1
RP11-314N2	"GJA8;GPR89"	1	144490125	144628865	1	0	1	1	0	0	1	0	0	1	0	1	0	0	1	1	1	0	1	1	1	1	0	0	0	1	0	0	0	0	1	1	0	1
RP11-399E17	"GJA8;GPR89"	1	144572331	144724304	1	0	1	1	0	0	1	0	0		0			0	1	1	1		1	1	1	1	0	0	0	1		0	0	0	1	1	0	1
RP11-301M17	"LOC284561;FLJ39739"	1	144800028	144991013	1	0	1	1	0	0	1	0	0	1	0	1	0	0	1	1	1	0	1	1	1	1	0	0	0	1	0	0	0	0	1	1	0	1
RP11-116O8	"LOC284561;FLJ39739"	1	144800622	144981936		0	1	1	0	0	1	0		1		1	0	0	1	1	1	0	1	1	1	1	0	0	0	1	0	0	0	0		1		1
RP11-580L22	"LOC284561;FLJ39739"	1	144808956	145019192	1	0	1	1	0	0	1	0		1			0	0	1	1	1	0	1	1	1	1	0	0	0	1	0	0	0	0		1		1
RP11-115G11	"LOC284561;FLJ39739"	1	144813265	144977306	1		1	1	0		1			1	0		0	0	1		1	0	1	1	1	1	0	0		1	0	0	0	0	1	1		1
RP11-210I18	"LOC284561;FLJ39739"	1	144854177	145019192		0	1	1	0	0	1		0	1	0	1	0	0	1	1		0	1	1	1	1	0	0	0	1	0	0	0	0		1		1
CTD-2008M16	"AG1;FLJ39739"	1	145017029	145140705	1	0	1	1	0	0	1	0	0	1	0	1	0	0	1	1	1	0	1	1	1	1	0	0	0	1	0	0	0	0	1	1	0	1
RP11-709B8	"AG1;MGC8902"	1	145087227	145425282			1	1	0				0	1		1	0	0	1			0		1	1	1	0	0	0	1	0	0	0			1		
RP11-666A1	MGC8902	1	145290973	145463733	1	0	1	1	0	0	1	0	0	1	0	1	0	0	1	1	1	0	1	1	1	1	0	0	0	1	0	0	0	0	1	1	0	1
RP11-47D6	NULL	1	145341631	145368250	1	0	1	1	0	0	1	0	0	1	0	1	0	0	1	1	1	0	1	1	1	1	0	0	0	1	0	0	0	0	1	1	0	1
RP13-488D18	NULL	1	145552916	145728108																						1												
RP11-121A12	NULL	1	145558309	145715951	1	0	1	1	0	0	1	0	0	1	0	1	0	0	1	1	1	0	1	1	1	1	0	0	0	1	0	0	0	0	1	1		1
RP11-52L8	NULL	1	145577925	145679148	1	0	1	1	0	0	1	0		1			0	0	1	1	1	0	1	1	1	1	0	0	0	1	0	0	0	0	1	1	0	1
RP11-761K20	NULL	1	145579237	145728108	1	0	1	1	0	0	1	0	0	1	0	0	0	0	1	1	1	0	1	1	1	1	0	0	0	1	0	0	0	0	1	1	0	1
CTD-2041A17	NULL	1	145608108	145711199	1	0	1	1	0	0	1	0	0	1	0	0	0	0	1	1	1	0	1	1	1	1	0	0	0	1	0	0	0	0	1	1	0	1
RP11-420N23	NULL	1	145641733	145705858	1	0	1	1	0	0	1	0	0	1		0	0	0	1	1	1	0	1	1	1	1	0	0	0	1	0	0	0	0	1	1	0	1
RP11-806H3	NULL	1	145641733	145705858	1	0	1	1	0	0	1	0	0	1	0	0	0	0	1	1	1	0	1	1	1	1	0	0	0	1	0	0	0	0	1	1	0	1
RP11-744H18	NULL	1	145720000	145955039	1	0	1	1	0	0	1	0	0	1	0	0	0	0	1	1	1	0	1	1	1	1	0	0	0	1	0	0	0	0	1	1	0	1
RP11-768C6	NULL	1	145720000	145855070	1	0	1	1	0	0	1	0	0	1	0	0	0	0	1	1	1	0	1	1	1	1	0	0	0	1	0	0	0	0	1	1	0	1
RP11-468N10	NULL	1	145894522	146153461	1	0	1	1	0	0	1	0	0	1	0	0	0	0	1	1	1	0	1	1	1	1	0	0	0	1	0	0	0	0	1	1	0	1
RP11-310L14	NULL	1	145916221	146007150	1	0	1	1	0	0	1	0	0	1	0	0	0	0	1	1	1	0	1	1	1	1	0	0	0	1	0	0	0	0	1	1	0	1
RP11-580F15	"COAS2;KIAA0493"	1	146358281	146396858	1	0	1	1	0	0	1	0	0	1	0	0	0	0	1	1	1	0	1	1	1	1	0	0	0	1	0	0	0	0	1	1	0	1
RP13-573F13	KIAA0493	1	146386893	146548299	1	0	1	1	0	0	1	0	0	1	0	0	0	0	1	1	1		1	1	1	1	0	0	0	1	0	0	0	0	1	1	0	1
RP11-429I8	KIAA0493	1	146391668	146563405	1	0	1	1	0	0	1	0	0	1	0	0	0	0	1	1	1	0	1	1	1	1	0	0	0	1	0	0	0	0	1	1	0	1
RP11-338I16	"KIAA0493;FCGR1A"	1	146453716	146633914	1	0	1	1	0	0	1	0	0	1	0	0	0	0	1	1	1	0	1	1	1	1	0	0	0	1	0	0	0	0	1	1	0	1
CTD-2288N2	NULL	1	146467025	146525833	1	0	1	1	0	0	1	0	0	1	0	0	0	0	1	1	1	0	1	1	1	1	0	0	0	1	0	0	0	0	1	1	0	1
RP11-437M17	"HIST2H2BE;HIST2H4;SV2A;HIST2H2AC;HIST2H2AB;HIST2H2AA;HIST2H3C;FCGR1A;CGI-143"	1	146514610	146691106	1	0	1	1	0	0	1	0	0	1	0	0	0	0	1	1	1	0	1	1	1	1	0	0	0	1	0	0	0	0	1	1	0	1
RP11-793H3	"HIST2H2BE;HIST2H4;SV2A;HIST2H2AC;HIST2H2AB;SF3B4;ZA20D1;VPS45A;CGI-143;CRA"	1	146646430	146877728	1	0	1	1	0	0	1	0	1	1	0	0	0	0	1	1	1	0	1	1	1	1	0	0	0	1	0	0	0	0	1	1	0	1
RP11-458I7	"ZA20D1;VPS45A;CKIP-1"	1	146786606	146978586	1	0	1	1	0	0	1	0	1	1	0	0	0	0	1	1	1	0	1	1	1	1	0	0	0	1	0	0	0	0	1	0	0	1
RP11-35F14	"CA14;LOC148523;APH-1A;VPS45A;MRPS21;ANP32E;CKIP-1;FLJ23221"	1	146899457	147080954		0	1	1	0		1		1	1	0	0	0	0	1	1		0	1	1	1	1	0	0	0	1	0	0	0			0		1
RP11-611H15	"CA14;LOC148523;APH-1A;PRPF3;MRPS21;ANP32E;KIAA0460;FLJ23221"	1	147010640	147174908		0	1	1														0		1	1	1	0	0				0	0			0		
RP11-814I14	"PRPF3;MRPS21;KIAA0460"	1	147081306	147265722	1	0	1		0									0				0		1	1	1	0	0				0	0	0		0		1
RP11-125H17	"PRPF3;MRPS21;KIAA0460"	1	147081771	147253283	1	0	1	1	0	0	1	0		1	0	0	0	0	1	1	1	0	1	1	1	1	0	0	0	1	0	0	0	0		0		1
RP11-659I1	"PRPF3;MRPS21;KIAA0460"	1	147081781	147248789			1	1	0	0	1	0			0			0	1	1	1	0	1	1	1	1	0	0	0	1	0		0	0		0		1
CTD-2277C12	"ECM1;TARSL1;KIAA0460"	1	147201461	147314679																																0		
RP11-713O15	"ECM1;MCL1;TARSL1;TSRC1;KIAA0460;GOLPH3L"	1	147248800	147434982	1	0	1	1	0	0	1	0	1	1	0	1	0	0	1	1	1	0	1	1	1	1	0	0	0	1	0	0	0	0	1	0	0	1
RP11-714N2	"ECM1;MCL1;TARSL1;TSRC1;GOLPH3L"	1	147265723	147452834	1	0	1	1	0	0	1		1	1	0	1	0	0	1	1	1	1	1	1	1	1	0	0	0	1	0	0	0	0	1	0	0	1
CTD-2021N4	"HORMAD1;GOLPH3L"	1	147385624	147509522	1	0	1	1	0	0	1	0	1	1	0	1	0	0	1	1	1	1	1	1	1	1	0	0	0	1	0	0	0	0	1	0	0	1
RP11-51H6	"ARNT;HORMAD1;CTSS;CTSK;GOLPH3L"	1	147471646	147627255	1	0	1	1	0	0	1	0		1			0	0	1	1	1	1	1	1	1	1	0	0	0	1	0	0	0	0		0		1
RP11-724H12	"ARNT;HORMAD1;CTSS;CTSK"	1	147505105	147699345	1	0	1	1	0		1		1	1	0	1	0	0	1	1	1	1	1	1	1	1	0		0	1	0	0	0	0		1		1
RP11-115I7	"PRUNE;FLJ11280;SETDB1;BNIPL;LASS2;ANXA9"	1	147675301	147823206		0	1	1	0						0			0	1					1	1	1	0	0	0	1	0							
RP11-797A2	"PRUNE;FLJ20519;FLJ11280;TMOD4;SETDB1;CDC42SE1;SCNM1;MGC29891;BNIPL;LASS2;SEMA6C;FLJ23467;AF1Q;ANXA9;SB145"	1	147726757	147956299	1	0	1	1	0	0	1	0	1	1	0	1	0	0	1	1	1	1	1	1	1	1	0	0	0	1	0	0	0	0	1	1		1
RP11-787J14	"FLJ20519;TCFL1;TMOD4;CDC42SE1;SCNM1;MGC29891;BNIPL;SEMA6C;PIP5K1A;FLJ23467;AF1Q;SB145"	1	147826760	148028381	1	0	1	1	0	0	1	0	1	1	0	1	0	0	1	1	1	1	1	1	1	1	0	0	0	1	0	0	0	0	1	1	0	1
RP11-68I18	"TCFL1;TMOD4;SCNM1;SEMA6C;PIP5K1A;PSMD4;FLJ23467;SB145"	1	147922532	148052994			1	1	0				1	1				0	1			1	1	1	1	1	0	0	0	1	0	0	0			1		
RP11-124I9	"TCFL1;TMOD4;KIAA1441;SCNM1;PIP5K1A;PSMD4;FLJ23467;PIK4CB;SB145"	1	147942093	148094851	1		1	1	0		1								1		-1	1	1	1	1	1	0	0	0	1	0		0	0		1		1
RP11-806J18	"PSMB4;RFX5;SELENBP1;POGZ;PIK4CB"	1	148102224	148291678	1	0	1	1	0	0	1	0	1	1	0	1	0	0	1	1	-1	1	1	1	1	1	0	0	0	1	0	0	0	0		1		1
RP11-612G19	"PSMB4;TUFT1;CGN;POGZ"	1	148181408	148359498	1	0	1	1	0	0	1	0	1	1	0	1		0	1	1	-1	1	1	1	1	1	0	0	0	1	0	0	0	0	1	1	0	1
RP11-74C1	"TUFT1;SNX27;CGN"	1	148250950	148416181	1	0	1	1	0	0	1	0		1	0	1	0	0	1	1	-1		1	1	1	1	0	0	0	1	0	0	0	0	1	1	0	1
RP11-505C18	"OAZ3;LRRN6D;TDRKH;TNRC4;SNX27;MRPL9;RORC;FLJ36032"	1	148396094	148606366		0	1	1	0		1						0	0	1	1		1	1	1	1	1	0	0	0	1	0	0	0	0		1		
RP11-114B18	"OAZ3;LRRN6D;TDRKH;TNRC4;SNX27;MRPL9;RORC;FLJ36032"	1	148434504	148607358	1	0	1	1	0	0	1	0	1	1	0	1	0	0	1	1	-1	1	1	1	1	1	0	0	0	1	0	0	0	0	1	1	0	1
RP11-655A3	"OAZ3;LRRN6D;TDRKH;TNRC4;SNX27;MRPL9;FLJ37964;RORC;FLJ36032"	1	148452457	148643827	1	0	1	1	0		1			1			0	0	1	1	-1	1	1	1	1	1	0	0	0	1	0	0	0	0		1		1
RP11-139D23	"S100A10;FLJ37964;CTMP"	1	148625113	148805851		0	1	1	0	0	1			1			0	0	1	1		1	1	1	1	1	0	0	0	1	0	0	0	0		1		1
RP11-212D5	"S100A11;S100A10;FLJ39117;THH;THHL1"	1	148775539	148945823		0	1	1	0		1							0	1			1		1	1	1	0	0	0	1	0	0	0	0		1		1
RP11-801K22	"HRNR;FLJ39117;THH;THHL1"	1	148853915	149032008	1	0	1	1	0	0	1	0	1	1	0	1	0	0	1	1	-1	1	1	1	1	1	0	0	0	1	0	0	0	0	1	1	0	1
RP11-243C14	"FLG;HRNR;FLJ39117"	1	148912277	149089483	1	0	1	1	0	0	1	0	1	1	0		0	0	1			1	1	1	1	1	0	0	0	1	0	0	0	0		1		1
RP11-440D12	"FLG;C1orf10"	1	149036912	149210597	1	0	1	1	0	0	1	0	1	1	0	1	0	0	1	1	-1	1	1	1	1	1	0	0	0	1	0	0	0	0	1	1	0	1
RP11-157C12	C1orf10	1	149127137	149291518	1	0	1	1	0	0	1	0	1	1	0	1	0	0	1	1	-1	1	1	1	1	1	0	0	0	1	0	0	0	0	1	1	0	1
RP11-622C21	"C1orf10;LCE3D;LCE5A;LCE3E;C1orf42"	1	149198783	149383191	1	0	1	1	0	0	1	0	1	1	0	1	0	0	1	1	-1	1	1	1	1	1	0	0	0	1	0	0	0	0	1	1	0	1
RP11-76F1	"LCE3C;LCE3D;LCE3B;LCE3A;LCE3E"	1	149305160	149439353	1	0	1	1	0	0	1	0	1	1	0	1	0	0	1	1	-1	1	1	1	1	1	0		0	1	0	0	0	-1	1	1		1
RP11-92M2	"LCE3C;LCE2C;LCE3D;LCE3B;LCE2B;LCE3A;LCE3E;LCE2D;C1orf46"	1	149329201	149482439	1	0	1	1	0	0	1	0	1	1	0	1	0	0	1	1	-1	1	1	1	1	1	0	0	0	1	0	0	0	-1	1	1	0	1
RP11-425D18	"LCE1C;LCE1B;LCE1F;LCE1A;LCE1E;LCE2B;LCE2A;LCE1D;LCE4A;C1orf45"	1	149467803	149656168	1	0	1	1	0	0	1	0	1	1	0	1	0	0	1	1	-1	1	1	1	1		0	0	0	1	0	0	0	-1	1	1	0	1
RP11-196A19	"MCSP;LCE1C;LCE1B;LCE1A;IVL;LCE1E;LCE1D;SPRR4"	1	149563875	149756590			1	1	0									0	1			1	1	1	1	1	0	0	0	1	0		0	-1		1		1
RP11-352B17	"MCSP;SPRR1A;SPRR3;IVL;SPRR4"	1	149628127	149810235	1	0	1	1	0		1	0	1	1	0	1	0	0	1	1	-1	1	1	1	1	1	0	0	0	1	0	0	0	-1	1	1	0	1
RP11-48P22	"SPRR2E;SPRR1A;SPRR2A;SPRR3;SPRR1B;SPRR2D;SPRR4"	1	149720632	149886810	1	0	1	1	0	0	1	0	1	1	0	1		0	1	1	-1	1	1	1	1	1	0	0	0	1	0	0	0	-1	1	1	0	1
RP11-622P14	"LOC149018;SPRR2E;SPRR2A;SPRR2F;SPRR2C"	1	149833443	150019325	1	0	1	1	0	0	1	0	1	1	0		0	0	1	1	-1	1	1	1	1	1	0	0	0	1	0	0	0	-1	1	1	0	1
RP11-35C22	"LOC149018;LOR;SPRR2C"	1	149920678	150082771	1	0	1	1	0	0	1	0	1	1	0	1	0	0	1	1	-1	1	1	1	1	1	0	0	0	1	0	0	0	-1	1	1	0	1
RP11-252O16	"PGLYRP3;S100A12;S100A8;LOR;PGLYRP4;S100A9"	1	150022482	150196088	1	0	1	1	0	0	1	0	1	1	0	1	0	0	1	1	-1	1	1	1	1	1	0	0	0	1	0	0	0	-1	1	1	0	1
RP11-744J16	"S100A3;S100A4;S100A12;S100A8;S100A7L1;S100A2;S100A7;S100A5;S100A6"	1	150155440	150363029	1	0	1	1	0	0	1	0	1	1	0	1	0	0	1	1	-1	1	1		1	1	0	0	0	1	0	0	0	-1	1	1	0	1
RP11-68O15	"S100A3;S100A4;S100A2;S100A7;S100A5;S100A6"	1	150218915	150389216		0	1	1	0		1	0	1	1	0		0	0	1			1	1	1	1	1	0	0	0	1	0	0	0	-1		1		1
RP11-515J9	"S100A14;S100A1;S100A13;DKFZP547E1;S100A2;S100A16;NPR1;SNAPAP;ILF2"	1	150336210	150474291	1	0	1	1	0	0	1	0	1	1	0	1	0	0	1	1	-1	1	1	1	1	1	0	0	0	1	0	0	0	-1	1	1	0	1
RP11-354A16	"SLC27A3;P66beta;FLJ21919;NPR1;ILF2"	1	150449468	150623647	1	0	1	1	0	0	1	0	1	1	0	1	0	0	1	1	-1	1	1	1	1	1	0	0	0	1	0	0	0	0	1	1	0	1
RP11-216N14	"SLC27A3;P66beta;FLJ21919"	1	150510694	150639153	1	0	1	1	0	0	1	0		1				0	1	1	-1	1	1	1	1	1	0	0	0	1	0	0	0	0	1	1	0	1
RP11-759F5	"SLC27A3;P66beta;FLJ21919"	1	150538092	150705023	1	0	1	1	0	0	1	0	1	1	0	1	0	0	1	1	-1	1	1	1	1	1	0	0	0	1	0	0	0	0	1	1	0	1
RP11-762F22	"NUP210L;RAB13;CREB3L4;JTB;KIAA0476;TORC2;SLC39A1"	1	150651926	150843893		0	1	1	0		1			1	0	1	0	0	1	1	-1	1	1	1	1	1	0	0	0	1	0	0	0	0		1		1
RP11-422P24	"NUP210L;RAB13;CREB3L4;JTB;KIAA0476;TORC2;SLC39A1"	1	150696704	150874369	1	0	1	1	0	0	1	0	1	1	0		0	0	1	1	-1	1	1	1	1	1	0	0	0	1		0	0	0		1		1
RP11-120L12	NUP210L	1	150773632	150923411				1										0											0	1				0		1		1
RP11-781A5	"C1orf43;NUP210L;LOC388701;TPM3;UBAP2L"	1	150880280	151038394	1	0	1	1	0	0	1	0	1	1	0	1	0	0	1	1	-1	1	1	1	1	1	0	0	0	1	0	0	0	0	1	1		1
RP11-44M13	"C1orf43;LOC388701;TPM3;UBAP2L;HAX1"	1	150936318	151092314	1		1	1	0	0	1	0		1		1	0	0	1	1	-1		1	1		1	0	0	0		0	0	0	0		1		1
RP11-688M10	"UBAP2L;HAX1"	1	151034589	151091373		0	1		0		1			1				0	1	1		1	1	1	1		0	0	0	1	0	0	0	0		1		1
RP11-749D14	"ATP8B2;AQP10;IL6R"	1	151071186	151239858	1	0	1	1	0	0	1	0	1	1	0	1	0	0	1	1		1	1	1	1	1	0	0	0	1	0	0	0	0		1		1
RP11-719O24	"UBE2Q;LOC126669;ADAR;DKFZp434M2;CHRNB2;IL6R"	1	151226739	151417269	1	0	1	1	0	0	1	0	1	1		1	0	0	1	1	-1	1	1	1	1	1	0	1	0	1	0	0	0	0	1	1	0	1
RP11-436C16	"UBE2Q;ADAR;CHRNB2;KCNN3"	1	151335011	151527681	1	0	1	1	0	0	1	0	1	1	0	1	0	0	1	1	-1	1	1	1	1	1	0	1	0	1	0	0	0	0	1	1	0	1
RP11-343L13	"ADAR;KCNN3"	1	151385197	151587637	1	0	1	1	0	0	1	0	1	1	0	1	0	0	1	1	-1	1	1	1	1	1	0	1	0	1		0	0	0	1	1	0	1
RP11-196D4	"PMVK;PYGO2;PBXIP1;KCNN3"	1	151569553	151746746	1	0	1	1	0	0	1	0	1	1	0		0	0	1	1	-1	1	1	1	1	1	0	1	0	1	0	0	0	0		1	0	1
RP11-624P9	"EFNA4;FLJ32785;ZFP67;PP591;PMVK;LENEP;CKS1B;PYGO2;ADAM15;PBXIP1;SHC1;KCNN3;FLJ32934"	1	151636915	151859900	1	0	1	1	0	0	1	0	1	1		1	0	0	1	1	-1	1	1	1	1	1	0	1	0	1	0	0	0	0	1	1	0	1
RP11-540E15	"EFNA4;FLJ32785;ZFP67;PP591;EFNA1;LENEP;CKS1B;EFNA3;LOC55974;ADAM15;SHC1;DPM3;FLJ32934"	1	151750544	151952030	1		1	1	0	0	1			1			0	0	1			1	1	1	1	1	0	1	0	1	0	0	0			1		1
RP11-459O3	"MTX1;THBS3;GBA;CLK2;TRIM46;EFNA1;HCN3;FLJ35976;KRTCAP2;C1orf2;MUC1;PKLR;GBAP;SCAMP3;FDPS;LOC55974;DPM3"	1	151890803	152103111	1	0	1	1	0	0	1	0		1	0			0	1	1	-1	1	1	1	1	1	0	1	0	1	0	0	0	0	1	1	0	1
RP11-263K19	"MTX1;THBS3;GBA;CLK2;TRIM46;EFNA1;HCN3;KRTCAP2;C1orf2;MUC1;PKLR;GBAP;SCAMP3;LOC55974;DPM3"	1	151908051	152088104	1	0	1	1	0	0	1	0	1	1	0	1	0	0	1	1	0	1	1	1	1	1	0	1	0	1	0	0	0	0	1	1	0	1
RP11-98F1	"MTX1;THBS3;GBA;RUSC1;CLK2;TRIM46;HCN3;FLJ35976;KRTCAP2;C1orf2;MUC1;PKLR;ASH1L;GBAP;SCAMP3;FDPS"	1	151958707	152126482	1	0	1	1	0	0	1	0	1	1	0	1	0	0	1	1	0	1	1	1	1	1	0	1	0	1	0	0	0	0	1	1	0	1
RP11-653F24	"RUSC1;CLK2;HCN3;FLJ35976;C1orf2;PKLR;ASH1L;SCAMP3;FDPS"	1	152032296	152257937	1	0	1	1	0	0	1	0	1	1	0	1	0	0	1	1	0	1	1	1	1	1	0	1	0	1	0	0	0	0	1	1	0	1
RP11-756M22	"RUSC1;FLJ35976;ASH1L;FDPS"	1	152093480	152248241	1	0	1	1	0	0	1	0	1	1		1	0	0	1	1	0	1	1	1	1	1	0	1	0	1	0	0	0	0	1	1	0	1
RP11-313J15	ASH1L	1	152147901	152354572	1	0	1	1	0	0	1	0	1	1	0	1	0	0	1	1	0	1	1	1	1	1	0	1	0	1	0	0	0	0	1	1	0	1
RP11-388G18	"YAP;ASH1L;FLJ10504"	1	152243660	152447071		0	1		0					1			0	0	1	1		1	1	1	1	1	0	1	0	1	0	0	0			1		1
RP11-273B21	"FLJ20203;YAP;DAP3"	1	152433726	152598163	1	0	1	1	0	0	1	0	1	1	0	1	0	0	1	1	0	1	1	1	1	1	0	1	0	1	0	0	0	0	1	1	0	1
RP11-62I13	"FLJ20203;RIT1;SYT11;KIAA0907"	1	152532127	152712397		0	1		0								0	0	1				1	1	1	1	0	1	0	1		0	0	0		1		
RP11-16E22	"FLJ20203;RLN3R2;RIT1;ARHGEF2;SYT11;KIAA0907"	1	152598933	152770936	1	0	1	1	0		1	0	1	1	0	1	0	0	1	1	0	1	1	1	1	1	0	1	0	1	0	0	0	0	1	1	0	1
RP11-552H7	"RLN3R2;RIT1;SSR2;ARHGEF2;SYT11;KIAA0907"	1	152647065	152813607	1	0	1	1	0	0	1	0	1	1	0	1	0	0	1	1	0	1	1	1	1	1	0	1	0	1	0	0	0	0	1	1	0	1
RP11-702H12	"UBQLN4;LOC92312;SSR2;SEMA4A;RAB25;LMNA;MAPBPIP"	1	152794268	152958685	1		1	1	0		1	0	1		0			0	1				1	1	1	1	0	1	0	1	0	0	0	0	1	1		1
RP11-647N20	"EST1B;PMF1;SEMA4A;BGLAP;KIAA0446;PAQR6;LMNA"	1	152897380	153054399	1	0	1	1	0	0	1	0	1	1	0	1	0	0	1	1	0	1	1	1	1	1	0	1	0	1	0	0	0	0	1	1	0	1
RP11-443G18	"MGC31963;MGC13102;EST1B;CCT3;PMF1;BGLAP;KIAA0446;PAQR6;RHBG;SSTK-IP;VHLL"	1	152972495	153184473	1	0	1	1	0	0	1	0	1	1	0	1	0	0	1	1	0	1	1	1	1	1	0	1	0	1	0	0	0	0	1	1	0	1
RP11-139I14	"MGC31963;CROC4;MGC13102;EST1B;CCT3;RHBG;SSTK-IP;VHLL"	1	153058901	153236023	1	0	1	1	0	0	1	0	1	1	0	1	0	0	1	1	0	1	1	1	1	1	0	1	0	1		0	0	0	1	1	0	1
RP11-740J19	"IQGAP3;GPATC4;HAPLN2;MEF2D;APOA1BP"	1	153225461	153408283	1	0	1	1	0	0	1	0	1	1	0	1	0	0	1	1	0	1	1	1	1	1	0	1	0	1	0	0	0	0	1	1	0	1
RP11-214I6	"IQGAP3;GPATC4;HAPLN2;BCAN;APOA1BP"	1	153304111	153435398	1	0	1	1	0	0	1	0	1	1	0	1	0	0	1	1	0	1	1	1	1	1	0	1	0	1	0	0	0	-1		1		1
RP11-711O18	"MRPL24;HDGF;SH2D2A;NTRK1;FLJ12671;CRABP2;INSRR;PRCC;CGI-41"	1	153476950	153665553	1		1	1	0	0	1	0	1	1	0	1	0	0	1	1	0	1	1	1	1	1	0	1	0	1	0	0	0	-1	1	1		1
RP11-805F22	"MRPL24;HDGF;SH2D2A;NTRK1;FLJ12671;CRABP2;INSRR;PRCC;CGI-41;FLJ00193"	1	153476950	153694991	1	0	1	1	0	0	1	0	1	1	0	1	0	0	1	1	0	1	1	1	1	1	0	1	0	1	0	0	0	-1	1	1	0	1
RP11-173A2	"SH2D2A;NTRK1;ARHGEF11;INSRR;PRCC;FLJ00193;FLJ32884"	1	153554024	153763069	1	0	1	1	0	0	1	0		1	0	1	0	0	1	1	0	1	1	1	1	1	0	1	0	1	0	0	0	-1	1	1	0	1
RP11-384J22	"ARHGEF11;FLJ00193;FLJ32884"	1	153692474	153865515	0	0	1	1	0	0	1	0	1	1	0	1	0	0	1	1	0	1	1	1	1	1	0	1	0	1	0	0	0	-1	1	1	0	1
RP11-341K5	"ARHGEF11;FLJ16478;ETV3"	1	153731517	153943931	0	0	1	1	0	0	1	0	1	1	0	1	0	0	1	1	-1	1	1	1	1	1	0	1	0	1	0	0	0	-1	1	1	0	1
RP11-96J3	"FLJ16478;ETV3"	1	153861623	154008040		0	1	1	0					1			0	0	1			1	1	1	1	1	0	1	0	1	0	0	0	-1		1		1
RP11-77D16	ETV3	1	153902812	154079835	0	0	1	1	0	0	1	0	1	1	0	1	0	0	1	1	-1	1	1	1	1	1	0	1	0	1	0	0	0	-1	1	1	0	1
RP11-801K19	NULL	1	154056627	154231526	0	0	1	1	0	0	1	0	1	1	0	1	0	0	1	1	-1	1	1	1	1	1	0	1	0	1	0	0	0	-1	1	1	0	1
CTD-2012D8	NULL	1	154085672	154279817	0	0	1	1	0	0	1	0	1	1	0	1	0	0	1	1	-1	1	1	1	1	1	0	0	0	1	0	0	0	-1	1	1	0	1
RP11-217A13	IRTA2	1	154207911	154310585	0	0	1	1	0	0	1		1	1	0		0	0	1	1	-1	1	1	1	1	1	0	0	0	1	0	0	0	-1	1	1	0	1
RP11-454L22	"IRTA2;IRTA1"	1	154238325	154432795	0	0	1	1	0	0	1	0	1	1	0	1	0	0	1	1	-1	1	1	1	1	1	0	0	0	1	0	0	0	-1	0	1	0	1
RP11-369I17	"IRTA2;IRTA1;FCRH3"	1	154257521	154463061	0	0	1	1	0	0	1	0	1	1	0	1	0	0	1	1	-1	1	1	1	1	1	0	0	0	1	0	0	0	-1	0	1	0	1
RP11-403D13	"IRTA2;SPAP1;IRTA1;FCRH3"	1	154316644	154534512	0	0	1	1	0	0	1	0	1	1	0	1	0	0	1	1	-1	1	1	1	1	1	0	0	0	1	0	0	0	-1	0	1	0	1
RP11-367J7	"FCRH1;SPAP1;IRTA1;FCRH3"	1	154376465	154589154	0	0	1	1	0	0	1	0	1	1	0	1	0	0	1	1	-1	1	1		1	1	0	0	0	1	0	0	0	-1	0	1	0	1
RP11-815P20	"FCRH1;SPAP1;CD5L"	1	154488458	154658671	0	0	1	1	0	0	1	0	1	1	0	1	0	0	1	1	-1	1	1	1	1	1	0	0	0	1	0	0	0	-1	0	1	0	1
RP11-120D12	"FCRH1;SPAP1;CD5L"	1	154501690	154652686		0	1	1	0				1	1	0		0	0	1	1		1	1	1	1	1	0	0	0	1	0	0	0			1		
RP11-285L14	"FCRH1;SPAP1;CD5L"	1	154535200	154724905	0	0	1	1	0	0	1	0	1	1	0	1	0	0	1	1	-1	1	1	1	1	1	0	0	0	1	0	0	0	-1	0	1	0	1
RP11-756I2	KIRREL	1	154697533	154846956	0	0	1	1	0	0	1	0	1	1	0	1	0	0	1	1	-1	1	1	1	1	1	0	0	0	1	0	0	0	-1	0	1	0	1
RP11-752B16	"CD1D;KIRREL"	1	154817289	155033773	0	0	1	1	0	0	1	0		1	0	1	0	0	1	1	-1	1	1	1	1	1	0	0	0	1	0	0	0	-1	0	1	0	1
RP11-404O13	"CD1A;CD1D;KIRREL"	1	154817289	155048164	0	0	1	1	0		1	0	1	1	0	1	0	0	1	1	-1	1	1	1	1	1	0	0	0	1	0	0	0	-1		1	0	1
RP11-776N7	"CD1A;CD1B;OR10T2;CD1E;CD1C"	1	154991462	155190495		0	1	1	0	0	1	0	1	1	0	1	0	0	1	1	-1	1	1	1	1	1	0	0	0	1	0	0	0			1		1
RP11-769J1	"CD1A;CD1B;OR10T2;CD1E;CD1C"	1	154997525	155193983		0	1	1	0								0	0	1			1	1	1	1	1	0		0		0					1		
RP11-101J8	"CD1A;CD1B;OR10T2;CD1E;CD1C"	1	155036532	155205089	0	0	1	1	0	0	1	0	1	1	0	1	0	0	1	1	-1	1	1	1	1	1	0	0	0	1	0	0	0	-1	0	1	0	1
RP11-317F9	"OR10K1;OR10R3P;OR10Z1;OR10X1;SPTA1;OR6Y1"	1	155255914	155409658	0	0	1	1	0		1	0	1	1	0	1		0	1	1			1	1	1	1	0	0	0	1	0	0	0	-1	0	1	0	1
RP11-452O22	"OR6K2;OR6K3;OR10Z1;SPTA1"	1	155367922	155533766	0	0	1	1	0	0	1	0		1	0		0	0	1	1	-1	1	1	1	1	1	0	0	0	1	0	0	0	-1	0	1	0	1
RP11-643G14	"OR6N1;OR6K3;OR6N2;MNDA;OR6K6"	1	155484100	155659926	0	0	1	1	0	0	1	0						0	1	1	-1	1	1	1	1	1	0	0	0			0	0	-1	0	1		1
RP11-393K10	IFIX	1	155634311	155785320	0	0	1	1	0	0	1		1	1	0	1	0	0	1	1	-1	1	1	1	1	1	0	0	0	1	0	0	0	-1		1		1
RP11-265E4	"IFI16;IFIX"	1	155659907	155836415	0		1	1	0	0	1	0	1	1	0	1	0	0	1	1	-1	1	1	1	1	1	0	0	0	1	0	0	0	-1		1	0	1
RP11-670P22	"IFI16;IFIX;AIM2"	1	155730311	155917299	0	0	1	1	0	0	1		1	1	0	1	0	0	1	1	-1	1	1	1	1	1	0	0	0	1	0	0	0	-1	0	1	0	1
RP11-651L11	"FY;IGSF4B;AIM2"	1	155842480	156026550	0	0	1	1	0	0		0	1	1	0	1	0	0	1	1	-1	1	1	1	1	1	0	0	0	1	0	0	0	-1		1		1
RP11-760B9	"FY;IGSF4B"	1	155875343	156040069	0	0	1	1	0	0	1	0	1	1	0	1	0	0	1	1	-1	1	1	1	1	1	0	0	0	1	0	0	0	-1	0	1	0	1
RP11-674F22	"FY;FCER1A;IGSF4B;OR10J3"	1	155982353	156166164	0	0	1	1	0	0	1	0		1			0	0	1	1	-1	1	1	1	1	1	0	0	0	1	0	0	0	-1	0	1	0	1
RP11-106F15	OR10J1	1	156127590	156312588	0	0	1	1	0		1	0		1			0	0	1	1		1	1	1	1	1	0	0	0	1	0	0	0	-1		1		1
RP11-715I8	"OR10J1;OR10J5"	1	156190429	156334497	0	0	1	1	0	0	1	0	1	1	0	1	0	0	1	1	-1	1	1	1	1	1	0	0	0	1	0	0	0	-1	0	1	0	1
RP11-10P13	"APCS;OR10J5"	1	156312582	156471292	0	0	1	1		0	1	0	1	1	0	1	0	0	1	1	-1	1	1	1	1	1	0	0	0	1	0	0	0	-1	0	1	0	1
RP11-806E24	CRP	1	156394940	156559360	0	0	1	1	0	0	1	1	1	1	0	1	0	0	1	1	-1	1	1	1	1	1	0	0	0	1	0	0	0	-1	0	1	0	1
RP11-706A4	"SLAMF8;NESG1;LOC343413;DUSP23"	1	156543438	156678506	0	0	1	1	0	0	1	1	1	1	0	1	0	0	1	1	-1	1	1	1	1	1	0	0	0	1	0	0	0	-1	0	1	0	1
RP11-48O20	"SLAMF8;NESG1;TAGLN2;IGSF9;SLAMF9"	1	156605089	156775154	0	0	1	1	0	0	1	1	1	1	0	1	0	0	1	1	-1	1	1	1	1	1	0	0	0	1	0	0	0	-1	0	1	0	1
RP11-226L15	"IGSF8;ATP1A2;KCNJ10;PIGM;SLAMF9;KCNJ9"	1	156729381	156921099	0	0	1	1	0	0	1		1	1	0	1	0	0	1	1	-1	1	1	1	1	1	0	0	0	1	0	0	0	-1	0	1	0	1
RP11-536C5	"PEA15;IGSF8;ATP1A4;WDR42A;ATP1A2;KCNJ10;CASQ1;KCNJ9"	1	156825193	157008647	0	0	1	1	0	0	1	1	1	1	0	1	0	0	1	1	-1	1	1	1	1	1	0	0	0	1	0	0	0	-1	0	1	0	1
RP11-196A16	"PEA15;IGSF8;ATP1A4;WDR42A;ATP1A2;CASQ1;KCNJ9"	1	156853495	157034390	0	0	1	1	0	0	1	1	1	1	0	1	0	0	1	1	-1	1	1	1	1	1	0	0	0	1	0	0	0	-1	0	1	0	1
RP11-735D24	"NCSTN;WDR42A;PEX19"	1	156998596	157137745	0	0	1	1	0	0	1	1	1	1	0	1	0	0	1	1	-1	1	1	1	1	1	0	0	0	1	0	0	0	-1	0	1	0	1
RP11-193E22	"SLAMF6;NCSTN;VANGL2;NHLH1"	1	157117172	157298423		0	1	1	0		1		1	1			0	0	1			1	1	1	1	1	0	0	0	1	0	0	0			1		
RP11-575N16	"SLAMF6;CD84;CD48;SLAMF1"	1	157305747	157505068	0	0	1	1	0	0	1	1		1	0		0	0	1		-1	1	1	1	1	1	0	0	0	1	0		0	-1	0	1	0	1
RP11-10B12	"CD84;SLAMF1"	1	157309197	157456097	0	0	1	1	0	0	1	1	1	1	0	1	0	0	1	1	-1	1	1	1	1	1	0	0	0	1	0	0	0	-1	0	1	0	1
RP11-418C6	"SLAMF7;LY9;CD48;SLAMF1"	1	157394241	157589882	0	0	1	1	0	0	1	1	1	1	0	1	0	0	1	1	-1	1	1	1	1	1	0	0	0	1	0	0	0	-1	0	1	0	1
RP11-812N5	"CD244;F11R;ITLN1;ITLN2"	1	157617165	157813402	0	0	1	1	0	0	1	1	1	1	0	1	0	0	1	1	-1	1	1	1	1	1	0	0	0	1	0	0	0	-1	0	1	0	1
RP11-758N15	"USF1;PFDN2;PVRL4;LOC257106;F11R;KARCA1;ITLN2"	1	157687719	157889075	0	0	1	1	0	0	1	1	1	1	0	1	0	0	1	1	-1	1	1	1	1	1	0	0	0	1	0	0	0	-1	0	1	0	1
RP11-505H12	"USF1;DEDD;PFDN2;NIT1;PVRL4;LOC257106;F11R;KARCA1;ITLN2"	1	157724427	157910913	0	0	1	1	0	0	1	1	1	1	0	1	0	0	1	1	-1	1	1	1	1	1	0	0	0	1	0	0	0	-1	0	1	0	1
RP11-749M10	"USF1;DEDD;PFDN2;NIT1;PVRL4;FCER1G;LOC257106;B4GALT3;KARCA1;NDUFS2;ADAMTS4;PPOX;Ufc1;USP21"	1	157822335	158000645	0	0	1	1	0	0	1	1	1	1	0	1	0	0	1	1	-1	1	1	1	1	1	0	0	0	1	0	0	0	-1	0	1	0	1
RP11-297K8	"APOA2;FCER1G;MPZ;B4GALT3;FLJ12770;NDUFS2;ADAMTS4;NR1I3;PPOX;Ufc1;USP21"	1	157921355	158094484	0	0	1	1	0		1	1	1	1	0	1	0	0	1			1	1	1	1	1	0	0	0	1	0	0	0	-1		1		1
RP11-696E14	"MPZ;SDHC"	1	158033570	158189869	0	0	1	1		0	1		1	1		1	0	0	1	1	-1	1	1	1	1	1	0	0	0	1		0	0	-1		1		1
RP11-122G18	"MPZ;SDHC"	1	158059202	158221374	0	0	1	1	0	0	1	1	1	1	0	1	0	0	1	1	-1	1	1	1	1	1	0	0	0	1	0	0	0	-1	0	1	0	1
RP11-488K1	"FCGR3A;FCGR2B;HSPA6;FCGR2A"	1	158216103	158398390	0	0	1	1	0	0	1	1	1	1	0	1	0	0	1	1	-1	1	1	1	1	1	0	0	0	1	0	0	0	-1	0	1	0	1
RP11-5K23	"FCGR3A;HSPA6;FCGR2A"	1	158226196	158356091	0	0	1	1	0	0	1	1	1	1	0		0	0	1	1	-1	1	1	1	1	1	0	0	0	1		0	0	-1	0	1	0	1
RP11-706D17	"ATF6;FREB;DUSP12;FLJ31052"	1	158395379	158596704	0	0	1	1		0	1	1	1	1	0	1		0	1	1	-1	1	1	1	1	1	0	0	0	1	0	0	0	-1	0	1	0	0
RP11-456P18	"OLFML2B;ATF6"	1	158501299	158705005	0	0	1	1	0		1	1	1	1	0	1	0	0	1	1		1	1	1	1	1	0	0	0	1	0	0	0	-1		1		
RP11-227F8	"CAPON;OLFML2B;ATF6"	1	158658025	158834969		0	1	1	0		1			1			0	0	1	1	-1		1	1	1	1	0	0	0	1	0	0	0	-1		1		0
CTD-2001E11	NULL	1	158805614	158910540	0	0	1	1	0	0	1	1	1	1	0	1	0	0	1	1	-1	1	1	1	1	1	0	0	0	1	0	0	0	-1	0	1	0	0
RP11-596D14	NULL	1	158848087	159043265	0	0	1	1	0	0	1	1	1	1	0	1	0	0	1	1	-1	1	1	1	1	1	0	0	0	1	0	0	0	-1	0	1	0	0
RP11-757O20	"CAPON;EAT2;LOC284680"	1	158937047	159142286	0	0	1	1	0	0	1	1	1	1	0	1	0	0	1	1	-1	1	1	1	1	1	0	0	0	1	0	0	0	-1	0	1	0	0
RP11-130F5	"CAPON;UHMK1;EAT2;LOC284680"	1	159061150	159231044	0	0	1	1	0	0	1	1		1		1	0	0	1		-1	1	1	1	1	1	0	0	0	1	0	0	0			1		0
RP11-710P22	"UHMK1;DDR2;UAP1"	1	159200331	159368664	0	0	1	1	0	0	1	1		1		1	0	0	1	1	-1	1	1	1	1	1	0	0	0			0	0	-1	0	1	0	0
RP11-646D10	"DDR2;UAP1"	1	159240434	159423080	0	0	1	1	0	0	1	1	1	1	0	1		0	1	1	-1	1	1	1	1	1	0	0	0	1	0	0	0	-1	0	1	0	0
RP11-363F4	"DDR2;HSD17B7"	1	159307018	159510786	0	0	1	1	0	0	1	1	1	1	0	1	0	0	1	1	-1	1	1	1	1	1	0	0	0	1	0	0	0	-1	0	1	0	0
RP11-620O19	"DDR2;HSD17B7;MGC48998"	1	159448216	159643051	0	0	1	1	0	0	1	1	1	1	0	1	0	0	1	1	-1	1	1	1	1	1	0	0	0	1	0	0	0	-1	0	1	0	0
RP11-327O4	MGC48998	1	159542055	159751048	0	0	1	1	0	0	1	1	0	1	0	1	0	0	1	1	-1	1	1	1	1	1	0	0	0	1	0	0	0	-1	0	1	0	0
RP11-153H12	"RGS4;RGS5"	1	159740919	159909129	0	0	1	1	0	0	1	1	0	1	0	1	0	0	1	1	-1	1	1	1	1	1	0	0	0	1	0	0	0	-1	0	1		0
RP11-267N12	"CDCA1;RGS5"	1	159893327	160048659	0	0	1	1	0	0	1	1	0	1	0		0	0	1	1	-1	1	1	1	1	1	0	0	0	1	0	0	0	-1	0	1		0
RP13-605A18	CDCA1	1	160007012	160048659	0	0	1	1	0	0	1	1	0	1	0	1	0	0	1	1	-1	1	1	1	1	1	0	0	0	1	0	0	0	-1	0	1	0	0
RP11-494N12	CDCA1	1	160018796	160206844	0	0	1	1	0		1	1	0	1	0	1	0	0	1	1	-1	1	1	1	1	1	0	0	0	1	0	0	0	-1	0	1	0	0
RP11-789L16	CDCA1	1	160023065	160179880	0	0	1	1	0	0	1	1	0	1			0	0	1	1	-1	1		1	1	1	0	0	0	1	0	0	0	-1	0	1		0
RP11-376O23	NULL	1	160072071	160240338	0	0	1	1	0	0	1	1	0	1			0	0	1	1	-1	1	1	1	1	1	0	0	0	1	0	0	0	-1		1		0
RP11-361M9	NULL	1	160197646	160403993	0	0	1	1	0	0	1	1	0	1	0	1	0	0	1	1	-1	1	1	1	1	1	0	0	0	1	0	0	0	-1	0	1	0	0
CTD-2017E3	NULL	1	160236656	160356898	0	0	1	1	0	0	1	1	0	1	0	1	0	0	1	1	-1	1	1	1	1	1	0	0	0	1	0	0	0	-1	0	1	0	0
RP11-421P17	NULL	1	160301644	160487861	0	0	1	1	0	0	1	1	0	1	0	1	0	0	1	1	-1	1	1	1	1	1	0	0	0	1	0	0	0	-1	0	1	0	0
RP11-752H1	NULL	1	160371245	160570791	0	0	1	1	0	0	1	1	0	1	0	1	0	0	1	1	-1	1	1	1	1	1	0	0	0	1	0	0	0	-1	0	1	0	0
RP11-118H18	NULL	1	160382117	160528762	0	0	1	1	0	0	1	1	0	1	0	1	0	0	1	1	-1	1	1	1	1	1	0	0	0	1	0	0	0	-1	0	1	0	0
RP11-141E18	NULL	1	160392406	160459850	0	0	1	1	0	0	1	1	0	1	0	1	0	0	1	1	-1	1	1	1	1	1	0	0	0	1	0	0	0	-1	0	1	0	0
RP11-360A20	NULL	1	160533466	160704888	0	0	1	1	0	0	1	1	0	1	0	1	0	0	1	1	-1	1	1	1	1	1	0	0	0	1	0	0	0	-1	0	1	0	0
RP11-26I16	NULL	1	160597761	160745686	0	0	1	1	0	0	1		0	1	0	1	0	0	1	1	-1	1	1	1	1	1	0	0	0	1	0	0	0	-1	0	1	0	0
RP11-34G19	NULL	1	160633914	160795493	0	0	1	1	0	0	1	1	0	1	0	1	0	0	1	1	-1	1	1	1	1	1	0	0	0	1	0	0	0	-1	0	1	0	0
RP11-343F16	NULL	1	160737701	160928098	0	0	1	1	0	0		1	0	1	0	1	0	0	1	1	-1	1	1	1	1	1	0	0	0	1	0	0	0	-1		1		0
RP11-578G6	NULL	1	160827780	161021636	0	0	1	1	0	0	1	1	0	1	0	1	0	0	1	1	-1	1	1	1	1	1	0	0	0	1	0	0	0	-1	0	1	0	0
RP11-804L4	NULL	1	160877495	161061600	0	0	1	1	0				0	1	0		0	0	1	1		1	1	1	1	1	0		0	1		0	0	-1		1		
RP11-480N10	NULL	1	161012479	161167368		0	1	1	0					1		1	0	0	1	1		1	1	1	1	1	0	0	0	1	0	0	0			1		0
RP11-749O7	PBX1	1	161098644	161293614	0	0	1	1	0	0	1	1	0	1	0		0	0	1		-1	1	1	1	1	1	0	0	0	1	0	0	0	-1	0	1	0	0
RP11-134M3	PBX1	1	161178527	161360157	0	0	1	1	0	0	1	1	0	1	0	1	0	0	1	1	-1	1	1	1	1	1	0	0	0	1	0	0	0	-1	0	1	0	0
RP11-26N3	NULL	1	161352458	161517133	0	0	1	1	0	0	1	1	0	1	0	1	0	0	1	1	-1	1	1	1	1	1	0	0	0	1	0	0	0	-1	0	1	0	0
RP11-506O24	PBX1	1	161419256	161606097	0	0	1	1	0	0	1	1	0	1	0	1	0	0	1	1	-1	1	1	1	1	1	0	0	0	1	0	0	0	-1	0	1	0	0
RP11-48D3	NULL	1	161651259	161810795	0	0	1	1	0	0	1	1	0	1	0	1	0	0	1	1	-1	1	1	1	1	1	0	0	0	1	0	0	0	-1	0	1	0	0
RP11-2A6	NULL	1	161731352	161895343	0	0	1	1	0	0	1	1	0	1	0	1	0	0	1	1	-1	1	1	1	1	1	0	0	0	1	0	0	0	-1	0	1	0	0
RP11-180L13	LMX1A	1	161849247	162036072	0	0	1	1			1	1	0	1	0	1	0	0	1	1	-1	1	1	1	1	1	0	0		1	0	0	0	-1		1		0
RP11-90H22	"RXRG;LMX1A"	1	161981172	162150240	0	0	1	1	0	0	1	1	0	1	0		0	0	1	1	-1	1	1	1	1	1	0	0	0	1	0	0	0	-1	0	1	0	0
RP11-421I21	"RXRG;LMX1A"	1	162042308	162170565	0	0	1	1	0	0	1	1	0	1	0	1	0	0	1	1	-1	1	1		1	1	0	0	0	1	0	0	0	-1	0	1	0	0
RP11-606E15	"FLJ25811;LOC400794"	1	162152478	162327180	0	0	1	1	0	0	1	1	0	1	0	1	0	0	1	1	-1	1	1	1	1	1	0	0	0	1	0	0	0	-1	0	1	0	0
RP11-80B20	"MGST3;FLJ25811;LOC400794"	1	162203379	162348337	0	0	1	1	0	0	1	1		1	0		0	0	1	1	-1	1	1	1	1	1	0	0	0	1	0	0	0	-1	0	1		0
RP11-113F16	"MGST3;FLJ25811;ALDH9A1;LOC400794"	1	162228090	162397596		0	1	1	0				0	1	0	1	0	0	1	1		1	1	1	1	1	0	0	0	1	0	0	0	-1		1		0
RP11-756D1	"MGST3;ALDH9A1;LOC54499"	1	162314178	162499826	0	0	1	1	0	0	1	1	0	1	0	1	0	0	1	1	-1	1	1	1	1	1	0	0	0	1	0	0	0	-1	0	1	0	0
RP11-762E1	"LOC54499;UCK2"	1	162438629	162604730	0	0	1	1	0	0	1	1	0	1	0	1	0	0	1	1		1	1	1	1		0	0	0	1	0	0	0	-1	0	1	0	0
RP11-637G13	"LOC54499;UCK2"	1	162469268	162679230	0	0	1	1	0	0	1	1	0	1	0	1	0	0	1	1	-1	1	1	1	1	1	0	0	0	1	0	0	0	-1	0	1	0	0
RP11-467G4	UCK2	1	162548459	162752199	0	0	1	1	0	0	1	1	0	1	0	1	0	0	1	1	-1	1	1	1	1	1	0	0	0	1	0	0	0	-1	0	1	0	0
RP11-691G18	"LOC149297;UCK2"	1	162586693	162782954	0	0	1	1	0	0	1	1	0	1	0	1	0	0	1	1	-1	1	1	1	1	1	0	0	0	1	0	0	0	-1	0	1		0
RP11-7G12	UCK2	1	162588522	162753007	0	0	1	1	0	0	1	1	0	1	0	1	0	0	1	1	-1	1	1	1	1	1	0	0	0	1	0	0	0	-1	0	1	0	0
RP11-375H19	LOC149297	1	162687102	162894593	0	0	1	1	0	0	1	1	0	1	0	1	0	0	1	1	-1	1	1	1	1	1	0	0	0	1	0	0	0	-1	0	1	0	0
RP11-9L18	LOC149297	1	162820908	163001596	0	0	1	1	0	0	1	1	0	1	0	1	0	0	1	1	-1	1	1	1	1	1	0	0	0	1	0	0	0	-1	0	1	0	0
RP11-267I22	LOC149297	1	162823748	162988108	0	0	1	1	0	0	1	1	0	1	0	1	0	0	1	1	-1	1	1	1	1	1	0	0	0	1	0	0	0	-1	0	1	0	0
RP11-725H21	NULL	1	162982930	163198095	0	0	1	1	0	0	1	1	0	1	0	1	0	0	1	1	-1	1	1	1	1	1	0	0	0	1	0	0	0	-1	0	1	0	0
RP11-453H11	LOC116123	1	163145574	163329606	0	0	1	1	0	0	1	1	0	1	0	1	0	0	1	1	-1	1	1	1	1	1	0	0	0	1	0	0	0	-1	0	1	0	0
CTD-2538C6	LOC116123	1	163247331	163446796	0	0	1	1	0	0	1		0	1	0	1	0	0	1	1	-1	1	1	1	1	1	0	0	0	1	0	0	0	-1	0	1	0	0
RP11-54B9	NULL	1	163348043	163508931	0	0	1	1	0	0	1	1	0	1	0	1	0	0	1	1	-1	1	1	1	1	1	0	0	0	1	0	0	0	-1	0	1	0	0
RP11-713G21	"C1orf32;STAF42;POGK"	1	163446901	163635005	0	0	1	1	0	0	1	1	0	1	0	1	0	0	1	1	-1	1	1	1	1	1	0	0	0	1	0	0	0	-1	0	1	0	0
RP11-797P9	"C1orf32;STAF42;FLJ14904;POGK"	1	163549507	163752628	0	0	1	1	0	0	1	1	0	1	0	1	0	0	1	1	-1	1	1	1	1	1	0	0	0	1	0	0	0	-1	0	1	0	0
RP11-418J6	"C1orf32;FLJ14904;GPA33"	1	163620659	163820382	0	0	1	1	0	0	1	1	0	1	0	1	0	0	1	1	-1	1	1	1	1	1	0	0	0	1	0	0	0	-1	0	1		0
RP11-331K4	"LOC92235;GPA33"	1	163741504	163905297	0	0	1	1	0	0	1	1	0	1	0	1	0	0	1	1	-1	1	1	1	1	1	0	0	0	1	0	0	0	-1		1		0
CTD-2017D9	POU2F1	1	163853475	163970053	0	0	1	1	0	0	1	1	0	1	0	1	0	0	1	1	-1	1	1	1	1	1	0	0	0	1	0	0	0	-1	0	1	0	0
RP11-140J16	POU2F1	1	163916375	164097435	0	0	1	1	0	0	1	1	0	1	0	1	0	0	1	1	-1	1	1	1	1	1	0	0	0	1	0	0	0	-1	0	1	0	0
RP11-717A20	"CREG1;CD3Z;POU2F1"	1	164081492	164291869	0	0	1	1	0	0	1	1	0	1	0	1	0	0	1	1	-1	1	1	1	1	1	0	0	0	1	0	0	0	-1	0	1	0	0
RP11-813F21	"CREG1;CD3Z;MK2S4"	1	164168132	164398983	0	0	1	1	0	0	1	1	0	1	0	1	0	0	1	1	-1	1	1	1	1	1	0	0	0	1	0	0	0	-1	0	1	0	0
RP11-138P14	"MPZL1;MK2S4"	1	164318228	164488391	0	0	1	1	0	0	1	1	0	1	0	1	0	0	1	1	-1	1	1	1	1	1	0	0	0	1	0	0	0	-1	0	1	0	0
RP11-1F7	"DKFZP564B1;SAC;MPZL1"	1	164473747	164633403	0	0	1	1	0	0	1	1	0	1	0	1	0	0	1	1	-1	1	1	1	1	1	0	0	0	1	0	0	0	-1	0	1	0	0
RP11-167m6	"GCSH;DKFZP564B1;SAC"	1	164524458	164697238	0	0	1	1	0		1		0	1	0	1	0	0	1	1	-1	1	1	1	1	1	0	0	0	1		0	0	-1		1		0
CTD-2225P8	NULL	1	164667178	164771631		0	1	1	0		1			1				0	1					1	1	1	0	0	0	1	0		0	-1		1		
RP11-297C8	"TBX19;MGC3794;MGC12538;LOC375035"	1	164838379	165004928	0	0	1	1	0	0	1	1		1			0	0	1	1	-1	1	1	1	1	1	0	0	0	1	0	0	0	-1	0	1		0
RP11-473N16	"TBX19;MGC3794;MGC12538;LOC375035"	1	164862582	165028783	0	0	1	1	0	0	1	1	0	1	0	1	0	0	1	1	-1	1	1	1	1	1	0	0	0	1	0	0	0	-1	0	1	0	0
RP11-692N22	"TBX19;MGC12538;LOC375035"	1	164910833	165084720	0	0	1	1	0	0	1	1	0	1	0	1	0	0	1	1	-1	1	1	1	1	1	0	0	0	1	0	0	0	-1	0	1	0	0
RP11-403G21	TBX19	1	165012705	165210761	0	0	1	1	0	0	1	1	0	1	0	1	0	0	1	1	-1	1	1	1	1	1	0	0	0	1	0	0	0	-1	0	1	0	0
RP11-752A15	XCL2	1	165090869	165272973	0	0	1	1	0	0	1	1	0	1	0	1	0	0	1	1	-1	1	1	1	1	1	0	0	0	1	0	0	0	-1	0	1	0	0
RP11-168G1	"XCL1;XCL2"	1	165153040	165306573	0	0	1	1	0		1	1	0	1	0	1	0	0	1	1	-1	1	1	1	1	1	0	0	0	1	0	0	0	-1		1		0
RP11-30K6	"XCL1;DPT"	1	165270437	165448614	0	0	1	1	0	0	1	1	0	1	0	1	0	0	1	1	-1	1	1	1	1	1	0	0	0	1	0	0	0	-1	0	1	0	0
RP11-455M21	"MGC4473;DPT"	1	165314988	165489912	0	0	1	1	0	0	1	1	0	1	0	1	0	0	1	1	-1	1	1	1	1	1	0	0	0	1	0	0	0	-1	0	1	0	0
RP11-393N3	"MGC4473;DPT"	1	165381520	165549623	0	0	1	1	0	0	1	1	0	1	0	1	0	0	1	1	-1	1	1	1	1	1	0	0	0	1	0	0	0	-1	0	1	0	0
RP11-130E7	"MGC4473;DPT"	1	165401535	165581787	0	0	1	1	0	0	1	1	0	1	0		0	0	1	1	-1	1	1	1	1	1	0	0	0	1	0	0	0	-1	0	1		0
RP11-195H11	MGC4473	1	165493543	165670801	0	0	1	1	0	0	1	1	0	1	0		0	0	1	1		1	1	1	1	1	0	0	0	1	0	0	0	-1		1	0	0
RP11-738F2	NULL	1	165565394	165719166	0	0	1	1	0	0	1	1	0	1	0	1	0	0	1	1	-1	1	1	1	1	1	0	0	0	1	0	0	0	-1	0	1	0	0
RP11-267L3	"NME7;ATP1B1"	1	165687894	165846618	0	0	1	1	0	0	1	1	0	1	0	1	0	0	1	1	-1	1	1	1	1	1	0	0	0	1	0	0	0	-1	0	1	0	0
RP11-101N7	"NME7;ATP1B1"	1	165754041	165910726	0	0	1	1	0	0	1	1	0	1	0	1	0	0	1	1	-1	1	1	1	1	1	0	0	0	1	0	0	0	-1	0	1	0	0
RP11-233O16	"NME7;ATP1B1"	1	165766450	165930099	0	0	1	1	0	0	1	1	0	1	0	1	0	0	1	1	-1	1	1	1	1	1	0	0	0	1	0	0	0	-1	0	1	0	0
RP11-707C20	"NME7;ATP1B1"	1	165812183	165994482	0	0	1	1	0	0	1	1	0	1	0	1	0	0	1	1	-1	1	1	1	1	1	0	0	0	1	0	0	0	-1	0	1	0	0
RP11-734F20	NULL	1	165878314	166049287		0	1	1	0								0	0	1			1	1	1	1	1	0	0	0	1	0	0	0	-1		1		0
RP11-151I11	"BLZF1;NME7"	1	165932025	166092830	0	0	1	1	0	0	1	1	0	1	0	1	0	0	1	1	-1	1	1	1	1	1	0	0	0	1	0	0	0	-1	0	1	0	0
RP11-68B21	"BLZF1;NME7;LOC57821"	1	165967616	166118368	0	0	1	1	0	0	1	1	0	1		1	0	0	1	1	-1	1	1	1	1	1	0	0	0	1	0	0	0	-1		1	0	0
RP11-629E7	"BLZF1;NME7;F5;SLC19A2;LOC57821"	1	166052331	166218338	0	0	1	1	0			1	0	1			0	0	1	1	-1	1	1	1	1	1	0	0	0	1	0	0	0	-1		1		0
RP11-628B23	"BLZF1;NME7;F5;SLC19A2;LOC57821"	1	166062406	166233021		0	1	1	0		1		0	1	0	1	0	0	1	1		1	1	1	1	1	0	0	0	1	0		0	-1		1		0
RP11-137J6	"F5;SLC19A2;SELP"	1	166149279	166307870	0	0	1	1	0	0	1	1	0	1	0	1	0	0	1	1	-1	1	1	1	1	1	0	0	0	1	0	0	0	-1	0	1	0	0
RP11-739J3	"SELE;SELL;SELP"	1	166298263	166480704	0	0	1	1	0	0	1	1	0	1	0	1	0	0	1	1	-1	1	1	1	1	1	0	0	0	1	0	0	0	-1	0	1	0	0
RP11-745I5	"SELE;SELL;SELP"	1	166303401	166459794	0	0	1	1	0	0	1	1		1		1	0	0	1	1	-1	1		1	1	1	0	0	0	1	0	0	0	-1	0	1	0	0
CTD-2011N4	"SELL;SELP"	1	166306805	166399903	0	0	1	1	0	0	1	1	0	1	0	1	0	0	1	1	-1	1	1	1	1	1	0	0	0	1	0	0	0	-1	0	1	0	0
RP11-621N8	"PACE-1;MGC9084;SELE;FLJ10706"	1	166429797	166586035	0	0	1	1	0	0	1	1		1	0		0	0		1		0	1	1	1	1	0	0	0	1	0	0	0	-1		1		0
CTD-2042G23	"PACE-1;MGC9084;FLJ10706"	1	166463862	166562215	0	0	1	1	0	0	1	1	0	1	0	1	0	0	1	1	-1	0	1	1	1	1	0	0	0	1	0	0	0	-1	0	1	0	0
RP11-616K15	"PACE-1;KIFAP3;FLJ10706"	1	166522414	166697850		0	1	1	0	0	1	1	0	1	0	1	0	0	1	1	-1	0	1	1	1	1	0	0	0	1	0	0	0	-1	0	1	0	0
RP11-785D8	KIFAP3	1	166640160	166822701	0	0	1	1	0	0	0	1	0	1	0	1	0	0	1	1	-1	0	1	1	1	1	0	0	0	1	0	0	0	-1	0	1	0	0
RP11-302L24	KIFAP3	1	166742485	166883110			1	1	0		0			1				0	1	1	-1	0	1	1	1	1	0	0	0	1		0		-1		1		0
RP11-422F6	LOC284688	1	166867634	167022446	0	0	1	1	0	0	0	1	0	1	0	1	0	0	1	1	-1	0	1	1	1	1	0	0	0	1	0	0	0	-1	0	1	0	0
RP11-754A18	LOC284688	1	166906419	167108269	0	0	1	1	0	0	0	1	0	1	0	1	0	0	1	1	-1	0	1	1	1	1	0	0	0	1	0	0	0	-1	0	1	0	0
RP11-505H24	NULL	1	167105278	167227360	0	0	1	1	0	0	0		0	1	0	1	0	0	1	1	-1	0	1	1	1	1	0	0	0	1	0	0	0	-1	0	1	0	0
RP11-619B1	NULL	1	167113425	167227360	0	0	1	1	0	0	0		0	1		1	0	0	1	1		0	1	1	1	1	0	0	0	1	0	0	0	-1		1		0
RP11-139K23	FLJ11752	1	167115963	167273808	0	0	1	1	0	0	0	1	0	1	0		0	0	1	1	-1	0	1		1	1	0	0	0	1	0	0	0	-1	0	1	0	0
RP11-501E19	FLJ11752	1	167129133	167297811	0	0	1	1	0	0	0	1	0	1	0	1	0	0	1	1		0	1	1	1	1	0	0	0	1	0	0	0	-1	0	1	0	0
RP11-545I10	"FLJ11752;PRRX1"	1	167197427	167411547	0	0	1	1	0	0	0	1	0	1	0		0	0	1	1	-1	0	1	1	0	1	0	0	0	1	0	0	0	-1	0	1	0	0
RP11-291O14	PRRX1	1	167302614	167450198	0	0	1	1	0	0	0	1	0	1	0	1	0	0	1	1	-1	0	1	1	0	1	0	0	0	1	0	0	0	-1		1	0	0
RP11-270E17	PRRX1	1	167369556	167552288		0	1	1	0		0			1				0	1		-1	0	1	1	0	1	0	0	0	1	0	0	0	-1				0
RP11-165A8	FLJ23550	1	167475764	167652623	0		1	1	0	0	0	1	0	1	0	1	0	0	1	1	-1	0	1	1	0	1	0	0	0	1	0	0	0	-1	0	1	0	0
RP11-601A3	"FMO3;FLJ23550"	1	167629178	167811282	0	0	1	1	0	0	0			1		1	0	0	1	1	-1	0	1	1	0	1	0	0	0	1	0	0	0	-1		1		0
RP11-241M17	"FMO3;FLJ23550"	1	167648499	167812540	0	0	1	1	0	0	0	1	0	1	0	1	0	0	1	1	-1	0	1	1	0	1	0	0	0	1	0	0	0	-1	0	1	0	0
CTD-2553D23	"FMO3;FMO2;FLJ23550"	1	167684044	167897861	0	0	1	1	0	0	0	1	0	1	0	1	0	0	1	1	-1	0	1	1	0	1	0	0	0	1	0	0	0	-1	0	1	0	0
RP11-341B16	"FMO3;FMO2"	1	167736891	167929943	0	0	1	1	0	0	0	1	0	1	0	1	0	0	1	1	-1	0	1	1	0	1	0	0	0	1	0	0	0	-1	0	1	0	0
CTD-2371L4	"FMO2;FMO1"	1	167872345	167975065	0	0	1	1	0	0	0	1	0	1	0	1	0	0	1	1	-1	0	1	1	0	1	0	0	0	1	0	0	0	-1	0	1	0	0
RP11-640J1	"FMO2;FMO4;FMO1"	1	167897882	168057741	0	0	1	1	0	0	0	1	0	1		1	0	0	1	1	-1	0	1	1	0	1	0	0	0	1	0	0	0	-1	0	1		0
RP11-562K10	"FMO4;FMO1"	1	167962000	168133075	0	0	1	1	0	0	0	1	0	1	0	1	0	0	1	1	-1	0	1	1	0	1	0	0	0	1	0	0	0	-1	0	1	0	0
RP11-220H11	XTP2	1	168116428	168256884		0	1		0								0	0	1			0	1	1	0	1	0	0	0				0			1		
RP11-72B15	"MYOC;XTP2;VAMP4"	1	168276635	168450384	0		1	1	0	0	0	1		1				0	1	1	-1	0	1	1	0	1	0	0	0	1	0	0	0	-1	0	1		0
RP11-502H8	"MYOC;VAMP4;KIAA0859"	1	168351494	168538794	0	0	1	1	0	0	0	1		1			0	0	1	1	-1	0	1	1	0	1	0	0	0	1	0		0	-1	0	1	0	0
RP11-398I12	DNM3	1	168534107	168716657	0	0	1	1		0	0	1	0	1	0	1	0	0	1	1		0	1	1	0	1	0	0	0	1	0	0	0	-1	0	1	0	0
RP11-776I22	NULL	1	168685946	168881890	0	0	1	1	0	0	0	1	0	1	0	1	0	0	1	1	-1	0	1	1	0	1	0	0	0	1	0	0	0	-1	0	1	0	0
RP11-525H10	NULL	1	168838487	169039952	0	0	1	1	0	0	0	1	0	1	0	1	0	0	1	1	-1	0	1	1	0	1	0	0	0	1	0	0	0	-1	0	1	0	0
RP11-806N18	"C1orf9;LOC92346;PIGC;DNM3"	1	169050538	169256813	0	0	1	1	0	0	0	1	0	1	0	1	0	0	1	1	-1	0	1	1	0	1	0	0	0	1	0	0	0	-1	0	1	0	0
RP11-23N17	C1orf9	1	169174023	169318307	0	0	1	1	0	0	0	1	0	1	0		0	0	1	1	-1	0	1	1	0	1	0	0	0	1	0	0	0	-1	0	1	0	0
RP11-735M21	"C1orf9;FASLG"	1	169258653	169443198	0	0	1	1	0	0	0	1	0	1	0	1	0	0	1	1	-1	0	1	1	0	1	0	0	0	1	0	0	0	-1	0	1	0	0
RP11-448B23	"C1orf9;FASLG"	1	169306062	169487746		0	1	1	0		0		0	1	0	1	0	0	1		-1	0	1	1	0	1	0	0	0	1	0		0	-1		1		0
RP11-760K13	NULL	1	169443199	169665613	0	0	1	1	0	0	0	1	0	1	0	1	0	0	1	1	-1	0	1	1	0	1	0	0	0	1	0	0	0	-1	0	1	0	0
RP11-157E7	NULL	1	169488194	169652975	0	0	1	1	0	0	0	1	0	1	0	1	0	0	1	1	-1	0	1	1	0	1	0	0	0	1	0	0	0	-1	0	1	0	0
RP11-93H2	TNFSF18	1	169643767	169802086		0	1	1	0	0	0			1	0		0	0	1	1		0	1	1	0	1	0	0	0	1	0	0	0	-1		1		0
CTD-2012G2	TNFSF4	1	169828101	169953693	0	0	1	1	0	0	0	1	0	1	0	1	0	0	1	1	-1	0	1	1	0	1	0	0	0	1	0	0	0	-1	0	1	0	0
RP11-723L18	TNFSF4	1	169828101	169990171	0	0	1	1	0	0	0	1	0	1	0	1	0	0	1	1	-1	0	1	1	0	1	0	0	0	1	0	0	0	-1	0	1	0	0
RP11-354H16	"PRDX6;SLC9A11"	1	170000081	170213814	0	0	1	1	0	0	0	1	0	1		1	0	0	1	1	-1	0	1	1	0	1	0	0	0	1	0	0	0	-1	0	1	0	0
RP11-336I7	"FLJ45235;SLC9A11"	1	170205071	170361746	0	0	1	0	0	0	0	1	0	1	0	1	0	0	1	1	-1	0	1	1	0	1	0	0	0	1	0	0	0	-1	0	1	0	0
RP11-339A6	"FLJ45235;KLEIP;dJ383J4.3;SLC9A11"	1	170298432	170505769	0	0	1	0	0	0	0	1	0	1	0	1	0	0	1	1	-1	0	1	1	0	1	0	0	0	1	0	0	0	-1	0	1	0	0
RP11-475C17	KLEIP	1	170398362	170477206	0	0	1	0	0	0	0	1	0	1	0	1	0	0	1	1	-1	0	1	1	0	1	0	0	0	1	0	0	0	-1	0	1	0	0
RP11-4A6	"KLEIP;GAS5;FLJ10514;SERPINC1;dJ383J4.3;ZBTB37"	1	170434060	170626324	0	0	1	0	0	0	0	1	0	1	0	1	0	0	1	1	-1	0	1	1	0	1	0	0	0	1	0	0	0	-1	0	1	0	0
RP11-788B11	"GAS5;FLJ10514;SERPINC1;KIAA2025;ZBTB37"	1	170529225	170684394	0	0	1	0	0	0	0	1	0	1	0	1	0	0	1	1	-1	0	1	1	0	1	0	0	0	1	0	0	0	-1	0	1	0	0
RP11-177C22	"KIAA2025;KIAA0492"	1	170637055	170795297	0	0	1	0	0		0	1		1			0	0	1	1		0	1	1	0	1	0	0	0	1	0	0	0	-1		1		0
RP11-625F21	"RABGAP1L;KIAA2025;KIAA0492"	1	170681030	170863120	0	0	1	0	0	0	0	1						0	1		-1	0	1	1	0	1	0	0	0		0	0	0	-1		1		0
RP11-673B19	RABGAP1L	1	170769040	170971853	0	0	1	0	0	0	0	1	0	1	0	1	0	0	1	1	-1	0	1	1	0	1	0	0	0	1	0	0	0	-1	0	1	0	0
RP11-146E14	NULL	1	170919423	171114221	0	0	1	0	0	0	0	1	0	1	0	1	0	0	1	1	-1	0	1	1	0	1	0	0	0	1	0	0	0	-1	0	1	0	0
RP11-326A10	NULL	1	170981961	171002895	0	0	1	0	0	0	0	1	0	1	0	1	0	0	1		-1	0	1	1		1	0		0	1	0	0	0	-1		1		0
RP11-441C4	GPR52	1	171093327	171309414	0	0	1	0	0	0	0	1	0	1	0	1	0	0	1	1	-1	0	1	1	0	1	0	0	0	1	0	0	0	-1	0	1	0	0
RP11-9F8	NULL	1	171340643	171498080	0	0	1	0	0	0	0	1	0	1	0	1	0	0	1	1	-1	0	1	1	0	1	0	0	0	1	0	0	0	-1	0	1	0	0
RP11-64I24	NULL	1	171389197	171550066	0	0	1	0	0	0	0		0	1	0	1	0	0	1	1	-1	0	1	1	1	1	0	0	0	1	0	0	0	-1		1		0
RP11-423K1	NULL	1	171444179	171655076	0	0	1	0	0	0	0	1	0					0	1	1	-1	0	1	1	1	1	0	0	0	1	0	0	0	-1		1	0	0
RP11-642M9	"RABGAP1L;CACYBP;MRPS14"	1	171553026	171725598	0	0	1	0	0	0	0	1	0	1	0		0	0	1	1		0	1	1	1	1	0	0	0	1	0	0	0	-1	0	1		0
RP11-138B21	"RABGAP1L;CACYBP;TNN;MRPS14"	1	171673942	171844111	0	0	1	1	0	0	0	1	0	1	0	1	0	0	1	1	-1	0	1	1	1	1	0	0	0	1	0	0	0	-1	0	1	0	0
RP11-288P6	"TNN;KIAA0040"	1	171783383	171972768	0	0	1	1	0	0	0	1	0	1	0	1	0	0	1	1	-1	0	1	1	1	1	0	0	0	1	0	0	0	-1	0	1	0	0
RP11-365P17	TNR	1	171961288	172138960	0	0	1	1	0	0	0	1	0	1	0	1	0	0	1	1	-1	1	1	1	1	1	0	0	0	1	0	0	0	-1	0	1	0	0
RP11-256K18	NULL	1	172123264	172311976	0	0	1	1	0	0	0	1	0	1	0	1	0	0	1	1	-1	1	1	1	1	1	0	0	0	1	0	0	0	-1	0	1	0	0
RP11-524L14	NULL	1	172308041	172508386	0	0	1	1	0	0	0	1	0	1	0	1	0	0	1	1	-1	1	1	1	1	1	0	0	0	1	0	0	0	-1	0	1	0	0
RP11-605A14	NULL	1	172405179	172605945	0	0	1	1	0	0	0	1	0	1	0	1	0	0	1	1	-1	1	1	1	1	1	0	0	0	1	0	0	0	-1	0	1	0	0
RP11-102E20	RFWD2	1	172506198	172663602	0	0	1	1	0	0	0	1	0	1	0	1	0	0	1	1	-1	1	1	1	1	1	0	0	0	1	0	0	0	-1	0	1	0	0
RP11-501L15	RFWD2	1	172611432	172804693	0	0	1	1	0		0	1	0	1	0	1	0	0	1	1		1	1	1	1	1	0	0	0	1	0	0	0	-1		1		0
RP11-663B10	RFWD2	1	172768445	172944281			1	1	0	0	0		0	1	0	1	0	0	1	1		1	1	1	1	1	0	0	0	1	0	0	0	-1		1		0
RP11-195C7	RFWD2	1	172849890	173005632	0	0	1	1	0	0	0	1	0	1	0	1	0	0	1	1	-1	1	1	1	1	1	0	0	0	1	0	0	0	-1		1	0	0
RP11-4A11	NULL	1	172959251	173124250	0	0	1	1	0	0	0	1	0	1	0	1	0	0	1	1	-1	1	1	1	1	1	0	0	0	1	0	0	0	-1	0	1	0	0
RP11-761K16	PAPPA2	1	173117819	173300864	0	0	1	1	0	0	0	1	0	1	0	1	0	0	1	1	-1	1	1	1	1	1	0	0	0	1	0	0	0	-1	0	1	0	0
CTD-2016G18	PAPPA2	1	173124251	173254364		0	1	1	0		0		0	1			0	0	1			1	1	1	1	1	0		0	1	0	0	0	-1		1		
RP11-252L24	NULL	1	173262278	173443625	0	0	1	1	0	0	0	1	0	1	0	1	0	0	1	1	-1	1	1	1	1	1	0	0	0	1	0	0	0	-1	0	1	0	0
RP11-13D11	NULL	1	173328174	173487174	0	0	1	1	0	0	0	1	0	1	0	1	0	0	1	1	-1	1	1	1	1	1	0	0	0	1	0	0	0	-1		1	0	0
RP11-655F10	"ASTN;PAPPA2"	1	173442066	173611877	0	0	1	1	0	0	0	1	0	1	0	1	0	0	1	1	-1	1	1	1	1	1	0	0	0	1	0	0	0	-1	0	1	0	0
RP11-604C16	NULL	1	173599415	173750409	0	0	1	1	0	0	0	1	0	1	0	1	0	0	1	1	-1	1	1	1	1	1	0	0	0	1	0	0	0	-1	0	1	0	0
RP11-195J4	"KIAA1747;ASTN"	1	173752036	173911891			1	1	0				0	1		1	0	0	1	1		1	1	1	1	1	0	0	0	1	0	0	0	-1		1		0
RP11-667F22	"KIAA1747;ASTN"	1	173831696	174012287	0	0	1	1	0	0	0	1	0	1	0	1	0	0	1	1	-1	1	1	1	1	1	0	0	0	1	0	0	0	-1	0	1	0	0
RP11-815I4	NULL	1	173995484	174191340	0	0	1	1	0	0	0	1	0	1	0	1	0	0	1	1	-1	1	1	1	1	1	0	0	0	1	0	0	0	-1	0	1	0	0
RP11-524J18	NULL	1	174062274	174254988	0	0	1	1	0	0	0	0	0	1	0	1	0	0	1	1	-1	1	1	1	1	1	0	0	0	1	0	0	0	-1	0	1	0	0
CTD-2013D17	NULL	1	174228997	174382473	0	0	1	1	0	0	0	0	0	1	0	1	0	0	1	1	-1	1	1	1	1	1	0	0	0	1	0	0	0	-1	0	1	0	0
RP11-63B19	NULL	1	174320904	174490382	0	0	1	1	0	0	0	0	0	1	0	1	0	0	1	1	-1	1	1	1	1	1	0	0	0	1	0	0	0	-1	0	1	0	0
RP11-205L10	NULL	1	174357044	174518384	0	0	1	1	0	0	0	0		1			0	0	1	1	-1	1	1	1	1	1	0	0	0	1		0	0	-1		1	0	0
RP11-33I15	NULL	1	174467227	174626135	0	0	1	1	0	0	0	0	0	1	0	1	0	0	1	1	-1	1	1	1	1	1	0	0	0	1	0	0	0	-1	0	1	0	0
RP11-80P23	RGPR	1	174489375	174641088	0	0	1	1	0	0	0	0	0	1	0	1	0	0	1	1	-1	1	1	1	1	1	0	0	0	1	0	0	0	-1	0	1	0	0
RP11-142H13	RGPR	1	174589761	174777255	0	0	1	1	0		0	0	0	1	0	1	0	0	1	1	-1	1	1	1	1	1	0	0	0	1	0	0	0	-1	0	1	0	0
RP11-313B11	"RGPR;RASAL2"	1	174668112	174807596	0	0	1	1	0	0	0	0	0	1	0	1	0	0	1	1	-1	1	1	1	1	1	0	0	0	1	0	0	0	-1	0	1	0	0
RP11-301E9	RASAL2	1	174793287	174993274		0	1	1	0					1			0	0	1			1	1	1	1	1	0	0	0		0		0			1		
RP11-75F22	NULL	1	174809966	174973101	0	0	1	1	0	0	0	0	0	1	0		0	0	1	1	-1	1	1	1	1	1	0	0	0	1	0	0	0	-1	0	1	0	0
RP11-563D12	NULL	1	174833253	175025911	0		1	1	0	0	0	0	0	1	0	1	0	0	1	1	-1	1	1	1	1	1	0	0	0	1	0	0	0	-1	0	1	0	0
RP11-258K9	NULL	1	174879604	175045692		0	1	1	0		0							0	1	1	-1	1	1	1	1	1	0	0	0	1			0	-1		1		0
RP11-522G8	NULL	1	174916269	175095851				1										0								1	0											
RP11-162H11	"FLJ44005;RASAL2"	1	175039955	175195936	0	0	1	1	0	0	0	0	0	1	0	1	0	0	1	1	-1	1	1	1	1	1	0	0	0	1	0	0	0	-1	0	1	0	0
RP11-357H18	"FLJ44005;RASAL2;DKFZP564J0;FLJ35530"	1	175084829	175278146	0	0	1	1	0	0	0	0	0	1	0	1	0	0	1	1	-1	1	1	1	1	1	0	0	0	1	0	0	0	-1	0	1	0	0
RP11-714G7	"FLJ44005;RASAL2;DKFZP564J0;FLJ35530"	1	175138964	175321572	0	0	1	1	0	0	0	0	0	1	0	1	0	0	1	1	-1	1	1	1	1	1	0	0	0	1	0	0	0	-1	0	1	0	0
RP11-10F12	"RALGPS2;FLJ35530"	1	175228340	175436791	0	0	1	1	0	0	0	0	0	1	0	1	0	0	1	1	-1	1	1	1	1	1	0	0	0	1	0	0	0		0	1	0	0
RP11-642H9	ANGPTL1	1	175426982	175605988		0	1		0									0	1	1	-1	1	1	1	1	1	0	0	0	1	0	0	0	-1		1		0
RP11-351I8	"FAM20B;RALGPS2;ANGPTL1"	1	175559372	175746989	0	0	1	1	0	0	0	0	0	1	0	1	0	0	1	1	-1	1	1	1	1	1	0	0	0	1	0	0	0	-1	0	1	0	0
RP11-177A2	"ABL2;FAM20B;TOR3A"	1	175661891	175824392	0	0	1	1	0	0	0	0	0	1	0	1	0	0	1		-1	1	1	1	1	1	0	0	0	1	0	0	0	-1	0	1	0	0
RP11-689C20	ABL2	1	175821152	175994396		0	1	1	0		0			1		1	0	0	1	1	-1	1	1	1	1	1	0	0	0	1		0	0	-1		1		0
RP11-520H23	"SOAT1;DKFZp686H1"	1	175965828	176157000	0	0	1	1	0	0	0	0	0	1	0	1	0	0	1	1	-1	1	1	1	1	1	0	0	0	1	0	0	0	-1	0	1	0	0
RP11-145J19	DKFZp686H1	1	176063938	176235256	0	0	1	1	0	0	0	0	0	1	0	1	0	0	1	1	-1	1	1	1	1	1	0	0	0	1	0	0	0	-1	0	1	0	0
RP13-918C9	NULL	1	176137808	176177658			1															1		1		1	0	0								1		
RP11-231P5	"DKFZp686H1;TDRD5;NPHS2"	1	176221067	176377398		0	1	1	0		0			1			0	0	1		-1	1		1	1	1	0	0	0	1	0	0	0	-1		1		0
RP11-427G13	"MGC16664;TDRD5"	1	176326065	176465174	0	0	1	1	0	0	0	0	0	1	0	1	0	0	1	1	-1	1	1	1	1	1	0	0	0	1	0	0	0	-1	0	1	0	0
RP11-620B8	"MGC16664;LOC163590;IFRG15"	1	176410834	176568224	0	0	1	1	0	0	0	0	0	1	0		0	0	1	1	-1	1	1	1	1	1	0	0	0	1	0	0	0	-1	0	1	0	0
CTD-2026L10	"LAP1B;MGC16664;LOC163590;IFRG15"	1	176458243	176613477	0	0	1	1	0	0	0	0	0	1	0		0	0	1	1	-1	1	1	1	1	1	0	0	0	1	0	0	0	-1	0	1	0	0
RP11-48O14	"CAP350;LAP1B;LOC163590"	1	176576698	176767617	0	0	1	1	0	0	0	0	0	1	0	1	0	0	1	1	-1	1	1	1	1	1	0	0	0	1	0	0	0	-1	0	1	0	0
RP11-656N11	"QSCN6;FLJ23867;CAP350"	1	176726144	176907643	0	0	1	1	0	0	0	0	0	1	0	1	0	0	1	1	-1	1	1	1	1	1	0	0	0	1	0	0	0	-1	0	1	0	0
RP11-172P10	"QSCN6;LHX4;FLJ23867;CAP350"	1	176779611	176941715		0	1	1	0	0	0	0	0	1	0	1	0	0	1	1	-1	1	1	1	1	1	0	0	0	1	0	0	0	-1		1		0
RP11-420E2	"QSCN6;LHX4;FLJ23867;ACBD6"	1	176860159	177067197			1	1	0					1				0	1			1	1	1	1	1	0	0	0	1		0	0			1		0
RP11-796G10	"QSCN6;LHX4;FLJ23867;ACBD6"	1	176860159	177067197	0	0	1	1	0	0	0	0	0	1	0	1	0	0	1	1	-1	1	1	1	1	1	0	0	0	1	0	0	0	-1	0	1	0	0
RP11-118D10	"LHX4;ACBD6"	1	176941716	177129566	0		1	1	0	0	0	0		1	0		0	0	1		-1	1	1	1	1	1	0	0	0	1	0	0	0	-1		1		0
RP11-291H10	"ACBD6;LOC148756"	1	177107779	177300460	0	0	1	1	0	0	0	0	0	1	0	1	0	0	1	1	-1	1	1	1	1	1	0	0	0	1	0	0	0	-1	0	1	0	0
RP11-763L3	XPR1	1	177276694	177434308	0	0	1	1	0	0	0	0	0	1	0	1	0	0	1	1	-1	1	1	1	1	1	0	0	0	1	0	0	0	-1	0	1	0	0
RP11-712J24	NULL	1	177370941	177536857	0	0	1	1	0	0	0		0	1	0	1	0	0	1	1	-1	1	1	1	1	1	0	0	0	1	0	0	0	-1	0	1	0	0
CTD-2324B7	"KIAA1614;XPR1"	1	177536856	177646640		0		1	0				0						1			1	1		1	1	0	0		1	0	0	0			1		
RP11-514A12	"STX6;KIAA1614;XPR1"	1	177551418	177724040	0	0	1	1	0	0	0	0	0	1	0	1	0	0	1	1	-1		1	1	1	1	0	0	0	1	0	0	0	-1	0	1	0	0
RP11-540K16	"MR1;IER5"	1	177739459	177944996	0	1	1	1	0	0	0	0	0	1	0		0	0	1	1	-1	1	1	1	1	1	0	0	0	1	0	0	0	-1	0	1	0	0
RP11-380B22	NULL	1	177925880	178131163	0	1	1	1	0	0	0	0	0	1	0	1	0	0	1	1	-1	1	1	1	1	1	0	0	0	1	0	0	0	-1	0	1	0	0
RP11-762A17	CACNA1E	1	178090819	178296279	0	1	1	1	0	0	0		0	1	0	1	0	0	1	1	-1	1	1	1	1	1	0	0	0	1	0	0	0	-1	0	1	0	0
RP11-814E19	NULL	1	178281135	178468705	0	1	1	1	0	0	0	0						0	1	1	-1		1	1	1	1	0	0	0			0	0	-1	0	1	0	0
CTD-2011P7	NULL	1	178293704	178397053	0	1	1	1	0	0	0	0	0	1	0	1	0	0	1	1	-1	1	1	1	1	1	0	0	0	1	0	0	0	-1	0	1	0	0
RP11-696J17	CACNA1E	1	178457200	178628465	0	1	1	1	0	0	0	0	0	1	0		0	0	1	1	-1	1	1	1	1	1	0	0	0	1	0	0	0	-1	0	1	0	0
RP11-21M14	NULL	1	178602940	178753082	0	1	1	1	0	0	0	0		1	0	1	0	0	1	1	-1	1	1	1	1	1	0	0	0	1	0	0	0	-1	0	1	0	0
RP11-286G1	"LOC149157;ZNF648"	1	178713144	178912798	0	1	1	1	0	0	0	0	0	1	0	1	0	0	1	1	-1	1	1	1	1	1	0	0	0	1	0	0	0	-1	0	1	0	0
RP11-675H14	GLUL	1	178891244	179086360	0	1	1	1	0	0	0	0	0	1	0	1	0	0	1	1	-1	1	1	1	1	1	0	0	0	1	0	0	0	-1	0	1	0	0
CTD-2276K17	"RP1-223H12;HE9;GLUL"	1	179026049	179125924			1	1	0					1				0	1			1	1	1	1	1	0	0	0	1	0		0	-1		1		0
RP11-650D19	"RGSL2;RGS16;RGSL1;LOC284648;RNASEL"	1	179125939	179334214	0	1	1	1	0	0	0	0	0	1	0	1	0	0	1	1	-1	1	1	1	1	1	0	0	0	1	0	0	0	-1	0	1	0	0
RP11-790C1	"RGSL2;RGSL1;RNASEL"	1	179125939	179288789	0	1	1	1	0	0	0		0	1	0	1	0	0	1	1	-1	1	1	1	1	1	0	0	0	1	0	0	0	-1	0	1	0	0
RP11-183H4	"RGSL2;RGS16;RGSL1;LOC284648;RNASEL"	1	179183053	179345248	0	1	1	1	0	0	0	0	0	1	0	1	0	0	1	1	-1	1	1	1	1	1	0	0	0	1	0	0	0	-1	0	1	0	0
RP11-328I9	NPL	1	179322034	179510434	0	1	1	1	0	0	0	0	0	1		1	0	0	1	1	-1	1	1	1	1	1	0	0	0	1	0	0	0	-1	0	1	0	0
RP11-249O6	"DHX9;NPL"	1	179446042	179584646	0	1	1	1	0	0	0	0	0	1	0	1	0	0	1	1	-1	1	1	1	1	1	0	0	0	1	0	0	0	-1	0	1	0	0
RP11-450F15	"DHX9;C1orf14"	1	179530718	179708306		1	1	1	0	0	0		0	1	0	1	0	0	1	1	-1	1	1	1	1	1	0	0	0	1		0	0	-1		1		0
RP11-444P14	"DHX9;C1orf14;LAMC1"	1	179577904	179768815	0	0	1	1	0	0	0	0	0	1	0	1	0	0	1	1	-1	1	1	1	1	1	0	0	0	1	0	0	0	-1	0	1	0	0
RP11-611M11	"LAMC2;LAMC1"	1	179757805	179941593	0	0	1	1	0	0	0	0	0	1	0	1	0	0	1	1	-1	1	1	1	1	1	0	0	0	1	0	0	0	-1	0	1	0	0
RP11-175L1	"LAMC2;NMNAT2"	1	179862872	180036308	0	0	1	1	0	0	0	0	0	1	0	1	0	0	1	1	-1	1	1	1	1	1	0	0	0	1	0	0	0	-1	0	1	0	0
RP11-691F12	"NCF2;C1orf16;DKFZP564C1;NMNAT2"	1	180097987	180296391	0	0	1	1	0	0	0	0	0	1	0	1	0	0	1	1	-1	1	1	1	0	1	0	0	0	1	0	0	0	-1	0	1	0	0
RP13-946B14	NMNAT2	1	180098603	180124861	0	0	1	1	0	0	0	0	0	1	0	1	0	0	1	1	-1	1	1	1	0	1	0	0	0	1	0	0	0	-1	0	1	0	0
RP11-299L22	"NCF2;C1orf16;RGL1;ARPC5;MGC26594"	1	180182582	180372345	0		1	1	0	0	0	0						0	1		-1	1	1	1	0	1	0	0	0	1			0	-1		1		0
RP11-293B7	"RGL1;ARPC5;MGC26594"	1	180317809	180499276	0	0	1	1	0	0	0	0	0	1	0	1	0	0	1	1	-1	1	1	1	0	1	0	0	0	1	0	0	0	-1	0	1	0	0
RP11-444D13	NULL	1	180410376	180607075	0	0	1	1	0	0	0	0	0	1			0	0	1	1		1		1	0	1	0	0	0	1	0	0	0	-1	0	1		0
RP11-712M16	"GLT25D2;RGL1"	1	180502378	180693504	0	0	1	1	0	0	0	0	0	1	0	1	0	0	1	1	-1	1	1	1	0	1	0	0	0	1	0	0	0	-1	0	1	0	0
RP11-120O21	"GLT25D2;RGL1"	1	180516722	180693504	0	0	1	1	0	0	0	0	0	1	0	1	0	0	1	1	-1	1	1	1	0	1	0	0	0	1	0	0	0	-1	0	1	0	0
RP11-316E13	"GLT25D2;RGL1"	1	180520788	180684323	0	0	1	1	0	0	0	0	0	1	0	1	0	0	1	1	-1	1	1	1	0	1	0	0	0	1	0	0	0	-1	0	1	0	0
RP11-813H16	"GLT25D2;C1orf19;OR4F16"	1	180681326	180890325	0	0	1	1	0		0	0	0	1	0	1	0	0	1	1	-1	1	1	1	0	1	0	0	0	1	0	0	0	-1	0	1	0	0
RP11-303D3	NULL	1	180793987	180977544	0	0	1	1	0	0	0	0		1			0	0	1	1	-1	1	1	1	0	1	0	0	0	1	0	0	0	-1		1		0
CTD-2060I14	NULL	1	180841976	180992202	0		1	1	0	0	0	0		1				0	1	1		1	1	1	0	1	0	0	0	1	0	0	0	-1		1		0
RP11-789K21	C1orf21	1	180956187	181159007	0	0	1	1	0	0	0	0		1	0	1	0	0	1	1	-1	1	1	1	0	1	0	0	0	1	0	0	0	-1	0	1	0	0
RP11-522B3	C1orf21	1	181177462	181362117	0	0	1	1	0	0	0	0	0	1	0	1	0	0	0	1	-1	1	1	1	0	1	0	0	0	1	0	0	0	-1	0	1	0	0
RP11-2H10	"C1orf22;C1orf21"	1	181299851	181488254	0	0	1	1	0	0	0	0	0	1	0	1	0	0	0	1	-1	1	1	1	0	1	0	0	0	1	0	0	0	-1	0	1	0	0
RP11-195E24	C1orf24	1	181528280	181718115	0	0	1	1		0	0		0	1	0		0	0	0	1	-1		1	1	0	1	0	0	0	1	0	0	0	-1		1		0
RP11-169M10	"RNF2;C1orf24;C1orf25"	1	181673867	181823355	0	0	1	1	0	0	0	0	0	1	0	1	0	0	0	1	-1	1	1	1	0	1	0	0	0	1	0	0	0	-1	0	1	0	0
RP11-475E13	"C1orf25;C1orf26;IVNS1ABP"	1	181810644	182027513	0	0	1	1	0	0	0	0	0	1	0	1	0	0	0	1	-1	1	1	1	0	1	0	0	0	1	0	0	0	-1	0	1	0	0
RP11-464A18	NULL	1	182029116	182237419	0	0	1	1	0	0	0	0	0	1	0	1	0	0	0	1	-1	1	1	1	0	1	0	0	0	1	0	0	0	-1	0	1	0	0
CTD-2019N5	NULL	1	182182795	182374055	0	0	1	1	0	0	0	0	0	1	0			0	0	1		1	1	1	0	1	0	0	0	1	0	0	0		0	1	0	0
RP11-720P19	FIBL-6	1	182418356	182556111	0	0	1	1	0	0	0	0	0	1	0	1	0	0	0	1	-1	1	1	1	0	1	0	0	0	1	0	0	0	-1	0	1	0	0
RP11-203K8	NULL	1	182516812	182677260	0	0	1	1	0	0	0	0		1		1		0	0	1		1	1	1	0	1	0	0	0	1	0	0	0	-1		1	0	0
RP11-88K17	NULL	1	182582588	182761479	0		1	1	0	0	0	0		1				0	0	1	-1	1	1	1	0	1	0	0	0	1	0	0	0	-1		1	0	0
RP11-523E21	NULL	1	182699225	182889778	0	0	1	1	0	0	0	0	0	1	0	1	0	0	0	1	-1	1	1	1	0	1	0	0	0	1	0	0	0	-1	0	1	0	0
RP11-339I2	"C1orf27;OCLM;PRG4;TPR"	1	182928290	183120132	0	0	1	0	0	0	0	0	0	1	0		0	0	0	1	-1	0	1	1	0	1	0	0	0	1		0	0	-1		1		0
RP11-70N10	NULL	1	183196589	183370782			1	0	0	0	0			1			0	0	0	1	-1	0	1	1	0	1	0	0	0	1	0	0	0	-1		1		0
RP11-809N5	PTGS2	1	183338362	183525886	0	0	1	0	0	0	0	0	0	1	0	1	0	0	0	1	-1	0	1	1	0	1	0	0	0	1	0	0	0	-1		1	0	0
RP11-663B1	PLA2G4A	1	183499629	183685451	0	0	1	0	0	0	0	0	0	1	0	1	0	0	0	1	-1	0	1	1	0	1	0	0	0	1	0	0	0	-1	0	1	0	0
RP11-629K23	PLA2G4A	1	183685911	183821461	0	0	1	0	0	0	0	0	0	1	0		0	0	0	1	-1	0	1	1	0	1	0	0	0	1	0	0	0	-1		1		0
CTD-2245L21	NULL	1	183691811	183760715														0								1	0											
RP11-197C12	NULL	1	183802404	183979145			1		0										0			0	1	1	0	1	0	0	0	1			0	-1		1		
RP11-108M21	NULL	1	183908479	184079067	0	0	1	0	0	0	0	0	0	1	0		0	0	0	1	-1	0	1	1	0	1	0	0	0	1	0	0	0	-1		1	0	0
RP11-431K17	CAPN8	1	184003444	184181976	0	0	1	0	0	0	0	0	0	1	0	0	0	0	0	1	-1	0	1	1	0	1	0	0	0	1	0	0	0	-1	0	1	0	0
RP11-758F4	CAPN8	1	184081075	184272963			1	0	0					1				0	0			0	1	1	0	1	0	0	0			0	0	-1		1		0
RP11-445P19	CAPN8	1	184129570	184308047			1	0	0					1	0			0	0	1		0	1	1	0	1	0			1	0		0			1		
CTD-2245J12	NULL	1	184199340	184330717	0	0	1	0	0	0	0	0	0	1	0	0	0	0	0	1	-1	0	1	1	0	1	0	0	0	1	0	0	0	-1	0	1	0	0
RP11-603E15	NULL	1	184385830	184556001	0	0	1	0	0	0	0	0	0	1	0	0	0	0	0	1		0	1	1	0	1	0	0	0	1	0	0	0	-1	0	1		0
RP11-478P15	NULL	1	184461335	184641891	0	0	1	0	0	0	0	0	0	1	0	0	0	0	0	1	-1	0	1	1	0	1	0	0	0	1	0	0	0	-1	0	1	0	0
RP11-478K8	NULL	1	184541694	184723400	0	0	1	0	0	0	0	0	0	1	0	0	0	0	0	1	-1	0	1	1	0	1	0	0	0	1	0	0	0	-1	0	1	0	0
RP11-35F22	NULL	1	184667307	184845369	0	0	1	0	0	0	0	0	0	1	0	0	0	0	0	1	-1	0	1	1	0	1	0	0	0	1	0	0	0	-1	0	1	0	0
RP11-25O18	NULL	1	184754974	184909914	0	0	1	0	0	0	0	0	0	1	0	0	0	0	0	1	-1	0	1	1	0	1	0	0	0	1	0	0	0	-1	0	1	0	0
RP11-201A3	NULL	1	184850675	185021396	0	0	1	0	0	0	0	0	0	1	0	0	0	0	0	1	-1	0	1	1	0	1	0	0	0	1	0	0	0	-1	0	1	0	0
RP11-76I10	NULL	1	184928765	185096041		0	1	0	0	0	0	0	0	1	0		0	0	0	1		0	1	1	0	1	0	0	0	1	0	0	0	-1		1	0	0
RP11-405P11	NULL	1	184940911	185075938		0	1	0	0									0		1		0	1		0	1	0	0	0		0		0			1		0
RP11-582N7	NULL	1	184982740	185162750	0	0	1	0	0	0	0	0	0	1	0	0	0	0	0	1	-1	0	1	1	0	1	0	0	0	1	0	0	0	-1	0	1	0	0
RP11-681N21	NULL	1	185050558	185237938					0									0								1	0	0					0			1		
RP11-804A8	NULL	1	185136548	185310715	0	0	1	0	0	0	0	0	0	1	0	0	0	0	0	1	-1	0	1	1	0	1	0	0	0	1	0	0	0	-1		1	0	0
RP11-408K17	NULL	1	185237951	185403017				0	0					1				0				0		1	0	1	0		0	1			0			1		
RP11-279F7	NULL	1	185476645	185622134	0	0	1	0	0	0	0	0	0	1	0	0	0	0	0	1	1	0	1	1	0	1	0	0	0	1	0	0	0	-1		1		0
RP11-10L1	NULL	1	185552897	185713979	0	0	1	0	0		0		0	1	0			0	0	1	1	0	1	1	0	1	0	0	0	1	0	0	0	0		1	0	0
RP11-191C15	NULL	1	185679887	185883724	0	0	1	0	0	0	0	0	0	1	0	0	0	0	0	1	1	0	1	1	0	1	0	0	0	1	0	0	0	0	0	1	0	0
RP11-724A1	NULL	1	185743484	185901222	0	0	1	0	0	0	0	0	0	1	0	0	0	0	0	1	1	0	1	1	0	1	0	0	0	1	0	0	0	0		1	0	0
RP11-618P9	NULL	1	185820745	186002561	0	0	1	0	0		0	0		1			0	0	0			0	1	1	0	1	0	0	0		0	0	0			1		0
RP11-417K10	NULL	1	185981737	186132419	0	0	1	0	0	0	0	0	0	1	0		0	0	0	1	1	0	1	1	0	1	0	0	0	1	0	0	0	0		1	0	0
RP11-530J24	CYP4A11	1	186090164	186245631	0	0	1	0	0	0	0	0	0	1	0	0	0	0	0	1		0	1	1	0	1	0	0	0	1	0	0	0	0		1		0
RP11-362I14	CYP4A11	1	186120654	186311439	0	0	1	0	0	0	0	0	0	1	0	0	0	0	0	1	-1	0	1	1	0	1	0	0	0	1	0	0	0	0	0	1	0	0
RP11-666A19	NULL	1	186265329	186486530	0	0	1	0	0		0							0	0	1	-1	0	1	1	0	1	0	0	0	1	0	0	0	0		1		0
RP11-161M22	NULL	1	186475060	186645867	0	0	1	0	0	0	0	0	0	1	0	0	0	0	0	1		0	1	1	0	1	0	0	0	1	0	0	0	0		1		0
RP11-90I5	DBCCR1L	1	186682750	186846060	0	0	1	0	0	0	0	0	0	1	0	0	0	0	0	1	-1	0	1	1	0	1	0	0	0	1	0	0	0	0	0	1	0	0
RP11-679G14	DBCCR1L	1	186721805	186918365	0	0	1	0	0	0	0	0	0	1	0	0	0	0	0	1	-1	0	1	0	0	1	0	0	0	1	0	0	0	0	0	1	0	0
RP11-1I20	NULL	1	186890902	187049096	0	0	1	0	0	0	0	0	0	1	0	0	0	0	0	1	-1	0	1	0	0	1	0	0	0	1	0	0	0	0	0	1	0	0
RP11-45P24	NULL	1	186982491	187116079		0	1		0				0	1		0	0	0	0	1		0	1	0	0	1	0	0	0	1	0	0	0	0		1		0
RP11-437M12	DBCCR1L	1	187030117	187224353		0	1	0	0		0	0	0	1	0	0	0	0	0	1	-1	0	1	0	0	1	0	0	0	1	0	0	0	0		1		0
RP11-547I7	DBCCR1L	1	187063140	187213654			1	0	0		0		0	1			0	0	0	1	-1	0	1	0	0	1	0	0	0	1	0	0	0	0		1		0
RP11-359I14	NULL	1	187187433	187371408	0		1	0	0		0		0	1	0	0	0	0	0	1	-1	0	1	0	0	1	0	0		1	0	0	0	0		1		0
RP11-161I10	NULL	1	187187536	187357745	0	0	1	0	0	0	0	0	0	1	0	0	0	0	0	1	-1	0	1	0	0	1	0	0	0	1	0	0	0	0	0	1	0	0
RP11-430J11	NULL	1	187312996	187490486	0	0	1	0	0	0	0	0	0	1	0		0	0	0	1	-1	0	1	0	0	1	0	0	0	1	0	0	0	0		1		0
RP11-689O3	NULL	1	187446327	187599602	0	0	1	0	0	0	0	0	0	1	0		0	0	0	1	-1	0	1	0	0	1	0	0	0	1	0	0	0	0	0	1	0	0
RP11-3A18	NULL	1	187447097	187605655	0	0	1	0	0	0	0	0	0	1	0	0	0	0	0	1	-1	0	1	0	0	1	0	0	0	1	0	0	0	0	0	1	0	0
RP11-7I20	NULL	1	187627828	187792867		0	1	0		0	0	0	0	1	0	0	0	0	0	1	-1	0	1	0	0	1	0	0	0	1	0	0	0	0	0	1	0	0
RP11-309H21	NULL	1	187803966	188037553			1	0	0						0		0	0	0			0	1	0	0	1	0	0	0	1	0	0	0	0		1		0
RP11-385L1	NULL	1	187809984	188024341							0		0	1	0	0	0			1	-1	0								1	0		0	0		1		0
RP11-815D14	NULL	1	187909759	188085247	0	0	1	0	0	0	0	0	0	1	0	0	0	0	0	1	-1	0	1	0	0	1	0	0	0	1	0	0	0	0	0	1	0	0
RP11-505I11	NULL	1	187979120	188181980	0	0	1	0	0	0	0	0	0		0	0	0	0	0	1		0	1	0	0	1	0	0	0	1	0	0	0	0		1	0	0
RP11-350K10	NULL	1	188167036	188331257	0	0	1	0	0		0		0	1	0	0	0	0	0	1	-1	0	1	0	0	1	0	0	0	1	0	0	0	0		1		0
RP11-119C5	NULL	1	188285353	188459586		0	1		0		0							0	0					0	0	1	0	0	0				0	0		1		0
RP11-434E18	NULL	1	188345578	188517028	0	0	1	0	0	0	0	0	0	1	0	0	0	0	0	1	-1	0	1	0	0	1	0	0	0	1		0	0	0	0	1	0	0
RP11-816L2	NULL	1	188486832	188665961	0	0	1	0	0	0	0	0	0	1	0	0	0	0	0	1	-1	0	1	0	0	1	0	0	0	1	0	0	0	0	0	1	0	0
RP11-366K17	NULL	1	188531232	188722911		0	1	0	0				0	1	0	0	0	0	0	1	-1	0	1	0	0	1	0	0	0	1	0	0	0	0		1		0
RP11-440G22	NULL	1	188613005	188685148		0	1	0	0				0	1	0	0	0	0	0			0	1	0	0	1	0	0		1	0	0	0			1		0
RP11-738E17	NULL	1	188662701	188800790		0	1	0	0		0							0	0		-1	0		0	0	1	0	0	0	1	0	0	0	0		1		
RP11-167B22	RGS18	1	188768222	188980953	0	0	1	0	0	0	0			1	0	0	0	0	0	1	-1	0	1	0	0	1	0	0	0	1	0	0	0	0		1		0
RP11-379M10	NULL	1	188961566	189151230	0	0	1	0	0	0	0	0	0	1			0	0		1	-1	0	1	1	0	1	0	0	0	1	0	0	0	0	0	1	0	0
RP11-768J17	NULL	1	189074027	189241839	0	0	1	0	0	0	0	0	0	1	0	0	0	0	0	1	-1	0	1	1	0	1	0	0	0	1	0	0	0	0	0	1	0	0
RP11-657K17	RGS1	1	189136114	189305851	0	0	1	0	0	0	0	0	0	1	0	0	0	0	0	1	-1	0	1	1	0	1	0	0	0	1	0	0	0	0	0	1	0	0
RP11-272B8	RGS2	1	189422809	189594946	0	0	1	0	0	0	0	0	0	1	0	0	0	0	0	1		0	1	1	0	1	0	0	0	1	0	0	0	0		1	0	0
RP11-577F7	"UCHL5;SSA2"	1	189579184	189774170	0	0	1	0	0	0	0	0	0	1	0	0	0	0	0	1	-1	0	1	1	0	1	0	0	0	1	0	0	0	0	0	1	0	0
RP11-48A18	"UCHL5;SSA2;GLRX2;HRPT2"	1	189674432	189851623	0	0	1	0	0	0	0	0		1			0	0	0	1	-1	0	1	1	0	1	0	0	0	1	0	0	0	0		1	0	0
RP11-230L10	"GLRX2;B3GALT2;HRPT2"	1	189794462	189946904	0	0	1	0	0	0	0	0	0	1	0	0	0	0	0	1	-1	0	1	1	0	1	0	0	0	1	0	0	0	0	0	1	0	0
RP11-185C19	"B3GALT2;HRPT2"	1	189875602	190024554	0	0	1	0	0	0		0	0	1	0	0	0	0	0	1	-1	0	1	1	0	1	0	0	0	1	0	0	0	0		1		0
RP11-452J13	NULL	1	189971175	190129646	0	0	1	0	0	0	0	0	0	1	0	0	0	0	0	1	-1	0	1	1	0	1	0	0	0	1	0	0	0	0	0	1	0	0
RP11-96D19	NULL	1	190074091	190256729	0	0	1	0	0		0	0	0	1		0	0	0	0	1		0	1	1	0	1	0	0	0	1	0	0	0	0		1	0	0
RP11-775J19	NULL	1	190158112	190327839	0	0	1	0	0	0	0	0	0	1	0	0	0	0	0	1	-1	0	1	1	0	1	0	0	0	1	0	0	0	0	0	1	0	0
RP11-751A22	NULL	1	190277633	190497816	0	0	1	0	0	0	0	0	0	1	0	0	0	0	0	1	-1	0	1	1	0	1	0	0	0	1	0	0	0	0	0	1	0	0
RP11-597D16	NULL	1	190453496	190624045		0	1	0	0		0			1			0	0	0	1	-1	0		1	0	1	0	0	0	1	0	0	0	0		1		0
RP11-358A9	NULL	1	190494720	190656838	0	0	1	0	0	0	0	0	0	1	0	0	0	0	0	1	-1	0	1	1	0	1	0	0	0	1	0	0	0	0	0	1	0	0
RP11-124P19	NULL	1	190588514	190784763			1		0										0				1	1	0	1	0		0				0	0		1		0
RP11-44F20	NULL	1	190689223	190829663	0	0	1	0	0	0	0	0						0	0	1	-1		1	1	0	1	0	0	0			0	0	0	0	1	0	0
RP11-448E13	NULL	1	190820774	190987272	0	0	1	0	0	0	0	0	0	1	0	0	0	0	0	1	-1	0	1	1	0	1	0	0	0	1	0	0	0	0	0	1	0	0
RP11-161D1	NULL	1	190928320	191083775	0	0	1	0	0	0	0	0	0	1	0	0	0	0	0	1	-1	0	1	1	0	1	0	0	0	1	0	0	0	0	0	1	0	0
RP11-737F7	NULL	1	191064619	191269247	0	0	1	0	0	0	0	0	0	1	0	0	0	0	0	1	-1	0	1	1	0	1	0	0	0	1	0	0	0	0	0	1	0	0
RP11-116L20	NULL	1	191148286	191316637		0	1	0	0		0							0	0			0	1	1	0	1	0		0	1	0	0	0	0		1		0
RP11-268N1	NULL	1	191205599	191385638	0	0	1	0	0	0	0	0	0	1		0	0	0	0	1		0	1	1	0	1	0	0	0	1	0	0	0	0	0	1		0
RP11-623G14	NULL	1	191327117	191507321	0	0	1	0	0	0	0	0	0	1	0	0	0	0	0	1	-1	0	1	1		1	0		0	1	0	0	0	0		1		0
RP11-383P18	NULL	1	191374199	191560651	0	0	1	0	0		0		0	1	0	0		0	0	1	-1	0	1	1	0	1	0	0	0	1	0	0	0	0		1		0
RP11-115J20	NULL	1	191530226	191670977																																1		
RP11-185F19	NULL	1	191546510	191690432		0	1		0					1		0		0						1	0			0	0	1	0							
RP11-756L5	NULL	1	191634625	191837791	0		1	0	0	0	0	0		1			0	0	0	1	-1	0	1	1	0	1	0	0	0	1	0	0	0	0	0	1	0	0
RP11-157J22	NULL	1	191775774	191913321	0	0	1	0	0	0	0	0	0	1		0	0	0	0	1	-1	0	1	1	0	1	0		0	1	0	0	0	0		1	0	0
RP11-157I23	NULL	1	191884815	192058245		0	1	0	0	0	0			1	0	0	0	0	0	1	-1	0	1	1	0	1	0	0	0	1	0	0	0	0		1		0
RP11-173E24	NULL	1	191987583	192156745	0	0	1	0	0	0	0	0	0	1	0	0	0	0	0	1	-1	0	1	1	0	1	0	0	0	1	0	0	0	0	0	1	0	0
RP11-719L1	NULL	1	192002573	192169703	0	0	1	0	0	0	0	0	0	1	0	0	0	0	0	1	-1	0	1	1	0	1	0	0	0	1	0	0	0	0		1		0
RP11-48M15	NULL	1	192055173	192203505	0	0	1	0	0	0	0	0	0	1	0	0	0	0	0	1	-1	0	1	1	0	1	0	0	0	1	0	0	0	0	0	1	0	0
RP11-389B23	NULL	1	192158067	192321501	0	0	1	0	0	0	0	0	0	1	0	0	0	0	0	1	-1	0	1	1	0	1	0	0	0	1	0	0	0	0		1	0	0
RP11-29E9	NULL	1	192241682	192410513	0	0	1	0		0	0	0	0	1	0	0	0	0	0	1	-1	0	1	1	0	1	0	0	0	1	0	0	0	0	0	1	0	0
RP11-784I8	NULL	1	192338635	192467619	0	0	1	0	0	0	0	0	0	1	0	0	0	0	0	1	-1	0	1	1	0	1	0	0	0	1	0	0	0	0	0	1	0	0
RP11-312N1	NULL	1	192418533	192617812		0	1	0	0	0	0	0	0	1	0	0	0	0	0	1		0	1	1	0	1	0	0	0	1	0	0	0	0		1		0
RP11-274A1	NULL	1	192527255	192690214	0	0	1	0	0	0	0	0	0	1	0	0	0	0	0	1	-1	0	1	1	0	1	0	0	0	1	0	0	0	0		1	0	0
RP11-473H17	NULL	1	192535421	192740631	0	0	1	0	0	0	0	0	0	1	0	0	0	0	0	1	-1	0	1	1	0	1	0	0	0	1	0	0	0	0		1	0	0
RP11-630N17	NULL	1	192645517	192872267	0		1	0	0	0	0		0	1	0	0	0	0	0	1	-1	0	1	1	0	1	0	0	0	1	0	0	0	0	0	1	0	0
RP11-58O13	SLICK	1	192849942	192987198	0	0	1	0	0	0	0	0		1				0	0	1	-1	0	1	1	0	1	0	0	0	1	0	0	0	0	0	1	0	0
CTD-2037O19	NULL	1	192937331	193060157	0	0	1	0	0	0	0	0	0	1	0	0	0	0	0	1	-1	0	1	1	0	1	0	0	0	1	0	0	0	0	0	1	0	0
RP11-179H2	NULL	1	192991504	193150673	0	0	1	0	0	0	0	0	0	1	0	0	0	0	0	1	-1	0	1	1	0	1	0	0	0	1	0	0	0	0	0	1	0	0
RP11-662E13	SLICK	1	193146201	193329572	0		1	0	0	0	0	0	0	1	0	0	0	0	0	1	-1	0	1	1	0	1	0	0	0	1	0	0	0	0	0	1	0	0
RP11-726C24	"CFH;CFHL1;CFHL3"	1	193347956	193524089	0	0	1	0	0	0	0		0	1	0	0	0	0	0	1		0	1	1	0	1	0	0	0	1	0	0	0	0		1		0
RP11-622J7	"CFHL4;CFHL5"	1	193533068	193686062	0	0	1	0	0	0	0	0	0	1	0	0	0	0	0	1	-1	0	1	1	0	1	0	0	0	1	0	0	0	0	0	1	0	0
RP11-769K10	"F13B;ASPM;CFHL4;CFHL5"	1	193608445	193788177	0		1	0	0	0	0	0	0	1	0	0	0	0	0	1	-1	0	1	1	0	1	0	0	0	1	0	0	0	0	0	1	0	0
RP11-558O15	"FRBZ1;F13B;ASPM"	1	193746591	193926573	0	0	1	0	0	0	0	0	0	1	0		0	0	0	1	-1	0	1	1	0	1	0	0	0	1	0	0	0	0		1		0
RP11-419B18	CRB1	1	193911799	194080166	0		1			0	0	0	0	1	0	0	0			1	-1	0					0			1	0	0	0	0		1		
RP11-291B16	CRB1	1	194032236	194239053	0	0	1	0	0	0	0	0	0	1	0	0	0	0	0	1	-1	0	1	1	0	1	0	0	0	1	0	0	0	0	0	1	0	0
RP11-45A13	"FLJ20054;CRB1"	1	194156368	194321291	0	0	1	0	0	0	0	0	0	1	0	0	0	0	0	1	-1	0	1	1	0	1	0	0	0	1	0	0	0	0	0	1	0	0
RP11-108J17	FLJ20054	1	194240122	194418657	0	0	1	0	0	0	0	0	0	1	0	0	0	0	0	1		0	1	1	0	1	0	0	0	1	0	0	0	0	0	1	0	0
RP11-702O20	FLJ20054	1	194354691	194525261	0	0	1	0	0	0	0	0	0	1	0	0	0	0	0	1	-1	0	1	1	0	1	0	0	0	1	0	0	0	0	0	1		0
RP11-8A24	FLJ20054	1	194432600	194606268	0	0	1	0	0	0	0	0						0	0	1	-1		1	1	0	1	0	0	0	1		0	0	0		1		0
RP11-141E20	NULL	1	194660519	194806657	0	0	1	0	0		0	0	0	1	0	0	0	0	0	1	-1	0	1	1	0	1	0	0	0	1	0		0	0		1		0
RP11-111B13	NULL	1	194732520	194907661		0	1	0	0					1				0	0			0	1	1	0	1	0	0	0		0	0	0			1		
RP11-111B12	NEK7	1	194879533	195059424	0	0	1	0	0	0	0	0	0	1	0		0	0	0	1		0	1	1		1	0	0	0	1	0	0	0	0		1		0
RP11-390O6	NULL	1	195057915	195205135	0	0	1	0	0	0	0	0	0	1	0	0	0	0	0	1	-1	1	1	1	0	1	0	0	0	1	0	0	0	0	0	1	0	0
RP11-4N14	ATP6V1G3	1	195121888	195261854	0	0	1	0	0	0	0	0	0	1	0	0	0	0	0	1	-1	1	1	1	0	1	0	0	0	1	0	0	0	0	0	1	0	0
RP11-199D4	PTPRC	1	195265824	195422549		0	1		0		0			1		0	0	0	0	1		1	1	1	0	1	0	0	0	1	0	0	0	0		1		0
CTD-2014H3	PTPRC	1	195375143	195543758	0	0	1	0	0	0	0	0	0	1		0	0	0	0	1	-1	1	1	1	0	1	0	0	0	1	0	0	0	0	0	1	0	0
RP11-106H7	NULL	1	195485387	195643977	0	0	1	0	0	0	0	0		1		0	0	0	0	1	-1	1	1	1	0	1	0	0	0	1	0	0	0	0	0	1	0	0
RP11-455F11	NULL	1	195507096	195735747	0	0	1	0	0	0	0	0	0	1	0	0	0	0	0	1	-1	1	1	1	0	1	0	0	0	1	0	0	0	0		1	0	0
RP11-369P21	NULL	1	195687971	195886285	0	0	1	0	0	0	0	0	0	1	0	0	0	0	0	1	-1	1	1	1	0	1	0	0	0	1	0	0	0	0	0	1	0	0
RP11-382E9	NULL	1	195748112	195925739	0	0	1	0	0	0	0		0	1	0	0	0	0	0	1	-1	1	1	1	0	1	0	0	0	1	0	0	0	0		1		0
RP11-133P1	NULL	1	195767632	195929454	0	0	1	0	0	0	0	0	0	1	0		0	0	0	1		1	1	1		1	0	0	0	1	0	0	0	0	0	1	0	0
RP11-109H10	NULL	1	195885299	196079052			1		0		0			1				0	0	1	-1			1	0	1	0	0	0	1		0	0	0		1		0
RP11-735J16	NULL	1	195930416	196138537	0	0	1	0	0	0	0	0	0	1	0	0	0	0	0	1	-1	1	1	1	0	1	0	0	0	1	0	0	0	0	0	1	0	0
RP11-399A23	NULL	1	196035097	196232110	0	0	1	0	0	0	0	0	0	1	0	0	0	0	0	1	-1	1	1	1	0	1	0	0	0	1	0	0	0	0	0	1	0	0
RP11-282K14	NULL	1	196166300	196345899		0	1	0	0		0		0	1		0	0	0	0	1		1	1	1	0	1	0	0	0	1	0	0	0	0		1		0
RP11-722B7	NULL	1	196219974	196408199		0	1	0	0		0		0	1	0		0	0	0			1	1	1	0	1	0	0	0	1	0	0	0			1		0
RP11-346I6	NULL	1	196372839	196533932		0	1	0	0		0			1			0	0	0	1		1	1	1	0	1	0	0	0	1	0	0	0	0		1		0
RP11-115O14	NULL	1	196402802	196570851		0	1	0	0	0	0	0	0	1	0	0	0	0	0	1		1	1	1	0	1	0	0	0	1	0	0	0			1		0
RP11-771I5	NULL	1	196505504	196668013	0	0	1	0	0	0	0	0		1	0	0	0	0	0	1	-1	1	1	1	0	1	0	0	0	1	0	0	0	0	0	1	0	0
RP11-470G13	NR5A2	1	196618756	196782961	0	0	1	0	0	0	0	0	0	1	0	0	0	0	0	1	-1	1	1	1	0	1	0	0	0	1	0	0	0	0	0	1	0	0
RP11-526N3	NR5A2	1	196761581	196920694	0	0	1	0	0	0	1	0	0	1	0	0	0	0	0	1	-1	1	1	1	0	1	0	0	0	1	0	0	0	0	0	1	0	0
RP11-699J10	NR5A2	1	196802613	197016294	0	0	1	0	0		1			1			0	0	0	1	0	1	1	1	0	1	0	0	0	1	0	0	0	0		1		1
RP11-186C3	NR5A2	1	196854056	196993070	0	0	1	0	0	0	1	0	0	1	0	0	0	0	0	1	0	1	1	1	0	1	0	0	0	1	0	0	0	0	0	1	0	1
RP11-133P6	NULL	1	196920695	197089179			1	0	0									0	0			1		1	0	1	0	0	0			0	0			1		
RP11-101F19	ZNF281	1	197013975	197179452	0	0	1	1	0	0	1	0	0	1	0	1	0	0	0	1	0	1	1	1	0	1	0	0	0	1		0	0	0	0	1	0	1
RP11-121P12	KIF14	1	197148157	197322283		0	1	1	0		1			1			0	0	0	1		1	1	1	0	1	0	0	0	1	0	0	0	0		1		1
RP11-17B7	"DKFZP564B1;KIF14"	1	197272984	197432289	0	0	1	1	0	0	1	0	0	1	0	1	0	0	0	1	0	1	1	1	0	1	0	0	0	1	0	0	0	0	0	1	0	1
RP11-728L19	"KIAA1078;GPR25"	1	197407322	197592055	0	0	1	1	0	0	1	0	0	1	0	1	0	0	0	1	0	1	1	1	0	1	0	0	0	1	0	0	0	0	0	1	0	1
RP11-809P9	"FLJ10901;KIAA1078;KIF21B;GPR25"	1	197538809	197690541	0	0	1	1	0	0	1	0	0	1	0	1	0	0	1	1		1	1	1	1	1	0	0	0	1	0	0	0	0	0	1	0	1
RP11-119D6	"KIF21B;CACNA1S;TMEM9"	1	197680704	197852078	0		1	1	0	0	1	0		1				0	1		0	1	1	1	1	1	0	0	0	1	0	0	0	0	0	1	0	1
RP11-178L18	"CACNA1S;TMEM9;DKFZp434B1"	1	197780755	197946324	0	0	1	1	0	0	1	0	1	1	0	1	0	0	1	1	0	1	1	1	1	1	0	0	0	1	0	0	0	0	0	1	0	1
RP11-575O5	"TMEM9;PKP1;DKFZp434B1"	1	197853699	198048266	0	0	1	1	0	0	1	0	1	1	0	1	0	0	1	1	0	1	1	1	1	1	0	0	0	1	0	0	0	0	0	1	0	1
CTD-2022E7	"LAD1;PKP1;TNNI1;TNNT2"	1	198004893	198118252	0	0	1	1	0	0	1	0	1	1	0		0	0	1		0	1	1	1	1	1	0	0	0	1	0	0	0	0	0	1		1
RP11-790I13	"PHLDA3;LAD1;TNNI1;TNNT2;CSRP1"	1	198065248	198226773	0	0	1	1	0	0	1	0	1	1	0	1	0	0	1	1	0	1	1	1	1	1	0	0	0	1	0	0	0	0	0	1	0	1
CTD-2073P18	"PHLDA3;LAD1;TNNI1;TNNT2"	1	198076505	198176672	0	0	1	1	0	0	1	0	1	1	0	1	0	0	1	1	0	1	1	1	1	1	0	0	0	1	0	0	0	0	0	1	0	1
CTD-2410G9	"PHLDA3;CSRP1"	1	198143354	198256327		0	1	1	0	0	1			1	0	1	0	0	1	1	0	1	1	1	1	1	0	0	0	1	0	0	0			1		1
RP11-51H18	"PHLDA3;CSRP1"	1	198160849	198326474	0	0	1	1	0	0	1	0	1	1	0	1	0	0	1	1	0	1	1	1	1	1	0	0	0	1	0	0	0	0	0	1	0	1
RP11-812F10	NAV1	1	198295158	198490885	0	0	1	1	0	0	1	0	1	1	0	1	0	0	1	1	0	1	1	1	1	1	0	0	0	1	0	0	0	0	0	1	0	1
CTD-2016H18	"IPO9;LMOD1;C1orf40;NAV1"	1	198460117	198613018	0	0	1	1	0		1	0		1				0	1		0	1	1	1	1	1	0	0	0	1	0		0	0	0	1		1
RP11-131N8	"IPO9;TIMM17A;RNPEP;LMOD1;C1orf40"	1	198526780	198697020		0	1	1	0									0	1					1	1	1	0	0	0			0	0			1		1
RP11-693C10	"TIMM17A;RNPEP;ELF3;LMOD1"	1	198615276	198806897	0	0	1	1	0	0	1	0	1	1	0	1	0	0	1	1	0	1	1	1	1	1	0	0	0	1	0	0	0	0	0	1	0	1
RP11-802N20	"LGR6;GPR37L1;ARL10B;LOC284570;PTPN7"	1	198757585	198940034	0	0	1	1	0	0	1	0	1	1	0	1	0	0	1	1	0	1	1	1	1	1	0	0	0	1		0	0	0	0	1	0	1
RP11-165E10	"LGR6;GPR37L1;ARL10B;LOC284570;PTPN7"	1	198826188	199001572	0	0	1	1	0	0	1		1	1	0	1	0	0	1	1	0	1	1	1	1	1	0	0	0	1	0	0	0	0	0	1	0	1
RP11-684K15	"HSPC150;LGR6;PPP1R12B"	1	198904043	199091279	0	0	1	1	0	0	1	0		1	0	1	0	0	1	1	0		1	1	1	1	0	0	0	1	0	0	0	0	0	1	0	1
RP11-24J16	"HSPC150;LGR6;PPP1R12B"	1	199001590	199167555	0	0	1	1	0	0	1	0	1	1	0	1	0	0	1	1	0	1	1	1	1	1	0	0	0	1	0	0	0	0	0	1	0	1
RP11-624L9	"SYT2;PPP1R12B"	1	199138857	199320940	0	0	1	1	0	0	1	0	1	1	0	1	0	0	1	1	0	1	1	1	1	1	0	0	0	1	0	0	0	0	0	1	0	1
RP11-65I22	"SYT2;PPP1R12B"	1	199232706	199413864	0	0	1	1	0	0	1	0	1	1	0	1	0	0	1	1	0	1	1	1	1	1	0	0	0	1	0	0	0	0		1	0	1
RP11-63C15	"SYT2;JARID1B"	1	199342073	199513819	0	0	1	1	0	0	1	0	1	1	0	1	0	0	1	1	0	1	1	1	1	1	0	0	0	1	0	0	0	0	0	1	0	1
RP11-792C24	"JARID1B;RABIF;LOC148709;KLHL12"	1	199440073	199619651	0		1	1	0	0	1	0	1	1	0		0	0	1	1	0	1	1	1	1	1	0	0	0	1	0	0	0	0		1	0	1
RP11-38O14	"NQO3A2;C1orf37;ADIPOR1;RABIF;KLHL12"	1	199588035	199747630	0	0	1	1	0	0	1	0	1	1	0	1	0	0	1	1	0	1	1	1	1	1	0	0	0	1	0	0	0	0	0	1	0	1
RP11-407E18	"CHI3L1;C1orf37;MYBPH;ADORA1;MYOG;PPFIA4"	1	199697976	199896890	0	0	1	1	0	0	1	0	1	1	0	1	0	0	1	1	0	1	1	1	1	1	0	0	0	1	0	0	0	0	0	1	0	1
RP11-134P9	"CHIT1;BTG2"	1	199898660	200028883	0	0	1	1	0	0	1	0	1	1	0	1	0	0	1	1	0	1	1	1	1	1	0	0	0	1	0	0	0	0	0	1	0	1
RP11-99A23	"FMOD;BTG2"	1	199948732	200111009		0	1	1	0	0	1		1	1	0	1	0	0	1			1	1	1	1	1	0	0	0	1	0	0	0	0		1		1
RP11-783D13	"FMOD;BTG2"	1	199989071	200143121	0	0	1	1	0	0	1	0	1	1	0	1	0	0	1	1	0	1	1	1	1	1	0	0	0	1	0	0	0	0	0	1	0	1
RP11-813P3	"PRELP;OPTC;ATP2B4"	1	200111286	200347082	0	0	1	1	0	0	1	0	1	1	0	1	0	0	1	1	0	1	1	1	1	1	0	0	0	1	0	0	0	0	0	1	0	1
RP11-317I7	ATP2B4	1	200246001	200449612	0	0	1	1	0	0	1	0	1	1	0	1	0	0	1	1	0	1	1	1	1	1	0	0	0	1	0	0	0	0	0	1	0	1
RP11-700B9	"LAX;KIAA0663;ATP2B4"	1	200368750	200576391	0	0	1	1	0	0	1	0	1	1	0	1	0	0	1	1	0	1	1	1	1	1	0	0	0	1	0	0	0	0	0	1	0	1
RP11-357K19	KIAA0663	1	200498947	200665708	0	0	1	1	0	0	1		1	1	0	1	0	0	1	1		1	1	1	1	1	0	0	0	1	0	0	0	0	0	1	0	1
RP11-559B21	KIAA0663	1	200509937	200665708		0	1	1	0	0	1			1			0	0	1			1	1	1	1	1	0	0	0	1	0	0	0			1		1
RP11-585K1	"KIAA0663;FLJ40343"	1	200547539	200765828	0	0	1	1	0	0	1	0	1	1	0	1	0	0	1	1	0	1	1	1	1	1	0	0	0	1	0	0	0	0	0	1	0	1
RP11-4C2	FLJ40343	1	200593147	200763934	0	0	1	1	0	0	1	0	1	1	0	1	0	0	1	1	0	1	1	1	1	1	0	0	0	1	0	0	0	0	0	1	0	1
RP11-102D20	"ETNK2;FLJ40343;REN;SOX13"	1	200720381	200885054	0	0	1	1	0	0	1	0	1	1	0		0	0	1	1	0	1	1	1	1	1	0	0	0	1	0	0	0	0	0	1	0	1
RP11-673P13	"PLEKHA6;ETNK2;FLJ42654;REN;SOX13;KISS1"	1	200747098	200946940	0	0	1	1	0	0	1	0	1	1	0	1	0	0	1	1	0	1	1	1	1	1	0	0	0	1	0	0	0	0	0	1	0	1
RP11-617D19	"PLEKHA6;ETNK2;FLJ42654;REN;SOX13;KISS1"	1	200805444	201034710		0	1	1	0		1	0		1	0		0	0	1	1		1	1	1	1	1	0	0	0	1	0	0	0	0		1		1
RP11-681D1	"PPP1R15B;PLEKHA6;PIK3C2B;LOC127841"	1	200989480	201190768	0	0	1	1	0	0	1	0		1	0		0	0	1	1	0	1	1	1	1	1	0	0	0	1	0	0	0	0		1	0	1
RP11-433N15	"MDM4;LRRN5;PIK3C2B"	1	201189312	201386743	0	0	1	1	0	0	1	0	1	1	0	1	0	0	1	1	0	1	1	1	1	1	0	0	0	1	0	0	0	0	0	1	0	1
RP11-734H2	"MDM4;LRRN5;NFASC"	1	201383112	201563719	0	0	1	1	0	0	1	0	1	1	0	1	0	0	1	1	0	1	1	1	1	1	0	0	0	1	0	0	0	0	0	1	0	1
RP11-621K12	"CNTN2;NFASC"	1	201543114	201756551	0	0	1	1	0	0	1	0	1	1	0	1	0	0	1	1	0	1	1	1	1	1	0	0	0	1	0	0	0	0	0	1	0	1
RP11-805B14	"RIPK5;CNTN2;RBBP5;NFASC;LOC388730"	1	201649029	201876868	0	0	1	1	0	0	1	0	1	1	0	1	0	0	1	1	0	1	1	1	1	1	0	0	0	1	0	0	0	0	0	1	0	1
RP11-121G4	"RIPK5;RBBP5;TMCC2"	1	201795346	201940256			1		0													1		1	1	1	0	0								1		
RP11-231H4	"RIPK5;FLJ10748;SNARK;TMCC2"	1	201861945	202042204	0	0	1	1	0	0	1	0	1	1	0	1	0	0	1	1	0	1	1	1	1	1	0	0	0	1	0	0	0	0	0	1	0	1
RP11-371H5	"FLJ10748;SNARK;LOC284577;LEMD1"	1	201991026	202180373	0	0	1	1	0	0	1	0	1	1	0	1	0	0	1	1	0	1	1	1	1	1	0	0	0	1	0	0	0	0	0	1	0	1
RP11-735C4	"ELK4;PCTK3;DKFZp761N1;LOC284578;LOC284577;MED28"	1	202129057	202351215	0	0	1	1	0	0	1	0	1	1	0	1	0	0	1	1	0	1	1	1	1	1	0	0	0	1	0	0	0	0	0	1	0	1
RP11-1143H2	"PCTK3;DKFZp761N1;LOC284578;LOC284577;MED28"	1	202158643	202316244		0	1												1			1		1	1	1	0	0		1			0					
RP11-24I4	"NUCKS;ELK4;PCANAP6;DKFZp761N1;LOC284578;MED28"	1	202245169	202438742	0	0	1	1	0	0	1	0	1	1	0	1	0	0	1	1	0	1	1	1	1	1	0	0	0	1	0	0	0	0	0	1	0	1
RP11-580K21	"NUCKS;ELK4;PCANAP6;RAB7L1;SLC41A1"	1	202316263	202525814				1	0		1			1				0	1		0	1	1	1	1	1	0	0	0	1	0	0	0			1		1
RP11-326J24	"NUCKS;FLJ32569;RAB7L1;SLC41A1"	1	202402715	202599182		0	1	1	0		1			1				0	1		0	1		1	1	1	0	0	0			0	0	0		1		1
RP11-196O22	SLC26A9	1	202583150	202645690	0	0	1	1	0		1	0		1	0		0	0	1		0	1	1	1	1	1	0	0	0	1	0	0	0	0		1		1
RP11-398C11	"LOC440712;AVPR1B"	1	202651264	202783814	0	0	1	1	0	0	1	0	1	1	0	1	0	0	1	1	0	1	1	1	1	1	0	0	0	1	0	0	0	0	0	1	0	1
RP11-522P17	"LOC440712;AVPR1B"	1	202712362	202800842	0	0	1	1	0	0	1	0	1	1	0	1	0	0	1	1	0	1	1	1	1	1	0	0	0	1	0	0	0	0	0	1	0	1
RP13-580K8	"LOC440712;AVPR1B"	1	202712362	202815020	0	0	1	1	0	0	1	0	1	1	0	1	0	0	1	1	0	1	1	1	1	1	0	0	0	1	0	0	0	0	0	1	0	1
RP11-421E17	SRGAP2	1	202929262	203027782	0	0	1	1	0	0	1	0	1	1	0	1	0	0	1	1	0	1	1	1	1	1	0	0	0	1	0	0	0	0	0	1	0	1
CTD-2003B3	"IKBKE;RASSF5;SRGAP2"	1	202989272	203150299	0	0	1	1	0	0	1	0	1	1		1	0	0	1	1	0	1	1	1	1	1	0	0	0	1	0	0	0	0	0	1	0	1
RP11-665L20	"IKBKE;MAPKAPK2;RASSF5;LGTN;DYRK3"	1	203052052	203297186	0	0	1	1	0	0	1	0	1	1	0	1	0	0	1	1	0	1	1	1	1	1	0	0	0	1	0	0	0	0	0	1	0	1
RP11-161C18	"IKBKE;RASSF5;LGTN;DYRK3"	1	203054375	203224723	0	0	1	1	0	0	1	0	1	1	0	1	0	0	1	1	0	1	1	1	1	1	0	0	0	1	0	0	0	0	0	1	0	1
RP11-595K11	"IL19;MAPKAPK2;IL10;TOSO;IL24;IL20"	1	203266435	203469745	0	0	1	1	0	0	1	0	1	1	0	1	0	0	1	1	0	1	1	1	1	1	0	0	0	1	0	0	0	0	0	1	0	1
RP11-237C22	"IL19;IL10;TOSO;IL24;IL20"	1	203330023	203483719	0	0	1	1	0	0	1	0	1	1	0	1	0	0	1	1	0	1	1	1	1	1	0	0	0	1	0	0	0	0	0	1	0	1
RP11-564A8	"FCA/MR;PIGR;TOSO;IL24;SARG;IL20"	1	203413066	203598330	0	0	1	1	0	0	1	0	1	1	0	1	0	0	1	1	0	1	1	1	1	1	0	0	0	1	0	0	0	0	0	1	0	1
RP11-733A18	"FCA/MR;PIGR;PFKFB2;TOSO;IL24;SARG;DKFZp451J1"	1	203456990	203646374		0	1	1	0				1	1		1		0	1			1	1	1	1	1	0	0	0	1	0	0	0	0		1		1
RP11-615M18	"FCA/MR;C4BPB;C4BPA;PFKFB2;SARG;DKFZp451J1"	1	203523924	203691211	0	0	1	1	0	0	1	0	1	1	0	1	0	0	1	1	0	1	1	1	1	1	0	0	0	1	0	0	0	0	0	1	0	1
RP11-164O23	"C4BPB;C4BPA;PFKFB2;DKFZp451J1"	1	203605510	203761438	0	0	1	1	0	0	1	0	1	1	0	1	0	0	1	1	0	1	1	1	1	1	0	0	0	1	0	0	0	0	0	1		1
RP11-288B1	DAF	1	203718063	203911465	0	0	1	1	0	0	1	0	1	1	0	1	0	0	1	1	0	1	1	1	1	1	0	0	0	1	0	0	0	0		1		1
RP11-761M3	DAF	1	203719277	203902995	0	0	1	1	0	0	1	0	1	1	0	1	0	0	1	1	0	1	1	1	1	1	0	0	0	1	0	0	0	0	0	1	0	1
RP11-780P19	DAF	1	203786653	203969869	0	0	1	1	0	0	1	0	1	1	0	1	0	0	1	1	0	1	1	1	1	1	0	0	0	1	0	0	0	0	0	1	0	1
RP11-182J17	"CR1;FLJ13310;CR2"	1	203953390	204153973	0	0	1	1	0	0	1	0	1	1	0	1	0	0	1		0	1	1	1	1	1	0	0	0	1	0	0		0		1	0	1
RP11-367L23	"CR1;CR1L;MCP"	1	204139548	204322871	0	0	1	1	0		1	0	1	1	0	1	0	0	1	1	0	1	1	1	1	1	0	0	0	1	0	0	0	0	0	1	0	1
RP11-512L1	"CR1L;MCP;CD34"	1	204244365	204452241	0	0	1	1	0	0	1	0	1	1	0	1	0	0	1	1	0	1	1	1	1	1	0	0	0	1	0	0	0	0	0	1	0	1
RP11-288K21	"MCP;CD34"	1	204314237	204508919		0	1	1	0				1	1			0	0	1			1	1	1	1	1	0	0	0	1	0	0	0			1		1
RP11-393J13	"PLXNA2;CD34"	1	204462938	204644479	0		1			0	1	0	1	1	0	1	0		1	1	0	1		1	1		0	0		1	0	0	0	0	0	1	0	1
RP11-789J18	PLXNA2	1	204554300	204739914	0	0	1	1	0	0	1	0	1	1	0	1	0	0	1	1	0	1	1	1	1	1	0	0	0	1	0	0	0	0	0	1	0	1
RP11-718L9	NULL	1	204614818	204789596	0	0	1	1	0	0	1	0	1	1	0	1	0	0	1	1	0	1	1	1	1	1	0	0	0	1	0	0	0	0	0	1	0	1
RP11-2P2	NULL	1	204687356	204848217	0	0	1	1	0	0	1	0	1	1	0	1	0	0	1	1	0	1	1	1	1	1	0	0	0	1	0	0	0	0	0	1	0	1
RP11-45f21	NULL	1	204773022	204952147	0	0	1	1	0	0	1	0	1	1	0	1	0	0	1	1	0	1	1	1	1	1	0	0	0	1	0	0	0	0	0	1	0	1
RP11-69A2	NULL	1	204798927	204965819	0	0	1	1	0	0	1	0	1	1	0	1	0	0	1	1	0	1	1	1	1	1	0	0	0	1	0	0	0	0	0	1	0	1
RP11-390D15	NULL	1	204869917	205057565	0	0	1	1	0	0	1	0	1	1	0	1	0	0	1	1	0	1	1	1	1	1	0	0	0	1		0	0	0	0	1	0	1
RP11-500C15	NULL	1	204923806	205113631	0		1		0	0	1	0	1	1	0	1	0	0	1	1	0	1		1	1	1	0		0	1	0	0	0	0	0	1	0	1
RP11-106M16	NULL	1	205075463	205225130	0		1	1	0	0	1	0	1		0		0	0	1		0	1	1	1	1	1	0	0	0	1	0	0	0	0	0	1	0	1
RP11-59C6	NULL	1	205205425	205376725	0	0	1	1	0	0	1							0	1	1	0		1	1	1	1	0	0	0			0	0	0	0	1	0	1
RP11-603J9	NULL	1	205242431	205431988	0		1	1	0	0	1	0	1	1	0	1	0	0	1	1	0	1	1	1	1	1	0	0	0	1	0	0	0	0	0	1	0	1
RP11-44B6	NULL	1	205386773	205527686	0	0	1	1	0	0	1	0	1	1			0	0	1	1	0	1	1	1		1	0	0	0	1	0	0	0	0		1	0	1
RP11-818N18	NULL	1	205482741	205683682	0	0	1	1	0	0	1	0	1	1	0	1	0	0	1	1	0	1	1		1	1	0	0	0	1	0	0	0	0	0	1	0	1
CTD-2400C22	NULL	1	205541846	205670701	0	0	1	1	0	0	1	0	1	1	0		0	0	1	1	0	1	1	1	1	1	0	0	0	1	0	0	0	0	0	1	0	1
RP11-185G15	NULL	1	205586726	205771229		0	1	1	0		1							0	1	1	0	1	1	1	1	1	0	0	0		0		0			1		1
CTD-2270M6	NULL	1	205635942	205795810	0	0	1	1	0	0	1		1	1		1	0	0	1	1	0	1	1	1	1	1	0	0	0	1	0	0	0			1		1
RP11-192J14	NULL	1	205670702	205860560			1	1	0		1							0					1	1	1	1	0	0	0		0		0	0				1
RP11-79M12	NULL	1	205759609	205928728	0	0	1	1	0	0	1	0	1	1	0	1	0	0	1	1	0	1	1	1	1	1	0	0	0	1	0	0	0	0	0	1	0	1
RP11-649C13	NULL	1	205772166	205977707	0	0	1	1	0	0	1	0	1	1	0	1	0	0	1	1	0	1	1	1	1	1	0	0	0	1	0	0	0	0	0	1	0	1
RP11-746B1	NULL	1	205869537	206025458	0	0	1	1	0	0	1	0	1	1	0	1	0	0	1	1	0	1	1	1	1	1	0	0	0	1	0	0	0	0	0	1	0	1
RP11-167j2	NULL	1	205973604	206131781	0	0	1	1	0	0	1	0	1	1	0	1	0	0	1	1	0	1	1	1	1	1	0	0	0	1	0	0	0	0	0	1	0	1
RP11-645A13	"CAMK1G;LAMB3"	1	206072853	206214792	0	0	1	1	0	0	1	0	1	1	0	1	0	0	1	1	0	1	1	1	1	1	0	0	0	1	0	0	0	0	0	1	0	1
RP11-453H4	"CAMK1G;G0S2;LAMB3;HSD11B1"	1	206107790	206262097	0	0	1	1	0	0	1	0	1	1	0	1	0	0	1	1	0	1	1	1	1	1	0	0	0	1	0	0	0	0	0	1	0	1
RP11-653H3	"CAMK1G;G0S2;T3JAM;LAMB3;HSD11B1"	1	206145081	206342033	0	0	1	1	0	0	1	0	1	1	0	1	0	0	1	1	0	1	1	1	1	1	0	0	0	1	0	0	0	0	0	1	0	1
RP11-345I23	"IRF6;MGC29875;G0S2;T3JAM;HSD11B1;FLJ25078"	1	206228873	206409992	0	0	1	1	0	0	1	0	1	1	0	1	0	0	1	1	0	1	1	1	1	1	0	0	0	1	0	0	0	0	0	1	0	1
RP11-266N24	"MGC29875;SYT14"	1	206418921	206568710	0	0	1	1	0		1	0						0	1		0	1	1	1	1	1	0	0	0	1		0	0	0		1	0	1
RP11-299J10	SYT14	1	206537546	206725978	0	0	1	1	0	0	1	0	1		0		0	0	1	1	0	1	1	1	1	1	0	0	0	1	0	0	0	0	0	1	0	1
RP11-156H13	SYT14	1	206618557	206750280	0		1	1	0	0	1						0	0	1	1		1	1	1	1	1	0	0	0		0		0	0		1		1
CTD-2017P11	"SERTAD4;SYT14"	1	206684210	206800350	0	0	1	1	0	0	1	0	1	1	0	1	0	0	1	1	0	1	1	1	1	1	0	0	0	1	0	0	0	0	0	1	0	1
RP11-281L14	HHAT	1	206817098	206999542		0	1	1	0					1			0	0				1	1	1	1	1	0	0	0	1	0	0	0			1		
RP11-262C19	HHAT	1	206863474	207018555	0	0	1	1	0	0	1	0	1	1	0	1	0	0	1	1	0	1	1	1	1	1	0	0	0	1	0	0	0	0	0	1	0	1
CTD-2016A12	NULL	1	206960287	207141650	0	0	1	1	0		1							0	1	1	0		1	1	1	1	0	0	0		0	0	0	0		1		1
RP11-320H18	"KCNH1;HHAT"	1	207103158	207289446			1	1	0		1			1		1		0	1		0	1	1	1	1	1	0	0	0	1	0		0	0		1		1
RP11-159M4	NULL	1	207246985	207427588	0	0	1	1	0	0	1	0	1	1	0	1	0	0	1	1	0	1	1	1	1	1	0	0	0	1	0	0	0	0	0	1		1
RP11-137J15	NULL	1	207337155	207491558	0	0	1	1	0	0	1	0	1	1	0	1	0	0	1	1	0	1	1	1	1	1	0	0	0	1	0	0	0	0	0	1	0	1
RP11-217A24	NULL	1	207526628	207691205	0	0	1	1	0	0	1	0	1	1	0	1	0	0	1	1	0	1	1	1	1	1	0	0	0		0	0	0	0	0	1	0	1
RP11-543B16	KCNH1	1	207617203	207806778	0	0	1	1	0	0	1	0	1	1	0	1	0	0	1	1	0	1	1	1	1	1	0	0	0	1	0	0	0	0	0	1	0	1
RP11-749E3	"KCNH1;RCOR3"	1	207656581	207874142	0	0	1	1	0	0	1	0		1	0	1	0	0	1	1	0	1	1	1	1	1	0	0	0	1	0	0	0	0	0	1	0	1
RP11-318L16	"MGC14801;TRAF5;RCOR3"	1	207851370	208018874	0	0	1	1	0	0	1	0	1	1	0	1	0	0	1	1	0	1	1	1	1	1	0	0	0	1	0	0	0	0	0	1	0	1
RP11-24B10	"C1orf36;MGC14801;TRAF5"	1	207922145	208088901	0	0	1	1	0	0	1	0	1	1	0		0	0	1	1	0	1	1	1	1	1	0	0	0	1	0	0	0	0	0	1	0	1
RP11-359E8	"C1orf36;SLC30A1"	1	208018642	208183358	0	0	1	1	0	0	1	0	1	1	0	1	0	0	1	1	0	1	1	1	1	1	0	0	0	1	0	0	0	0	0	1	0	1
CTD-2026L18	"C1orf36;LOC91548;SLC30A1;NEK2"	1	208043538	208280340	0	0	1	1	0		1							0	1		0	1	1	1	1	1	0	0	0		0	0	0	0		1	0	1
RP11-122M14	"LOC91548;LPGAT1;NEK2"	1	208229836	208383292	0	0	1	1	0	0	1	0	1	1	0	1	0	0	1	1	0	1	1	1	1	1	0	0	0	1	0	0	0			1		1
RP11-552D8	"DKFZP434B1;LPGAT1"	1	208320936	208532477	0	0	1	1	0	0	1	0	1	1	0	1	0	0	1	1	0	1	1	1	1	1	0	0	0	1	0	0	0	0	0	1	0	1
RP11-685I19	"DKFZP434B1;RAMP"	1	208490261	208714713	0	0	1	1	0	0	1	0	1	1	0	1	0	0	1	1	0	1	1	1	1	1	0	0	0	1	0	0	0	0	0	1	0	1
RP11-600E5	PPP2R5A	1	208687063	208854847			1	1										0	1					1	1	1	0	0					0			1		
RP11-365G10	"PPP2R5A;FLJ10874"	1	208811457	208976908	0	0	1	1	0	0	1	0	1	1	0	1	0	0	1	1	0	1	1	1	1	1	0	0	0	1	0	0	0	0	0	1	0	1
RP11-384C4	"PPP2R5A;SCIRP10;FLJ10874"	1	208845880	209025757	0	0	1	1		0	1	0	1	1	0	1	0	0	1	1	0	1	1	1	1	1	0	0	0	1	0	0	0	0	0	1	0	1
RP11-422A7	"PPP2R5A;SCIRP10;FLJ10874"	1	208907489	209076953	0	0	1	1	0	0	1	0	1	1	0	1	0	0		1	0	1				1	0		0	1	0	0	0	0	0	1	0	1
RP11-61J19	"SCIRP10;FLJ10874"	1	208943066	209131400	0	0	1	1		0	1	0		1	0	1	0	0	1	1	0	1	1	1	1	1	0	0	0	1	0	0	0	0	0	1	0	1
RP11-90A5	"ATF3;SNFT;FLJ32796"	1	209093983	209251270	0	0	1	1	0	0	1	0	1	1	0	1	0	0	1	1	0	1	1	1	1	1	0	0	0	1	0	0	0	0	0	1	0	1
RP11-460M21	"LOC128387;FLVCR;SNFT;C1orf48"	1	209232985	209427399	0	0	1	1	0	0	1	0	1	1	0	1	0	0	1	1	0	1	1	1	1	1	0	0	0	1	0	0	0	0	0	1	0	1
RP11-168K13	"FLJ12505;LOC128387;FLVCR"	1	209363418	209524079	0	0	1	1	0	0	1	0	1	1	0		0	0	1	1	0	1	1	1	1	1	0	0	0	1	0	0	0	0	0	1	0	1
RP11-275G3	"FLJ12505;LOC90806;FLVCR"	1	209439502	209609048	0	0	1	1	0	0	1	0	1	1	0	1	0	0	1	1	0	1	1	1	1	1	0	0	0	1	0	0	0	0	0	1	0	1
RP11-15O15	"LOC90806;RPS6KC1"	1	209561495	209702939	0	0	1	1	0	0	1	0	1	1	0	1	0	0	1	1	0	1	1	1	1	1	0	0	0	1	0	0	0	0	0	1	0	1
RP11-229M5	RPS6KC1	1	209592923	209779399	0	0	1	1	0	0	1	0	0	1	0	1	0	0	1	1	0	1	1	1	1	1	0	0	0	1	0	0	0	0	0	1	0	1
CTD-2552D1	RPS6KC1	1	209759993	209952806		0	1	1	0				0	1				0	1	1		1			1	1	0	0	0	1	0	0	0	0		1		1
RP11-770B1	RPS6KC1	1	209767191	209943413	0	0	1	1	0	0	1	0	0	1	0	1	0	0	1	1	0	1	1	1	1	1	0	0	0	1	0	0	0	0	0	1	0	1
RP11-71C7	NULL	1	209863815	210029102	0	0	1	1	0	0	1	0	0	1	0	1	0	0	1	1	0	1	1	1	1	1	0	0	0	1	0	0	0	0	0	1	0	1
RP11-142B8	NULL	1	209968871	210171210	0	0	1	1	0	0	1	0	0	1	0	1	0	0	1	1	0	1	1	1	1	1	0	0	0	1	0	0	0	0	0	1	0	1
RP11-757D10	NULL	1	210174854	210357038	0	0	1	1	0	0	1	0	0	1	0	1	0	0	1	1	0	1	1	1	1	1	0	0	0	1	0	0	0	0	0	1	0	1
RP11-164C2	NULL	1	210226053	210387599	0	0	1	1	0	0	1	0	0	1	0	1	0	0	1	1	0	1	1	1	1	1	0	0	0	1	0	0	0	0	0	1		1
RP11-594F4	"LOC284669;PROX1"	1	210343224	210555038	0	0	1	1	0	0	1	0	0	1	0		0	0	1	1	0	1	1	1	1	1	0	0	0	1	0	0	0	0	0	1	0	1
RP11-503C11	"LOC284669;PROX1"	1	210461631	210688137	0	0	1	1	0	0	1	0		1		1	0	0	1	1	0	1	1	1	1	1	0	0	0	1	0	0	0	0	0	1	0	1
RP11-97L5	NULL	1	210615357	210771521	0	0	1	1	0	0	1	0	0	1	0	1	0	0	1	1	0	1	1	1	1	1	0	0	0	1	0	0	0	0	0	1	0	1
RP11-235A18	SMYD2	1	210729663	210904502	0	0	1	1	0	0	1	0	0	1	0	1	0	0	1	1	0	1	1	1	1	1	0	0	0	1	0	0	0	0	0	1	0	1
RP11-603B21	"PTPN14;SMYD2"	1	210855095	211003561	0	0	1	1	0	0	1	0	0	1	0	1	0	0	1	1	0	1	1	1	1	1	0	0	0	1	0	0	0	0	0	1	0	1
RP11-379J9	"PTPN14;SMYD2"	1	210867591	211058140	0		1		0	0	1	0		1				0	1		0	1	1	1	1	1	0	0	0	1	0	0	0	0		1		1
RP11-370I5	PTPN14	1	210978710	211153693	0	0	1	1	0		1	0	0	1	0	1	0	0	1	1	0	1	1	1	1	1	0	0	0	1	0	0	0	0	0	1	0	1
RP11-105C24	"PTPN14;CENPF"	1	211066772	211248099	0	0	1	1	0	0	1	0	0	1	0			0	1	1	0	1	1	1	1	1	0	0	0	1	0	0	0	0	0	1	0	1
RP11-262H5	CENPF	1	211134056	211309961	0	0	1	1	0		1	0						0	1	1	0	1	1	1	1	1	0	0	0				0	0	0	1		1
RP11-643F24	CENPF	1	211202930	211377202	0	0	1	1	0	0	1	0	0	1	0	1	0	0	1	1	0	1	1	1	1	1	0	0	0	1	0	0	0	0	0	1	0	1
RP11-281J12	NULL	1	211303509	211507028	0	0	1	1	0	0	1	0	0	1	0	1	0	0	1	1	0	1	1	1	1	1	0	0	0	1	0	0	0	0	0	1	0	1
RP11-416E2	KCNK2	1	211467212	211661346	0	0	1	1	0	0	1	0	0	1	0		0	0	1	1	0	1	1	1	1	1	0	0	0	1	0	0	0	0	0	1	0	1
RP11-459D6	NULL	1	211572069	211743048	0	0	1	1	0	0	1	0	0	1	0	1	0	0	1	1	0	1	1	1	0	1	0	0	0	1	0	0	0	0	0	1	0	1
CTD-2007A17	KCNK2	1	211688234	211815717	0	0	1	1	0	0	1	0	0	1	0	1	0	0	1	1	0	1	1	1	0	1	0	0	0	1	0	0	0	0	0	1	0	1
RP11-81E23	KCNK2	1	211737344	211875367	0	0	1	1	0		1	0	0	1	0	1	0	0	1	1		1	1	1	0	1	0	0	0	1	0	0	0	0		1		1
RP11-662B3	KCNK2	1	211744840	211946230	0	0	1	1	0	0	1	0	0	1	0	1	0	0	1	1	0	1	1	1	0	1	0	0	0	1	0	0	0	0	0	1	0	1
RP11-25G8	NULL	1	211897421	212093500	0	0	1	1	0	0	1	0	0	1	0	1	0	0	1	1	0	1	1	1	0	1	0	0	0	1		0	0	0	0	1		1
RP11-664M17	"KCTD3;USH2A"	1	212061394	212231654		0	1	1	0		1		0	1	0	1	0	0	1	1		1	1	1	0	1	0	0	0	1	0	0	0			1		1
RP11-101K19	"KCTD3;USH2A"	1	212172441	212327536	0	0	1	1	0	0	1	0	0	1	0	1	0	0	1	1	0	1	1	1	0	1	0	0	0	1	0	0	0	0	0	1	0	1
RP11-415H9	NULL	1	212242204	212424351	0	0	1	1	0	0	1	0	0	1	0	1	0	0	1	1	0	1	1	1	0	1	0	0	0	1	0	0	0	0	0	1	0	1
RP11-794C9	NULL	1	212375484	212564119	0	0	1	1	0	0	1	0	0	1	0	1	0	0	1	1	0	1	1		0	1	0	0	0	1	0	0	0	0	0	1	0	1
RP11-652O9	NULL	1	212493892	212674029		0	1		0	0	1	0	0	1	0	1	0	0	1	1	0	1	1	1	0	1	0	0	0	1	0	0	0	0		1	0	1
RP11-189C9	NULL	1	212630438	212769340			1	1	0		1			1			0	0	1			1	1	1	0	1	0	0	0	1	0	0		0		1		
RP11-713D4	NULL	1	212630438	212835974	0	0	1	1	0		1	0	0	1	0	1	0	0	1	1	0	1	1	1	0	1	0	0	0	1	0	0	0	0	0	1	0	1
RP11-655C13	NULL	1	212689422	212850181	0	0	1	1	0	0	1	0	0	1	0	1	0	0	1	1	0	1	1	1	0	1	0	0	0	1	0	0	0	0	0	1	0	1
RP11-114B4	NULL	1	212700954	212883088	0	0	1	1	0	0								0	1		0	1		1	0	1	0	0	0	1				0		1		1
RP11-765H12	NULL	1	212815421	212983505	0	0	1	1	0	0	1	0	0	1	0	1	0	0	1	1	0	1	1	1	0	1	0	0	0	1	0	0	0	0	0	1	0	1
RP11-118K21	USH2A	1	212850220	213024694		0	1	1	0	0	1			1	0	1	0	0	1	1	0	1	1	1	0	1	0	0	0	1	0	0	0	0		1		1
RP11-352M19	"ESRRG;USH2A"	1	212980572	213182840	0	0	1	1	0	0	1	0	0	1	0	1	0	0	1	1	0	1	1	1	0	1	0	0	0	1	0	0	0	0		1		1
RP11-121C9	NULL	1	213075013	213235358		0	1	1	0									0	1			1		1	0	1	0	0	0	1		0	0			1		
RP11-651L6	NULL	1	213175608	213366013	0	0	1	1	0	0	1	0	0	1	0	1		0	1	1	0	1	1	1	0	1	0	0	0	1	0	0	0	0	0	1	0	1
RP11-493E22	NULL	1	213308835	213526631	0	0	1	1	0	0	1	0	0	1	0	1	0	0	1	1	0	1	1	1	0	1	0	0	0	1	0	0	0	0	0	1	0	1
RP11-163I12	NULL	1	213426853	213588821	0	0	1	1	0	0	1	0	0	1	0	1	0	0	1	1	0	1	1	1	0	1	0	0	0	1	0	0	0	0		1	0	1
RP11-260A12	ESRRG	1	213537377	213695630	0	0	1	1	0	0	1	0	0	1	0	1	0	0	1	1	0	1	1	1	0	1	0	0	0	1	0	0	0	0	0	1	0	1
RP11-241C9	ESRRG	1	213622915	213796538	0	0	1	1	0	0	1	0	0	1	0	1	0	0	1	1	0	1	1	1	0	1	0	0	0	1	0	0	0	0	0	1	0	1
RP11-24I14	NULL	1	213795176	213963888	0	0	1	1	0	0	1	0	0	1	0	1	0	0	1	1	0	1	1	1	0	1	0	0	0	1	0	0	0	0	0	1	0	1
RP11-486O24	GPATC2	1	213867196	214044040	0	0	1	1	0	0	1		0	1	0	1	0	0	1	1	0	1	1	1	0	1	0	0	0	1	0	0	0	0	0	1	0	1
RP11-44J17	GPATC2	1	213964376	214138313	0	0	1	1	0	0	1	0		1			0	0	1	1	0	1	1	1	0	1	0	0	0	1	0	0	0	0	0	1	0	1
RP11-264D3	NULL	1	214023024	214176428	0	0	1	1	0	0	1	0	0	1	0	1	0	0	1	1	0	1	1	1	0	1	0	0	0	1	0	0	0	0	0	1	0	1
RP11-157G15	"GPATC2;LOC128153"	1	214069233	214245905	0	0	1	1	0	0	1	0	0	1	0	1	0	0	1	1	0	1	1	1	0	1	0	0	0	1	0	0	0	0	0	1	0	1
RP11-147F7	"GPATC2;LOC128153"	1	214078782	214250681	0	0	1	1	0	0	1	0	0	1	0	1	0	0	1	1	0	1	1	1	0	1	0	0	0	1	0	0	0	0	0	1	0	1
RP11-706N12	"GPATC2;LOC128153"	1	214136832	214314954			1	1	0		1		0	1	0	1		0	1	1		1	1	1	0	1	0	0	0	1	0	0	0			1		1
RP11-265D8	NULL	1	214248884	214413015		0	1	1						1			0	0	1	1	0	1	1	1	0	1	0	0	0	1	0	0	0	0		1		
RP11-161L19	LOC128153	1	214361442	214515734		0	1	1	0		1			1	0	1		0	1	1	0	1	1	1	0	1	0	0	0	1	0	0	0	0		1		1
RP11-597O24	NULL	1	214476959	214640984	0	0	1	1	0	0	1	0	0	1	0	1	0	0	1	1	0	1	1	1	0	1	0	0	0	1	0	0	0	0	0	1	0	1
RP11-434O18	NULL	1	214597449	214777098	0	0	1	1	0	0	1	0	0	1	0	1	0	0	1	1	0	1	1	1	0	1	0	0	0	1	0	0	0	0	0	1	0	1
RP11-143N12	"KIAA0507;CGI-115"	1	214739659	214905698	0	0	1	1	0	0	1		0	1	0	1	0	0	1	1	0	1	1	1	0	1	0	0	0	1	0		0	0		1		1
RP11-680C18	"KIAA0507;TGFB2;CGI-115"	1	214858997	215044535	0	0	1	1	0	0	1	0		1	0	1	0	0	1	1	0	1	1	1	0	1	0	0	0	1	0	0	0	0	0	1	0	1
RP11-328N16	TGFB2	1	214925748	215087104	0	0	1	1	0	0	1	0	0	1	0	1	0	0	1	1	0	1	1	1	0	1	0	0	0	1	0	0	0	0	0	1	0	1
RP11-638K13	TGFB2	1	214927822	215104509	0	0	1	1	0		1			1				0	1	1	0	1	1	1	0	1		0	0	1	0	0	0	0		1		1
RP11-196A20	NULL	1	215041618	215193777	0		1	1	0		1	0	0	1	0		0	0	1		0	1	1	1	0	1	0	0	0	1	0	0	0	0	0	1		1
RP11-336F23	NULL	1	215134069	215312072	0	0	1	1	0	0	1	0	0	1	0	1	0	0	1	1	0	1	1	1	0	1	0	0	0	1	0	0	0	0	0	1	0	1
RP11-735M19	NULL	1	215272361	215426543	0	0	1	1	0	0	1	0	0	1	0	1	0	0	1	1	0	1	1	1	0	1	0	0	0	1	0	0	0	0	0	1	0	1
RP11-603F4	NULL	1	215331122	215515684	0	0	1	1	0	0	1	0	0	1	0		0	0	1	1	0	1	1	1	0	1	0	0	0	1	0	0	0	0		1	0	1
RP11-10C2	NULL	1	215390184	215541467	0	0	1	1	0		1		0	1	0	1	0	0	1	1	0	1	1	1	0	1	0	0	0	1	0	0	0	0	0	1	0	1
RP11-765A9	NULL	1	215483992	215644499	0	0	1	1	0	0	1		0	1	0	1	0	0	1	1	0	1	1	1	0	1	0	0	0	1	0	0	0	0		1		1
CTD-2178L18	NULL	1	215497595	215599212	0	0	1	1	0	0	1		0	1	0	1	0	0	1	1	0	1	1	1	0	1	0	0	0	1	0	0	0	0		1	0	1
CTD-2057M19	NULL	1	215504561	215584431	0	0	1	1	0	0	1	0	0	1	0	1	0	0	1	1	0	1	1	1	0	1	0	0	0	1	0	0	0	0	0	1	0	1
RP11-226E11	NULL	1	215513580	215658255		0	1	1	0	0	1			1			0	0	1			1		1	0	1	0	0	0	1	0	0	0	0		1		1
CTD-2220H17	NULL	1	215579332	215700970	0	0	1	1	0	0	1	0	0		0	1	0	0	1	1	0	1	1	1	0	1	0	0	0	1	0	0	0	0	0	1	0	1
RP11-135J2	LYPLAL1	1	215651170	215824077		0	1	1	0									0	1				1	1	0	1	0		0				0	0		1		1
RP11-474I21	LYPLAL1	1	215716950	215860644	0	0	1	1	0	0	1		0	1	0	1	0	0	1	1	0	1	1	1	0	1	0	0	0	1	0	0	0	0		1		1
RP11-392O17	NULL	1	215818696	215973371	0	0	1	1	0	0	1	0	0	1	0	1	0	0	1	1	0	1	1	1	0	1	0	0	0	1	0	0	0	0		1	0	1
RP11-282E8	NULL	1	215935643	216100486	0	0	1	1	0	0	1	0	0	1		1	0	0	1	1	0	1	1	1	0	1	0	0	0	1	0	0	0	0	0	1	0	1
RP11-638I1	NULL	1	216025436	216214393	0	0	1	1	0	0	1	0	0	1	0		0	0	1	1		1	1	1	0	1	0	0	0	1	0	0	0	0		1	0	1
RP11-144A7	NULL	1	216221043	216402960	0	0	1	1	0	0	1	0	0	1	0	1	0	0	1	1	0	1	1	1	0	1	0	0	0	1	0	0	0	0	0	1	0	1
RP11-553F10	SLC30A10	1	216305340	216507724	0	0	1	1	0	0	1	0	0	1	0	1	0	0	1	1	0	1	1	1	0	1	0	0	0	1	0	0	0	0	0	1	0	1
RP11-15B22	"SLC30A10;EPRS"	1	216348651	216536584	0	0	1	1	0	0	1	0	0	1	0	1	0	0	1	1	0	1	1	1	0	1	0	0	0	1	0	0	0	0	0	1	0	1
RP11-85B11	SLC30A10	1	216364261	216520730	0	0	1	1	0	0	1	0	0	1	0	1	0	0	1	1	0	1	1	1	0	1	0	0	0	1	0	0	0	0	0	1	0	1
RP11-784H2	"SLC30A10;EPRS"	1	216383943	216553717	0	0	1	1	0	0	1	0	0	1	0	1	0	0	1	1	0	1	1	1	0	1	0	0	0	1	0	0	0	0	0	1	0	1
RP11-743K5	"SLC30A10;EPRS"	1	216396086	216613077		0	1		0		1							0		1		1		1	0	1	0	0	0	1	0	0		0		1		1
RP11-249G23	"SLC30A10;EPRS"	1	216402961	216571081	0	0	1	1	0	0	1	0	0	1	0	1	0	0	1	1	0	1	1	1	0	1	0	0	0	1	0	0	0	0	0	1	0	1
RP11-626A10	"SLC30A10;EPRS"	1	216410470	216571081	0	0	1	1	0	0	1	0	0	1			0	0	1	1	0	1	1	1	0	1	0	0	0	1	0	0	0	0	0	1		1
RP11-252O1	"FLJ10326;EPRS;BPNT1"	1	216528092	216682747	0	0	1	1	0	0	1	0	0	1	0	1	0	0	1	1	0	1	1	1	0	1	0	0	0	1	0	0	0	0	0	1	0	1
RP11-231P2	"FLJ10326;RAB3-GAP15;EPRS;BPNT1"	1	216595241	216783433	0	0	1	1	0	0	1	0	0	1	0	1	0	0	1	1	0	1	1	1	0	1	0	0	0	1	0	0	0	0	0	1	0	1
RP11-637H5	"STK6P;RAB3-GAP15"	1	216728657	216898702	0	0	1	1	0	0	1	0	0	1	0	1	0	0	1	1	0	1	1	1	0	1	0	0	0	1	0	0	0	0	0	1	0	1
RP11-365E24	"STK6P;RAB3-GAP15"	1	216731410	216915670	0	0	1	1	0	0	1	0	0	1	0	1	0	0	1	1	0	1	1	1	0	1	0	0	0	1	0	0	0	0	0	1	0	1
RP11-662L18	NULL	1	216839356	217017243	0	0	1	1	0	0	1	0	0	1	0	1	0	0	1	1	0	1	1	1	0	1	0	0	0	1	0	0	0	0	0	1	0	1
RP11-641C15	MARK1	1	216907871	217117102	0	0	1	1	0	0	1	0	0	1	0	1	0	0	1	1	0	1	1	1	0	1	0	0		1	0	0	0	0	0	1	0	1
RP11-332J14	MARK1	1	217030873	217182877	0	0	1	1	0	0	1	0	0	1	0	1	0	0	1	1	0	1	1	1	0	1	0	0	0	1	0	0	0	0	0	1	0	1
RP11-578D17	MARK1	1	217030873	217202636	0	0	1	1	0	0	1	0	0	1	0	1		0	1	1	0	1	1	1	0	1	0	0	0	1	0	0	0	0	0	1	0	1
RP11-322F10	"MARK1;FLJ14146"	1	217127487	217307363	0		1	1	0	0	1	0	0	1	0	1	0	0	1	1	0	1	1	1	0	1	0	0	0	1	0	0	0	0	0	1	0	1
RP11-270A6	"FLJ22390;FLJ14146;FLJ20605"	1	217236766	217425228	0	0	1	1	0	0	1	0	0	1	0	1	0	0	1	1	0	1	1	1	0	1	0	0	0	1	0	0	0	0	0	1	0	1
RP11-324K19	HLX1	1	217406262	217571712	0	0	1	1	0	0	1	0	0	1	0	1	0	0	1	1	0	1	1	1	0	1	0	0	0	1	0	0	0	0	0	1	0	1
RP11-514C19	NULL	1	217551431	217717780	0	0	1	1	0	0	1	0	0	1	0	1	0	0	1	1	0	1	1	1	0	1	0	0	0	1	0	0	0	0	0	1	0	1
RP11-45F5	NULL	1	217622627	217803716	0	0	1	1	0	0	1	0	0	1	0	1	0	0	1	1	0	1	1	1	0	1	0	0	0	1	0	0	0	0	0	1	0	1
RP11-421L10	LOC400804	1	217705373	217908841		0	1	1	0		1			1	0	1	0	0	1	1	0	1	1	1	0	1	0	0	0	1	0	0	0	0		1		1
RP11-381O10	LOC400804	1	217814211	218032664		0	1	1	0			0	0	1	0	1	0	0	1	1	0	1	1	1	0	1	0	0	0	1	0	0	0	0		1		1
RP11-638A13	NULL	1	217955512	218144110	0	0	1	1	0	0	1	0	0	1	0	1	0	0	1	1	0	1	1	1	0	1	0	0	0	1	0	0	0	0	0	1	0	1
RP11-392D11	DUSP10	1	218115141	218332193	0	0	1	1	0	0	1	0		1			0	0	1	1	0	1	1	1	0	1	0	0	0	1	0	0	0	0	0	1	0	1
RP11-49H1	DUSP10	1	218244266	218428730	0	0	1	1	0	0	1	0	0	1	0	1	0	0	1	1	0	1	1	1	0	1	0	0	0	1	0	0	0	0	0	1	0	1
RP11-815M8	NULL	1	218331484	218525563	0	0	1	1	0	0	1	0	0	1	0	1	0	0	1	1	0	1	1	1	0	1	0	0	0	1	0	0	0	0	0	1	0	1
RP11-356K6	NULL	1	218476207	218673966	0	0	1	1	0	0	1	0	0	1	0	1	0	0	1	1	0	1	1	1	0	1	0	0	0	1	0	0	0	0	0	1	0	1
RP11-43I8	NULL	1	218620788	218773724	0	0	1	1	0	0	1	0	0	1	0	1	0	0	1	1	0	1	1	1	0	1	0	0	0	1	0	0	0	0	0	1	0	1
RP11-167K3	NULL	1	218780172	218931348	0	0	1	1	0	0	1	0	0	1	0	1	0	0	1	1	0	1	1	1	0	1	0	0	0	1	0	0	0	0	0	1	0	1
RP11-351P24	NULL	1	218828975	219002947	0	0	1	1	0	0	1	0	0	1	0	1	0	0	1	1	0	1	1	1	0	1	0	0	0	1	0	0	0	0	0	1	0	1
RP11-95K8	NULL	1	218896562	219068758	0	0	1	1	0	0	1	0	0	1	0	1	0	0	1	1	0	1	1	1	0	1	0	0	0	1	0	0	0	0	0	1	0	1
RP11-351B5	NULL	1	219082061	219259786	0	0	1	1	0	0	1	0	0	1	0	1	0	0	1	1	0	1	1	1	0	1	0	0	0	1	0	0	0	0	0	1	1	1
RP11-120E23	FLJ43505	1	219244271	219426459			1	1	0					1		1	0	0	1	1		1	1	1	0	1	0	0	0	1	0	0	0			1		1
RP11-92L9	NULL	1	219367298	219547020			1		0		1			1				0	1	1	0	1	1	1	0	1	0	0	0	1	0	0	0			1		1
RP11-139E20	NULL	1	219423509	219579664	0	0	1	1	0	0	1		0	1	0	1	0	0	1	1	0	1	1	1	0	1	0	0	0	1	0	0	0	0				1
RP11-614J11	NULL	1	219483854	219676040	0		1	1	0			0	0	1	0		0	0	1	1	0	1	1	1		1	0	0	0	1	0	0	0	0		1		1
RP11-18A13	NULL	1	219666546	219810266	0	0	1	1	0	0	1	0	0	1	0	1	0	0	1	1	0	1	1	1	0	1	0	0	0	1	0	0	0	0	0	1	1	1
RP13-918G3	NULL	1	219739969	219879376	0	0	1	1	0	0	1		0	1	0	1	0	0	1	1	0	1	1	1	0	1	0	0	0	1	0	0	0	0	0	1	1	1
RP11-466L16	FLJ35728	1	219789059	219957072	0	0	1	1	0	0	1	0	0	1	0	1	0	0	1	1	0	1	1	1	0	1	0	0	0	1	0	0	0	0	0	1	1	1
RP11-76K24	FLJ35728	1	219911336	220080524	0	0	1	1	0	0	1	0		1				0	1	1	0	1	1	1	0	1	0	0	0	1	0	0	0	0		1		1
CTD-2085A5	FLJ35728	1	219933550	220055160		0	1	1	0		1		0	1			0	0	1	1	0	1	1	1	0	1	0	0	0	1	0	0	0	0		1		1
RP11-105I12	"TP53BP2;CAPN2"	1	220069827	220309426	0	0	1	1	0	0	1	0	0	1	0	1	0	0	1	1	0	1	1	1	0	1	0	0	0	1	0	0	0	0	0	1	1	1
RP11-351H16	"TP53BP2;CAPN2"	1	220211580	220392242	0	0	1	1	0	0	1	0	0	1	0	1	0	0	1	1	0	1	1	1	0	1	0	0	0	1	0	0	0	0	0	1	1	1
CTD-2649A22	TP53BP2	1	220329687	220489433		0	1	1	0				0	1				0	1	1				1	0	1	0	0		1	0	0	0			1		1
RP11-680E21	NULL	1	220367428	220536639	0	0	1	1	0	0	1	0	0	1	0	1	0	0	1	1	0	1	1	1	0	1	0	0	0	1	0	0	0	0	0	1	1	1
RP11-619N8	"DEGS1;FBXO28"	1	220513271	220714452	0	0	1	1	0	0	1	0	0	1	0	1	0	0	1	1	0	1	1	1	0	1	0	0	0	1	0	0	0	0	0	1	1	1
RP11-365O16	"HSPC163;DEGS1;NVL"	1	220687190	220864869	0	0	1	1	0	0	1	0	0	1	0	1	0	0	1	1	0	1	1	1	0	1	0	0	0	1	0	0	0	0	0	1	1	1
RP11-367I4	"HSPC163;NVL"	1	220708005	220875796	0	0	1	1	0	0	1	0	0	1	0		0	0	1	1	0	1	1	1	0	1	0	0	0	1	0	0	0	0	0	1		1
RP11-61M2	"HSPC163;NVL;WDR26;LOC114227"	1	220823913	220967384	0		1	1	0	0	1	0	0	1	0	1	0	0	1	1	0	1	1	1	0	1	0	0	0	1	0	0	0	0	0	1	1	1
RP11-747M16	NULL	1	220944639	221102583	0	0	1	1	0	0	1		0	1	0	1	0	0	1	1	0	1	1	1	0	1	0	0	0	1	0	0	0	0	0	1	1	1
RP11-577N9	CNIH3	1	220982608	221173250	0	0	1	1	0	0	1	0	0	1	0	1	0	0	1	1	0	1	1	1	0	1	0	0	0	1	0	0	0	0	0	1	1	1
RP11-652O19	CNIH3	1	221012558	221201105	0	0	1	1	0	0	1	0	0	1	0	1	0	0	1	1	0	1	1	1	0	1	0	0	0	1	0	0	0	0	0	1	1	1
RP11-3L21	CNIH3	1	221144044	221304577	0	0	1	1	0	0	1	0	0	1	0	1	0	0	1	1	0	1	1	1	0	1	0	0	0	1	0	0	0	0	0	1	1	1
RP11-449J1	NULL	1	221241923	221392342	0	0	1	1	0	0	1	0	0	1	0	1	0	0	1	1	0	1	1	1	0	1	0	0	0	1	0	0	0	0	0	1	1	1
RP11-398H19	MGC27277	1	221291576	221498612	0	0	1	1	0	0	1	0	0	1	0	1	0	0	1	1	0	1	1	1	0	1	0	0	0	1	0	0	0	0	0	1	1	1
RP11-638F12	MGC27277	1	221458964	221635814			1			0	1	0	0	1	0	1	0			1	0	1					0			1	0	0	0	0	1	1	1	1
RP11-747K10	DNAH14	1	221599363	221788468	0	0	1	1	0	0	1		0	1	0		0	0	1	1	0	1	1	1	0	1	0	0	0	1	0	0	0	0		1		1
RP11-474D15	NULL	1	221682688	221826951		0	1	1	0		1			1				0	1	1	0	1	1	1	0	1	0	0	0	1	0	0	0	0		1		1
RP11-766K6	LBR	1	221732540	221967953	0		1	1	0	0	1	0	0	1	0	1		0	1	1	0	1	1	1	0	1	0	0	0	1	0	0	0	0	1	1	1	1
RP11-797E11	"LBR;ENAH"	1	221899068	222112131	0	0	1	1	0	0	1	0	0	1	0		0	0	1	1	0	1	1	1	0	1	0	0	0	1	0	0	0	0	1	1	1	1
RP11-223J24	ENAH	1	222033733	222231428	0	0	1		0	0	1	0	0	1	0	1	0	0	1	1	0		1	1	0	1	0	0	0	1	0	0	0	0	1	1	1	1
RP11-653M7	ENAH	1	222033733	222216856	0	0	1	1	0	0	1	0	0	1	0	1	0	0	1	1	0	1	1	1	0	1	0	0	0	1	0	0	0	0	1	1	1	1
RP11-14D1	"SRP9;ENAH"	1	222122452	222275354	0	0	1	1	0	0	1	0	0	1	0	1	0	0	1	1	0	1	1	1	0	1	0	0	0	1	0	0	0	0	1	1	1	1
RP11-139K15	"KIAA0792;SRP9;PYCR2;EPHX1;LEFTY1"	1	222233558	222416932	0	0	1	1	0	0	1	0	0	1	0	1	0	0	1	1	0	1	1	1	0	1	0	0	0	1	0	0	0	0	1	1	1	1
RP11-202B24	"KIAA0792;LEFTY2;FLJ35382;PYCR2;EPHX1;LEFTY1"	1	222298973	222485543	0	0	1	1	0	0	1	0	0	1		1	0	0	1	1	0	1	1	1	0	1	0	0	0	1	0	0	0	0	1	1		1
RP11-667I18	FLJ35382	1	222443142	222631009	0	0	1	1	0	0	1	0	0	1	0	1	0	0	1	1	0	1	1	1	0	1	0	0	0	1	0	0	0	0	1	1	1	1
RP11-702P21	ACBD3	1	222500878	222680150	0	0	1	1	0	0	1	0	0	1	0	1	0	0	1	1		1	1	1	0	1	0	0	0	1	0	0	0	0	1	1		1
RP11-275I14	"ACBD3;MIXL1;LIN9"	1	222561827	222753647		0	1	1	0	0	1			1	0	1	0	0	1	1	0		1	1	0	1	0	0	0	1	0	0	0	0		1		1
RP11-449N9	"ACBD3;MIXL1;LIN9"	1	222610495	222810905	0	0	1	1	0		1	0	0	1	0	1	0	0	1	1	0	1	1	1	0	1	0	0	0	1	0	0	0	0	1	1	1	1
CTD-2185P6	"PARP1;MIXL1;LIN9"	1	222699955	222883107	0	0	1	1	0		1		0	1	0		0	0	1		0	1	1	1	0	1	0	0	0	1	0	0	0	0		1		1
RP11-211C16	"PARP1;LIN9"	1	222771865	222962247		0	1	1	0								0	0	1			1	1	1	0	1		0	0				0			1		
RP11-31H17	"PARP1;DKFZp761P2"	1	222877636	223057432	0	0	1	1	0	0	1	0	0	1	0	1	0	0	1	1	0	1	1	1	0	1	0	0	0	1	0	0	0	0	1	1	1	1
RP11-538C4	"DKFZp761P2;ITPKB"	1	223002274	223174563	0	0	1	1	0	0	1	0	0	1	0	1	0	0	1	1	0	1	1	1	0	1	0	0	0	1	0	0	0	0	1	1	1	1
CTD-2016D17	ITPKB	1	223101149	223302548	0	0	1	1	0	0	1	0	0	1	0	1	0	0	1	1	0	1	1	1	0	1	0	0	0	1	0	0	0	0	1	1	1	1
RP11-197I12	"CDC42BPA;PSEN2;CABC1"	1	223322160	223518271	0	0	1	1	0	0	1	0	0	1	0	1	0	0	1	1	0	1	1	1	0	1	0	0	0	1	0	0	0	0	1	1	1	1
RP11-379G13	"CDC42BPA;PSEN2;CABC1"	1	223322160	223507003		0	1	1	0		1			1				0	1	1		1	1	1	0	1	0	0		1	0	0	0	0		1		1
RP11-381N3	"CDC42BPA;CABC1"	1	223420729	223585916	0	0	1	1	0	0	1	0	0	1	0	1	0	0	1	1	0	1	1	1	0	1	0	0	0	1	0	0	0	0		1		1
RP11-143H11	NULL	1	223518113	223671727			1	1	0					1			0	0	1	1		1	1	1	0	1	0	0	0	1	0	0	0	0		1		
RP11-1B20	NULL	1	223579481	223761171	0	0	1	1	0	0	1	0	0	1	0	1	0	0	1	1	0	1	1	1	0	1	0	0	0	1	0	0	0	0		1	1	1
RP11-274L11	NULL	1	223629606	223768983	0	0	1	1	0	0	1	0	0	1				0	1	1	0	1	1	1	0	1	0	0	0	1	0	0	0	0		1	1	1
RP11-118A16	CDC42BPA	1	223731750	223905268	0	0	1	1	0	0	1	0	0	1	0	1	0	0	1	1	0	1	1	1	0	1	0	0	0	1	0	0	0	0	1	1	1	1
CTD-2090I13	CDC42BPA	1	223810685	223966814		0	1	1	0					1			0	0	1		0	1	1	1	1	1	0	0	0	1	0		0	0		1		1
RP11-681E7	MGC42493	1	223876988	224058523	0	0	1	1	0		1	0						0	1	1	0		1	1	1	1	0	0	0			0	0	0	1	1	1	1
CTD-2063G5	MGC42493	1	223911142	224062615		0	1	1	0		1		0	1			0	0	1	1		1	1	1	1	1	0	0	0	1	0	0	0			1		1
RP11-417M15	"MGC42493;MGC15634"	1	224031607	224177883	0	0	1	1	0	0	1	0	0	1				0	1	1	0	1	1	1	1	1	0	0	0	1	0	0	0	0		1		1
CTD-2533D5	"FLJ12517;IMAGE34514;gm127;MPN2"	1	224191435	224395848		0	1	1										0	1			1	1	1	1	1	0	0	0	1			0	0		1		1
RP11-402H23	"WNT9A;MPN2"	1	224318169	224491054	0	0	1	1	0	0	1	0	0	1	0	1	0	0	1	1	0	1	1	1	1	1	0	0	0	1	0	0	0	0	1	1	1	1
RP11-709J16	"MRPL55;C1orf35;WNT3A;ARF1"	1	224461853	224620416	0	0	1	1	0	0	1	0	0	1	0	1	0	0	1	1	0	1	1	1	1	1	0	0	0	1	0	0	0	0	1	1	1	1
RP11-520H14	"MRPL55;C1orf35;GUK1;GJA12;WNT3A;LOC200205;ARF1"	1	224554931	224748609	0	0	1	1	0	0	1	0	0	1	0	1	0	0	1	1	0	1	1	1	1	1	0	0	0	1	0	0	0	0	1	1	1	1
RP11-191J14	"MRPL55;OBSCN;C1orf35;GUK1;GJA12;LOC200205;ARF1"	1	224559808	224784818	0	0	1	1	0	0	1	0		1	0			0	1			1	1	1	1	1	0	0	0	1	0	0	0	0	1	1		1
RP11-1144M16	"TRIM11;KIAA1639;TRIM17;HIST3H3;HIST3H2BB;HIST3H2A"	1	224772504	224954179	0	0	1	1	0	0	1	0	0	1	0			0	1	1	0	1	1	1	1	1	0	0	0	1	0	0	0	0	1	1	1	1
CTD-2600B8	"TRIM11;KIAA1639;TRIM17;HIST3H3;HIST3H2BB;HIST3H2A"	1	224828558	224966818	0	0	1	1	0	0	1	0	0	1	0	1	0	0	1	1	0	1	1	1	1	1	0	0	0	1	0	0	0	0	1	1	1	1
RP11-1145P1	RHOU	1	225095185	225248164	0	0	1	1	0	0	1	0	0	1	0	1	0	0	1	1	0	1	1	1	1	1	0	0	0	1	0	0	0	0	1	1	1	1
CTD-2017C18	RHOU	1	225174032	225331477		0	1		0		1		0	1			0	0	1			1	1	1	1	1	0	0	0	1	0		0	0		1		1
RP11-772H23	NULL	1	225214255	225409169	0	0	1	1	0	0	1	0	0	1	0	1	0	0	1	1	0	1	1	1	1	1	0	0	0	1	0	0	0	0	1	1	1	1
RP11-184E11	NULL	1	225376654	225560084	0		1	1	0		1	0	0	1	0		0	0	1	1	0	1	1	1	1	1	0	0	0	1	0	0	0	0	1	1	1	1
RP11-75K8	"RAB4A;SPHAR"	1	225599279	225755070	0	0	1	1	0		1	0	0	1	0	1	0	0	1	1		1	1	1	1	1	0	0	0	1	0	0	0	0	1	1		1
RP11-315I22	"LOC126731;ACTA1;NUP133"	1	225771822	225935494	0	0	1	1	0	0	1	0	0	1	0	1	0	0	1	1	0	1	1	1	1	1	0	0	0	1	0	0	0	0	1	1		1
RP11-709B15	"ABCB10;TAF5L;KIAA0133;NUP133"	1	225911641	226084182	0	0	1	1	0	0	1	0	0	1	0	1	0	0	1	1	0	1	1	1	1	1	0	0	0	1	0	0	0	0	1	1	0	1
RP11-262F21	KIAA0133	1	226090805	226251765	0	0	1	1	0		1			1		1		0	1	1		1	1	1	1	1	0	0	0	1	0	0	0	0		1		1
RP11-297G21	NULL	1	226200464	226382611	0	0	1	1	0	0	1	0	0	1	0	1	0	0	1	1	0	1	1	1	1	1	0	0	0	1	0	0	0	0	0	1	0	1
RP11-63J5	NULL	1	226223835	226408421	0	0	1	1	0	0	1	0	0	1	0		0	0	1	1	0	1	1	1	1	1	0	0	0	1	0	0	0	0	0	1	0	1
RP11-736A4	NULL	1	226277444	226461793	0	0	1	1	0	0	1	0	0	1	0	1	0	0	1	1	0	1	1	1	1	1	0	0	0	1	0	0	0	0	0	1	0	1
CTD-2005K20	GALNT2	1	226446095	226642117	0	0	1	1	0	0	1	0	0	1	0	1	0	0	1	1	0	1	1	1	1	1	0	0	0	1	0	0	0	0	0	1	0	1
RP11-541F13	"GALNT2;PGBD5"	1	226558633	226773829	0	0	1	1	0	0	1	0	0	1	0	1	0	0	1	1	0	1	1	1	1	1	0	0	0	1	0	0	0	0	0	1	0	1
RP11-138M22	GALNT2	1	226578181	226745275	0	0	1	1	0	0	1	0	0	1	0	1	0	0	1	1	0	1	1	1	1	1	0	0	0	1	0	0	0	0	0	1	0	1
RP11-265G13	"GALNT2;PGBD5"	1	226697212	226904306	0		1	1	0	0	1	0		1		1		0	1		0	1	1	1	1	1	0	0	0	1	0	0	0	0	0	1		1
RP11-63G3	PGBD5	1	226792294	226962158	0	0	1	1	0	0	1	0	0	1	0	1	0	0	1	1	0	1	1	1	1	1	0	0	0	1	0	0	0	0	0	1	0	1
RP11-794B17	PGBD5	1	226813715	227051833	0	0	1	1	0	0	1	0	0	1	0	1	0	0	1	1	0	1	1	1	1	1	0	0	0	1	0	0	0	0	0	1	0	1
RP11-112C9	"AGT;COG2;CAPN9"	1	227007145	227201709	0	0	1		0	0	1	0		1		1	0	0	1	1	0		1	1	1	1	0	0	0	1	0	0	0	0		1	0	1
RP11-288C23	"AGT;COG2;CAPN9"	1	227135809	227274744	0	0	1	1	0	0	1	0	0	1	0	1	0	0	1	1	0	1	1	1	1	1	0	0	0	1	0	0	0	0	0	1	0	1
RP11-99J16	"FLJ14525;TTC13;CAPN9"	1	227197845	227396917	0	0	1	1	0	0	1	0	0	1	0	1	0	0	1	1		1	1	1	1	1	0	0	0	1	0	0	0	0	0	1	0	1
RP11-680C16	"ARV1;MGC15887;TTC13"	1	227318143	227492915	0		1	1	0	0	1	0	0	1	0		0	0	1	1	0	1	1	1	1	1	0	0	0	1	0	0	0	0	0	1	0	1
RP11-815G19	"ARV1;MGC15887;TTC13"	1	227396511	227596625	0	0	1	1	0	0	1	0		1				0	1	1	0	1	1	1	1	1	0	0	0	1	0	0	0	0	0	1	0	1
CTD-2009N22	"TRIM67;DKFZp547B1;GNPAT"	1	227582010	227708058	0	0	1	1	0	0	1	0	0	1	0	1	0	0	1	1	0	1	1	1	1	1	0	0	0	1	0	0	0	0	0	1	0	1
RP11-428N18	"DKFZP547N0;GNPAT;EGLN1;EXOC8"	1	227704718	227894240	0	0	1	1	0	0	1	0	0	1	0	1	0	0	1	1	0	1	1	1	1	1	0	0	0	1	0	0	0	0	0	1	0	1
RP11-401H15	"TSNAX;EGLN1"	1	227861924	228041375	0	0	1	1	0	0	1		0	1	0	1	0	0	1	1	0	1		1	1	1	0	0	0	1	0	0	0	0	0	1		1
RP11-252C18	"TSNAX;DISC1"	1	227994822	228154601	0	0	1	1	0	0	1	0	0	1	0	1	0	0	1	1	0	1	1	1	1	1	0	0	0	1	0	0	0	0	0	1	0	1
RP11-712H24	NULL	1	228116796	228318823	0	0	1	1	0	0	1	0	0	1	0	1	0	0	1	1	0	1	1	1	1	1	0	0	0	1	0	0	0	0	0	1	0	1
RP11-800J5	DISC1	1	228335822	228493364	0	0	1	1	0	0	1	0	0	1	0	1	0	0	1	1	0	1	1	1	1	1	0	0	0	1	0	0	0	0	0	1	0	1
RP11-579J9	DISC1	1	228475566	228684361	0	0	1	1	0	0	1	0	0	1	0		0	0	1	1	0	1	1	1	1	1	0	0	0	1	0	0	0	0	0	1	0	1
RP11-472H20	NULL	1	228571940	228780914	0	0	1	1	0	0	1	0	0	1	0	1	0	0	1	1	0	1	1	1	1	1	0	0	0	1	0	0	0	0	0	1	0	1
RP11-284L19	NULL	1	228627790	228822670	0	0	1	1	0	0	1	0	0	1	0	1	0	0	1	1	0	1	1	1	1	1	0	0	0	1	0	0	0	0	0	1	0	1
CTD-2006E10	NULL	1	228710849	228825133	0	0	1	1	0	0	1	0	0	1	0	1	0	0	1	1	0	1	1	1	1	1	0	0	0	1	0	0	0	0	0	1	0	1
RP11-399B22	SIPA1L2	1	228733468	228915052	0	0	1	1	0	0	1	0	0	1	0	1	0	0	1	1	0	1	1	1	1	1	0	0	0	1	0	0	0	0	0	1	0	1
RP11-98M5	SIPA1L2	1	228835572	229017139	0		1	1	0	0	1	0				1	0	0	1	1	0	1	1	1	1	1	0	0	0	1	0	0	0	0	0	1		1
RP11-793I2	SIPA1L2	1	228952876	229162131	0	0	1	1	0	0	1	0	0	1	0	1	0	0	1	1	0	1	1	1	1	1	0	0	0	1	0	0	0	0	0	1	0	1
RP11-632D22	KIAA1383	1	229134690	229298880	0	0	1	1	0	0	1	0	0	1	0	1	0	0	1	1	0	1	1	1	1	1	0	0	0	1	0	0	0	0	0	1	0	1
RP11-104I16	KIAA1383	1	229152302	229311283		0	1	1	0	0	1	0	0	1	0	1	0	0	1	1		1	1	1	1	1	0	0	0	1	0	0	0	0		1		1
RP11-692H24	KIAA1383	1	229162183	229343628	0	0	1	1	0	0	1	0		1	0	1	0	0	1	1	0	1	1	1	1	1	0	0	0	1	0	0	0	0	0	1	0	1
RP11-676L8	KIAA1383	1	229219645	229391390	0	0	1	1	0	0	1	0	0	1	0	1	0	0	1	1	0	1	1	1	1	1	0	0	0	1	0	0	0	0	0	1	0	1
RP11-383G8	"PCNXL2;MGC13186"	1	229341801	229526980	0	0	1	1	0	0	1	0	0	1	0	1	0	0	1	1	0	1	1	1	1	1	0	0	0	1	0	0	0	0	0	1	0	1
RP11-474C10	"PCNXL2;MGC13186"	1	229341801	229526980	0	0	1	1	0	0	1	0	0	1	0	1	0	0	1	1	0	1	1	1	1	1	0	0	0	1	0	0	0	0	0	1	0	1
RP11-125H16	PCNXL2	1	229421038	229588207	0	0	1	1	0	0	1	0	0	1	0	1	0	0	1	1	0	1	1	1	1	1	0	0	0	1	0	0	0	0	0	1	0	1
RP11-575P21	NULL	1	229518018	229669340	0	0	1	1	0	0	1		0	1	0	1	0	0	1	1	0	1	1	1	1	1	0	0	0	1	0	0	0	0		1		1
RP11-659N2	PCNXL2	1	229562741	229722727	0	0	1	1	0	0	1	0	0	1	0	1	0	0	1	1	0	1	1	1	1	1	0	0	0	1	0	0	0	0	0	1	0	1
RP11-740C10	PCNXL2	1	229574398	229754006		0	1		0					1				0	1			1		1	1	1	0		0	1			0			1		
RP11-710E6	"PCNXL2;KIAA1804"	1	229639547	229856235		0	1	1	0					1			0	0	1	1		1	1	1	1	1	0		0	1	0	0	0			1		1
RP11-757N18	KIAA1804	1	229726466	229913233	0	0	1	1	0	0	1	0	0	1	0	1	0	0	1	1	0	1	1	1	1	1	0	0	0	1	0	0	0	0	0	1	0	1
RP11-50C4	KIAA1804	1	229782366	229945696	0	0	1	1		0	1	0	0	1	0	1	0	0	1	1	0	1	1	1		1	0	0	0	1	0	0	0	0	0	1	0	1
RP11-400N14	KCNK1	1	229908847	230107200	0	0	1	1	0	0	1	0	0	1	0	1	0	0	1	1	0	1	1	1	1	1	0	0	0	1	0	0	0	0	0	1	0	1
RP11-782E7	KCNK1	1	229946249	230140116	0	0	1	1	0	0	1	0	0	1	0	1	0	0	1	1	0	1	1	1	1	1	0	0	0	1	0	0	0	0	0	1	0	1
RP11-419J8	KCNK1	1	230024592	230184306	0	0	1	1	0	0	1	0	0	1	0	1	0	0	1	1	0	1	1	1	1	1	0	0	0	1	0	0	0	0	0	1	0	1
RP11-301G21	NULL	1	230136673	230318953	0	0	1	1	0	0	1	0	0	1	0	1	0	0	1	1	0	1	1	1	1	1	0	0	0	1	0	0	0	0	0	1	0	1
RP11-738J23	NULL	1	230189629	230340635	0	0	1	1	0	0	1	0		1			0	0	1	1	0	1	1	1	1	1	0	0	0	1	0	0	0	0	0	1	0	1
RP11-759I12	SLC35F3	1	230226482	230407329	0	0	1	1	0	0	1	0	0	1	0	1	0	0	1	1	0	1	1	1	1	1	0	0	0	1	0	0	0	0	0	1	0	1
RP11-622N7	SLC35F3	1	230320262	230487054	0	0	1	1	0	0	1	0	0	1	0		0	0	1	1	0	1	1	1	1	1	0	0	0	1	0	0	0	0	0	1	0	1
RP11-653J10	NULL	1	230489975	230691836	0	0	1	1	0	0	1	0	0	1	0	1		0	1	1		1	1	1	1	1	0	0	0	1	0	0	0	0	0	1	0	1
RP11-278F23	NULL	1	230494491	230698858	0	0	1	1	0	0	1	0	0	1	0	1	0	0	1	1	0	1	1	1	1	1	0	0	0	1	0	0	0	0	0	1	0	1
RP11-464C3	NULL	1	230534453	230736221	0	0	1	1	0	0	1	0	0	1	0	1	0	0	1	1	0	1	1	1	1	1	0	0	0	1	0	0	0	0	0		0	1
RP11-109G24	NULL	1	230571076	230727338	0	0	1	1	0	0	1	0	0	1	0		0	0	1	1	0		1	1	1	1	0	0	0	1	0	0	0	0	0	1	0	1
RP11-258C20	NULL	1	230584744	230736221		0	1	1	0	0	1	0	0	1	0	1	0	0	1		0	1	1	1	1	1	0	0	0	1	0	0	0	0		1	0	1
RP11-683N11	"SLC35F3;TARBP1;C1orf31"	1	230691810	230858434	0	0	1	1	0	0	1	0	0	1	0	1	0	0	1	1	0	1	1	1	1	1	0	0	0	1	0	0	0	0	0	1	0	1
RP11-347H11	TARBP1	1	230831906	230993121	0	0	1	1	0	0	1	0	0	1	0	1	0	0	1	1	0	1	1	1	1	1	0	0	0	1	0	0	0	0	0	1	0	1
RP11-557K5	"LOC148638;IRF2BP2"	1	230962718	231164249		0	1	1	0		1			1			0	0	1	1		1	1	1	1	1	0	0		1	0	0	0	0		1		1
RP11-278O12	NULL	1	231116037	231298464	0	0	1	1	0	0	1	0	0	1	0	1	0	0	1	1	0	1	1	1	1	1	0	0	0	1	0	0	0	0	0	1		1
RP11-693G15	NULL	1	231201030	231385634	0	0	1	1	0	0	1	0	0	1	0	1	0	0	1	1	0	1	1	1	1	1	0	0	0	1	0	0	0	0	0	1	0	1
RP11-531O19	NULL	1	231298821	231461820	0	0	1	1	0	0	1		0	1	0	1	0	0	1	1		1	1	1	1	1	0	0	0	1	0	0	0	0		1		1
RP13-539L11	NULL	1	231385635	231461820																								0										
RP11-739C15	"KIAA0117;TOMM20"	1	231407472	231650991	0	0	1	1	0		1	0	0	1	0	1	0	0	1	1	0	1	1	1	1	1	0	0	0	1	0	0	0	0	0	1	0	1
RP11-675D8	"KIAA0117;ARID4B;TOMM20"	1	231503176	231695642	0	0	1	1	0	0	1	0	0	1	0	1	0	0	1	1	0	1	1	1	1	1	0	0	0	1	0	0	0	0	0	1	0	1
RP11-37J2	"KIAA0117;ARID4B"	1	231637430	231805511	0		1	1	0	0	1	0		1			0	0	1	1	0	1	1	1	1	1	0	0	0	1	0	0	0	0		1		1
RP11-39F23	"ARID4B;TBCE;GGPS1"	1	231731846	231900310	0	0	1	1	0	0	1	0	0	1	0	1	0	0	1	1	0	1	1	1	1	1	0	0	0	1	0	0	0	0	0	1	0	1
RP11-32A20	"TBCE;GNG4;MGC39558"	1	231848601	232057401	0		1	1	0	0	1	0	0	1	0	1	0	0	1	1	0	1	1	1	1	1	0	0	0	1	0	0	0	0	0	1	0	1
RP11-97E17	"TBCE;GNG4;MGC39558"	1	231931836	232093492		0	1	1	0		1			1				0	1	1	0	1	1	1	1	1	0	0	0	1		0	0	0		1		
RP11-812O1	"GNG4;LYST;MGC39558"	1	231957584	232167262	0	0	1	1	0	0	1	0						0	1	1	0		1	1	1	1	0	0	0			0	0	0	0	1	0	1
RP11-259C11	"GNG4;LYST"	1	232093602	232248119	0	0	1	1	0	0	1	0	0	1	0	1	0	0	1	1	0	1	1	1	1	1	0	0	0	1	0	0	0	0	0	1	0	1
RP11-45L2	"GNG4;LYST"	1	232133639	232299288		0	1	1	0		1	0		1			0	0	1	1		1	1	1	1	1	0	0	0	1	0	0	0	0		1		1
RP11-509I1	LYST	1	232147636	232310848			1															1			1		0						0					
RP11-27F5	LYST	1	232260340	232444583	0	0	1	1	0	0	1	0	0	1	0	1	0	0	1	1	0	1	1	1	1	1	0	0	0	1	0	0	0	0	0	1	0	1
RP11-641H4	NID	1	232409962	232614697	0	0	1	1	0	0	1	0	0	1	0	1	0	0	1	1	0	1	1	1	1	1	0	0	0	1	0	0	0	0	0	1	0	1
RP11-464N3	"ERO1LB;NID;TM7SF1"	1	232521388	232717181	0	0	1	1	0	0	1	0	0	1	0	1	0	0	1	1	0	1	1	1	1	0	0	0	0	1	0	0	0	0	0	1	0	1
RP11-68D10	"ERO1LB;TM7SF1"	1	232600353	232800784	0	0	1	1	0		1	0	0	1	0	1	0	0	1	1		1	1	1	1	0	0	0	0	1	0	0	0	0	0	1		1
RP11-73E9	EDARADD	1	232780707	232939112	0	0	1	1	0	0	1	0	0	1	0	1	0	0	1	1	0	1	1	1	1	0	0	0	0	1	0	0	0	0	0	1		1
RP11-14E8	EDARADD	1	232816665	232981463	0	0	1	1	0	0	1	0	0	1	0	1	0	0	1	1	0	1	1	1	1	0	0	0	0	1		0	0	0	0	1	0	1
RP11-593P14	"FLJ10359;EDARADD;LGALS8"	1	232920000	233076304	0	0	1	1	0	0	1		0	1	0	1	0	0	1	1	0	1	1	1	1	0	0	0	0	1	0	0	0	0	0	1	0	1
RP11-470L20	"FLJ10359;ACTN2"	1	233074388	233263155	0	0	1	1	0	0	1	0	0	1	0	1	0	0	1	1	0	1	1	1	1	0	0	0	0	1	0	0	0	0	0	1	0	1
RP11-237A9	NULL	1	233194162	233225780	0	0	1	1	0	0	1	0	0	1	0	1	0	0	1	1	0	0	1	1	1	0	0	0	0	1	0	0	0	0	0	1	0	1
RP11-382M15	"MTR;ACTN2"	1	233217087	233398264	0	0	1	1	0	0	1		0	1	0	1	0	0	1	1	0	0	1	1	1	0	0	0	0	1	0	0	0	0	0	1	0	1
RP11-770H6	MTR	1	233263515	233446662		0	1	1	0		1		0	1	0	1	0	0	1	1	0	0	1	1	1	0	0	0	0	1	0	0	0	0		1		1
RP11-474O16	RYR2	1	233408364	233637188	0	0	1	1	0	0	1	0	0	1	0	1	0	0	1	1	0	0	1	1	1	0	0	0	0	1	0	0	0	0	0	1	0	1
RP11-147E13	RYR2	1	233493171	233644020	0	0	1	1	0	0	1	0	0	1	0	1	0	0	1	1	0	0	1	1	1	0	0	0	0	1	0	0	0	0	0	1	0	1
RP11-766C19	NULL	1	233609681	233770663	0	0	1	1	0	0	1	0	0	1	0	1	0	0	1	1	0	0	1	1	1	0	0	0	0	1	0	0	0	0	0	1	0	1
RP11-114N24	NULL	1	233609687	233776370		0	1	1	0		1			1			0	0	1	1	0	0	1	1	1	0	0	0	0	1	0	0	0	0		1		1
RP11-397D7	NULL	1	233700600	233856082	0	0	1	1	0	0	1	0	0	1	0	1	0	0	1	1	0	0	1	1	1	0	0	0	0	1	0	0	0	0		1		1
RP11-730K6	NULL	1	233772297	233986461	0	0	1	1	0	0	1	0	0	1	0	1	0	0	1	1	0	0	1	1	1	0	0	0	0	1	0	0	0	0	0	1	0	1
RP11-635N13	NULL	1	233900438	234063611	0	0	1	1	0	0	1	0	0	1	0	1	0	0	1	1	0	0	1	1	1	0	0	0	0	1	0	0	0	0	0	1		1
RP11-419H16	NULL	1	233985130	234193422	0	0	1	1	0	0	1	0	0	1	0	1	0	0	1	1	0	0	1	1	1	0	0	0	0	1	0	0	0	0	0	1	0	1
RP11-652F18	NULL	1	234138971	234280433	0	0	1	1	0	0	1	0	0	1	0	1	0	0	1	1	0	0	1	1	1	0	0	0	0	1	0	0	0	0	0	1	0	1
CTD-2026O9	RYR2	1	234215110	234356328	0	0	1	1	0	0	1	0	0		0		0	0	1	1	0	0	1	1	1	0	0	0	0	1	0	0	0	0	0	1	0	1
RP11-484B19	"ZP4;RYR2"	1	234271719	234431982	0	0	1	1	0	0	1	0	0	1	0	1	0	0	1	1	0	0	1	1	1	0	0	0	0	1	0	0	0	0	0	1	0	1
RP11-594J18	NULL	1	234412074	234587903		0	1	1	0				0	1	0		0	0	1	1	0	0	1	1	1	0	0	0	0	1	0	0	0	0		1		1
RP11-38P16	NULL	1	234529064	234705182		0	1	1	0		1			1			0	0	1	1		0	1	1	1	0	0	0	0	1	0	0	0			1		1
RP11-236L13	NULL	1	234671627	234821344	0	0	1	1	0	0	1	0	0	1	0	1	0	0	1	1		0	1	1	1	0	0	0	0	1	0	0	0	0		1	0	1
RP11-136B18	NULL	1	234749560	234900728														0										0										
RP11-102F13	LOC339535	1	234805811	234990844																								0										
RP11-340I6	NULL	1	234896179	234971851	0	0	1	1	0	0	1	0	0	1	0	1	0	0	1	1	0	0	1	1	1	0	0	0	0	1	0	0	0	0	0	1	0	1
RP11-614N14	LOC339535	1	234947474	235121011	0	0	1	1	0	0	1	0	0	1	0	1	0	0	1	1	0	0	1	1	1	0	0	0	0	1	0	0	0	0		1	0	1
CTD-2015B17	NULL	1	235132161	235254938			1				1			1			0	0		1		0		1	1	0	0		0	1	0	0	0	0		1		
RP11-113H16	NULL	1	235196871	235358267	0	0	1	1	0	0	1	0		1				0	1	1	0	0	1	1	1	0	0	0	0	1	0	0	0	0		1	0	1
RP11-463N8	NULL	1	235329872	235515456		0	1	1	0	0	1			1			0	0	1	1	0	0	1	1	1	0	0	0	0	1	0	0	0	0		1		1
RP11-86G16	NULL	1	235389463	235576712	0	0	1	1	0	0	1	0	0	1	0	1	0	0	1	1		0	1	1	1	1	0	0	0	1	0	0	0	0	0	1	0	1
RP11-63B15	NULL	1	235392252	235546957	0	0	1	1	0	0	1	0	0	1	0	1	0	0	1	1	0	0	1	1	1	1	0	0	0	1	0	0	0	0	0	1	0	1
RP13-520F1	NULL	1	235442890	235621357	0	0	1	1	0	0	1	0		1		1	0	0	1	1	0	0	1	1	1	1	0	0	0	1	0	0	0	0		1		1
RP11-541F14	NULL	1	235455267	235626615	0	0	1	1	0	0	1	0		1	0	1	0	0	1	1	0	0	1	1	1	1	0	0	0	1	0	0	0	0	0	1	0	1
RP11-313M24	NULL	1	235554100	235713233			1							1				0	1			0		1		1	0	0	0		0		0			1		
RP11-716O4	NULL	1	235610371	235839788	0	0	1	1	0	0	1	0	0	1	0	1	0	0	1	1	0	0	1	1	1	1	0	0	0	1	0	0	0	0	0	1	0	1
RP11-158M3	NULL	1	235771505	235941596	0	0	1	1	0	0	1	0	0	1	0		0	0	1	1	0	0	1	1	1	1	0	0		1	0	0	0	0	0	1		1
RP11-119L7	NULL	1	235848209	236025453	0	0	1	1	0	0	1	0	0	1	0	1	0	0	1	1	0	0		1	1	1	0	0	0	1	0	0	0	0	0	1	0	1
RP11-528E16	CHRM3	1	235993437	236143259	0	0	1	1	0	0	1	0	0	1	0	1	0	0	1	1	0	0	1	1	1	1	0	0	0	1	0	0	0	0	0	1	0	1
RP11-34C7	CHRM3	1	236013925	236199428	0	0	1	1	0	0	1	0	0	1	0	1	0	0	1	1	0	0	1	1	1	1	0	0	0	1	0	0	0	0	0	1	0	1
RP11-115K6	NULL	1	236204362	236383324		0	1	1	0		1	0	0	1			0	0	1	1		0	1	1	1	1	0	0	0	1	0	0	0	0		1		1
RP11-52B6	CHRM3	1	236295355	236440263	0	0	1	1	0	0	1	0	0	1	0	1	0	0	1	1	0	0	1	1	1	1	0	0	0	1	0	0	0	0	0	1	0	1
RP11-35L17	CHRM3	1	236374189	236563305	0	0	1	1	0	0	1	0	0	1	0			0	1	1	0	0	1	1	1	1	0	0	0	1	0	0	0	0	0	1		1
RP11-59M3	FMN2	1	236513647	236676861	0	0	1	1	0	0	1	0		1			0	0	1	1	0	0	1	1	1	1	0	0	0	1	0	0	0	0	0	1	0	1
RP11-184J8	NULL	1	236620223	236773878		0	1	1	0				0	1	0		0	0	1	1		0	1	1		1	0	0	0	1	0	0	0	0		1		1
RP11-177F11	NULL	1	236709984	236891340	0	0	1	1	0	0	1	0	0	1	0	1	0	0	1	1	0	0	1	1	1	1	0	0	0	1	0	0	0	0	0	1	0	1
RP11-279J4	NULL	1	236782737	236947150	0	0	1	1	0	0	1	0	0	1	0	1	0	0	1	1	0	0	1	1	1	1	0	0	0	1	0	0	0	0	0	1	0	1
RP11-636E14	"FMN2;GREM2"	1	236849214	237055447	0	0	1	1	0	0	1	0	0	1	0	1	0	0	1	1	0	0	1	1	1	1	0	0	0	1	0	0	0	0	0	1	0	1
RP11-467I20	GREM2	1	236965357	237162254	0	0	1	1	0	0	1	0	0	1	0	1	0	0	1	1	0	0	1	1	1	1	0	0	0	1	0	0	0	0	0	1	0	1
RP11-586K14	GREM2	1	237081391	237262297	0	0	1	1	0	0	1	0	0	1	0	1	0	0	1	1	0	0	1	1	1	1	0	0	0	1	0	0	0	0	0	1	0	1
RP11-80B9	RGS7	1	237217530	237393645	0	0	1	1	0	0	1	0	0	1	0	1	0	0	1	1		0	1	1	1	1	0	0	0	1	0	0	0	0		1		1
RP11-184G22	RGS7	1	237252757	237393645		0	1	1			1		0	1	0	1	0	0	1	1	0	0	1	1	1	1	0	0		1	0	0	0	0		1		1
RP11-25B4	NULL	1	237325545	237475613	0	0	1	1	0	0	1	0	0	1	0	1	0	0	1	1	0	0	1	1	1	1	0	0	0	1	0	0	0	0	0	1	0	1
RP11-326A7	NULL	1	237358645	237521378	0	0	1	1	0	0	1	0	0	1	0	1	0	0	1	1	0	0	1	1	1	1	0	0	0	1	0	0	0	0	0	1	0	1
RP11-755E14	NULL	1	237475632	237656186		0	1	1	0		1			1		1	0	0	1	1	0	0		1	1	1	0	0	0	1	0		0	0		1		1
CTD-2003B13	NULL	1	237480786	237594638	0	0	1	1	0	0	1	0	0	1	0	1	0	0	1	1	0	0	1	1	1	1	0	0	0	1	0	0	0	0	0	1		1
RP11-124K15	NULL	1	237530394	237709598	0	0	1	1	0	0	1	0	0	1	0		0	0	1	1	0	0	1	1	1	1	0	0	0	1	0	0	0	0		1		1
RP11-735I20	NULL	1	237664656	237818433	0	0	1	1	0	0	1	0	0	1	0	1	0	0	1	1	0	0	1	1	1	1	0	0	0	1	0	0	0	0	0	1	0	1
RP11-81A24	RGS7	1	237672830	237851176	0	0	1	1	0	0	1	0	0	1	0	1	0	0		1	0	0	1	1	1	1	0	0	0	1	0	0	0	0	0	1	0	1
RP11-795D4	RGS7	1	237818434	237966335	0	0	1	1	0	0	1	0	0	1	0	1	0	0	1	1	0	0	1	1	1	1	0	0	0	1	0	0	0	0	0	1	0	1
RP11-69J6	"RGS7;FH"	1	237840652	237989458	0	0	1	1	0	0	1	0	0	1	0	1	0	0	1	1	0	0	1	1	1	1	0	0	0	1	0	0	0	0	0	1	0	1
RP11-140P7	FH	1	237877025	238017518	0	0	1	1	0		1			1			0	0	1	1	0	0	1	1	1	1	0	0	0	1	0	0	0	0		1		1
RP11-409K12	"OPN3;CHML;FH"	1	238001577	238138194	0	0	1	1	0	0	1	0		1	0		0	0	1	1	0	0	1	1	1	1	0	0	0	1		0	0	0		1	0	1
CTD-2110B24	"OPN3;CHML"	1	238056345	238165989	0		1	1	0	0				1				0	1			0	1	1	1	1	0	0	0	1	0	0	0	0		1		1
RP11-265K22	"EXO1;FLJ32978"	1	238190202	238352178	0	0	1	1	0	0	1	0	0	1	0	1	0	0	1	1	0	0	1	1	1	1	0	0	0	1	0	0	0	0		1		1
RP11-644D7	"EXO1;FLJ32978"	1	238272523	238450348	0	0	1	1	0	0	1	0	0	1	0	1	0	0	1	1	0	0	1	1	1	1	0	0	0	1	0	0	0	0	0	1	0	1
RP11-596E9	"EXO1;LOC440738"	1	238354880	238556967	0	0	1	1	0	0	1	0		1			0	0	1	1	0	0	1	1	1	1	0	0	0	1	0	0	0	0	0	1	0	1
RP11-384I6	"FLJ40773;LOC440738"	1	238403734	238584237	0	0	1	1	0	0	1	0	0	1	0	1	0	0	1	1	0	0	1	1	1	1	0	0	0	1	0	0	0	0	0	1	0	1
RP11-151E7	FLJ40773	1	238576042	238745114	0	0	1	1	0	0	1	0	0	1	0	1	0	0	1	1	0	0	1	1	1	1	0	0	0	1	0	0	0	0	0	1	0	1
RP11-748N3	NULL	1	238600984	238795762	0	0	1	1	0	0	1	0	0	1	0	1	0	0	1	1	0	0	1	1	1	1	0	0	0	1	0	0	0	0	0	1	0	1
RP11-167H8	NULL	1	238736663	238907235	0	0	1	1	0	0	1	0	0	1		1	0	0	1	1	0	0	1	1	1	1	0	0	0	1	0	0	0	0	0	1	0	1
RP11-420G21	NULL	1	238805332	238963445	0	0	1	1	0	0	1	0	0	1	0	1	0	0	1	1	0	0	1	1	1	1	0	0	0	1	0	0	0	0	0	1	0	1
RP11-99F4	FLJ40773	1	238877952	239041534	0	0	1	1	0	0	1	0	0	1	0	1	0	0	1	1	0	0	1	1	1	1	0	0	0	1	0	0	0	0	0	1	0	1
RP11-435I3	NULL	1	239034816	239215248	0	0	1	1	0	0	1	0	0	1	0	1	0	0	1	1	0	0	1	1	1	1	0	0	0	1	0	0	0	0	0	1	0	1
RP11-139N20	NULL	1	239108348	239291479	0	0	1	1	0	0	1	0	0	1	0	1	0	0	1	1	0	0	1	1	1	0	0	0	0	1	0	0	0	0	0	1	0	1
RP11-440F10	NULL	1	239200284	239377891	0	0	1	1	0	0	1	0	0	1	0	1	0	0	1	1	0	0	0	1	1	0	0	0	0	1	0	0	0	0	0	1	0	1
RP11-782J20	NULL	1	239291740	239477603	0	0	1	1	0	0	1	0	0	1	0	1	0	0	1	1	0	0	0	1	1	0	0	0	0	1	0	0	0	0	0	1	0	1
RP11-201O16	NULL	1	239372820	239402478		0		1	0					1				0	1		0	0	0	1	1	0	0	0	0	1			0	0		1		1
RP11-331N16	NULL	1	239380488	239538404	0		1	1	0		1	0	0	1	0		0	0	1	1	0	0	0	1	1	0	0	0	0	1	0	0	0			1	0	1
RP11-94G2	NULL	1	239479589	239646512	0	0	1	1	0	0	1	0	0	1	0	1	0	0	1	1	0	0	0	1	1	0	0	0	0	1	0	0	0	0	0	1	0	1
RP11-657I23	NULL	1	239507753	239692622	0	0	1	1	0	0	1	0	0	1	0	1	0	0	1	1	0	0	0	1	1	0	0	0	0	1	0	0	0	0	0	1	0	1
RP11-145E19	SDCCAG8	1	239661195	239821203		0	1	1	0		1			1	0	1	0	0	1	1	0	0	0		1	0	0	0	0	1	0	0	0	0		1		1
RP11-113O11	"AKT3;SDCCAG8"	1	239829152	240026844	0	0	1	1	0	0	1	0	0			1	0	0	1	1	0	0	0	1	1	1	0	0	0	1	0	0	0	0	0	1	0	1
RP11-794A13	"AKT3;SDCCAG8"	1	239865641	240063631	0	0	1	1	0	0	1	0	0	1	0	1	0	0	1	1	0	0	0	1	1	1	0	0	0	1	0	0	0	0	0	1	0	1
CTD-2205B10	NULL	1	240020477	240147092		0	1	1	0									0	1	1		0	0	1	1	1	0	0	0	1	0		0			1		1
RP11-370K11	NULL	1	240071852	240255321	0	0	1	1	0	0	1	0	0	1	0	1	0	0	1	1	0	0	0	1	1	1	0	0	0	1	0	0	0	0	0	1	0	1
RP11-535H1	NULL	1	240102327	240304871			1		0									0	1			0		1	1	1	0	0	0			0	0	0		1		1
RP11-1O6	"AKT3;LOC339529"	1	240257306	240416748	0	0	1	1	0	0	1	0	0	1	0	1	0	0	1	1	0	0	0	1	1	1	0	0	0	1		0	0	0	0	1	0	1
RP11-350J7	"AKT3;LOC339529"	1	240268789	240418339	0	0	1	1	0	0	1	0	0	1	0	1	0	0	1	1	0	0	0	1	1	1	0	0	0	1	0	0	0	0	0	1	0	1
RP13-494E8	LOC339529	1	240348716	240457994	0	0	1	1	0	0	1	0	0	1	0		0	0	1		0	0	0	1	1	1	0	0	0	1	0	0	0	0	0	1	0	1
RP11-655L13	LOC339529	1	240377684	240506870	0	0	1	1	0	0	1	0	0	1	0	1	0	0	1	1	0	0	0	1	1	1	0	0	0	1	0	0	0	0	0	1	0	1
RP11-110E19	"LOC339529;ZNF238"	1	240417514	240588991			1	1	0		1			1				0	1	1		0	0	1	1	1	0	0	0	1	0	0	0	0		1		1
RP11-705K21	NULL	1	240554285	240750898	0	0	1	1	0	0	1	0	0	1	0	1	0	0	1	1	0	0	0	1	1	1	0	0	0	1	0	0	0	0	0	1	0	1
RP11-53C22	ADSS	1	240735625	240901100	0	0	1	1	0		1	0	0	1	0	1	0	0	1	1	0	0	0	1	1	1	0	0	0	1	0	0	0	0	0	1	0	1
RP11-128J10	ADSS	1	240735625	240905517	0	0	1	1	0	0	1	0	0	1	0		0	0	1	1	0	0	0	1	1	1	0	0	0	1	0	0	0	0		1	0	1
RP11-165N4	ADSS	1	240736761	240901844	0	0	1	1	0	0	1	0	0	1	0	1	0	0	1	1	0	0	0	1	1	1	0	0	0	1	0	0	0	0	0	1	0	1
RP11-765E5	"MGC33370;ADSS"	1	240802935	240998508	0	0	1	1	0	0	1	0	0	1	0	1	0	0	1	1	0	0	0	1	1	1	0	0	0	1	0	0	0	0	0	1	0	1
RP11-59D11	"MGC33370;ADSS"	1	240937083	241104644	0	0	1	1	0	0	1	0		1		1	0	0	1	1	0	0	0	1	1	1	0	0	0	1	0	0	0	0	0	1	0	1
RP11-97P13	"MGC33370;PNAS-4"	1	241049006	241213106	0	0	1		0	0	1	0	0	1	0	1	0	0	1		0	0	0	1	1	1	0	0	0	1	0	0	0	0	0	1	0	1
RP11-351H17	PNAS-4	1	241143015	241315260	0	0	1	1	0		1		0	1	0	1	0	0	1	1	0	0	0	1	1	1	0	0	0	1	0	0	0	0	0	1	0	1
RP11-11N7	"HNRPU;FAM36A"	1	241247594	241406761	0	0	1	1	0	0	1	0	0	1	0	1	0	0	1	1	0	0	0	1	1	1	0	0	0	1	0	0	0	0	0	1	0	1
RP13-493J9	"HNRPU;MGC12458"	1	241337254	241522649			1		0									0	1					1	1	1	0		0				0			1		
RP11-468I8	"HNRPU;MGC12458"	1	241348001	241563576		0	1	1	0	0	1							0	1		0	0		1	1	1	0	0	0		0	0		0		1		1
RP11-156E8	MGC12458	1	241417360	241563576	0	0	1	1	0	0	1	0	0	1	0	1	0	0	1	1	0	0	0	1	1	1	0	0	0	1	0	0	0	0	0	1	0	1
CTD-2185D21	MGC12458	1	241420896	241532247	0		1	1	0	0	1	0	0	1	0	1	0	0	1	1	0	0	0	1	1	1	0	0	0	1	0	0	0	0	0	1		1
RP11-399B15	MGC12458	1	241483224	241685638	0	0	1	1	0	0	1	0	0	1	0	1	0	0	1	1	0	0	0	1	1	1	0	0	0	1	0	0	0	0	0	1	0	1
CTD-2325H9	MGC12458	1	241513805	241613689			1	1	0		1			1			0	0	1	1	0	0		1	1	1	0	0	0	1	0	0	0	0		1		1
CTD-2115K13	MGC12458	1	241518380	241658576		0	1	1	0		1	0						0	1		0	0	0	1	1	1	0	0	0	1	0	0	0	0		1		1
RP11-458D23	MGC12458	1	241558190	241708208	0	0	1	1	0	0	1	0	0	1	0	1	0	0	1	1	0	0	0	1	1	1	0	0	0	1	0	0	0	0	0	1	0	1
RP11-603C12	MGC12458	1	241558190	241773023	0	0	1	1	0	0	1	0	0		0	1	0	0	1	1	0	0	0	1	1	1	0	0	0	1	0	0	0	0	0	1	0	1
RP11-420O4	MGC35030	1	241716206	241930127	0	0	1	1	0	0	1	0	0	1	0	1	0	0	1	1	0	0	0	1	1	1	0	0	0	1	0	0	0	0	0	1	0	1
RP11-795M7	MGC35030	1	241777181	241970931		0	1	1	0	0		0	0	1	0			0	1	1		0	0	1	1	1	0	0	0	1	0	0	0	0		1		1
RP11-484J8	FLJ10157	1	241865087	242055948	0	0	1	1	0	0	1	0	0	1	0	1	0	0	1	1	0	0	0	1	1	1	0	0	0	1	0	0	0	0	0	1	0	1
RP11-337P7	FLJ10157	1	241976811	242166903	0	0	1	1	0	0	1	0	0	1	0	1	0	0	1	1	0	0	0	1	1	1	0	0	0	1	0	0	0	0	0	1	0	1
RP11-727O20	SMYD3	1	242228182	242399297	0	0	1	1	0	-1	1	0	0	1	0	1	0	0	1	1	0	0	0	1	1	1	0	0	0	1	0	0	0	0	0	1	0	1
RP11-456F6	NULL	1	242352744	242532178	0	0	1	1	0	-1	1	0	0	1	0		0	0	1	1	0	0	0	1	1	1	0	0	0	1	0	0	0	0	0	1	0	1
RP11-261H3	NULL	1	242392580	242556274	0	0	1	1	0	-1	1	0	0	1	0		0	0	1	1	0	0	0	1	1	1	0	0	0	1	0	0	0	0	0	1	0	1
RP11-110A16	NULL	1	242454318	242645772	0	0	1	1	0	-1	1	0	0	1	0	1	0	0	1	1	0	0	0	1	1	1	0	0	0	1	0	0	0	0	0	1	0	1
RP11-744G19	NULL	1	242549023	242754464	0	0	1	1	0	-1	1	0	0	1	0	1	0	0	1	1	0	0	0	1	1	1	0	0	0	1	0	0	0	0	0	1	0	1
RP11-88N11	NULL	1	242627656	242809130	0	0	1	1	0		1	0	0	1		1	0	0	1	1	0	0	0	1		1	0	0	0	1	0	0	0	0	0	1		1
RP11-778E23	SMYD3	1	242691829	242925081	0	0	1	1	0	-1	1	0	0	1	0	1	0	0	1	1	0	0	0	1	1	1	0	0	0	1	0	0	0	0	0	1	0	1
RP11-706E22	SMYD3	1	242748587	242973013	0	0	1	1	0		1			1				0	1	1	0	0		1	1	1	0	0		1	0	0	0	0		1		1
RP11-690C23	"TFB2M;FLJ32001;SMYD3"	1	242862997	243076545	0	0	1	1	0		1	0						0	1	1	0		0	1	1	1	0	0	0			0	0	0	0	1	0	1
RP11-314P17	"TFB2M;FLJ32001"	1	242925053	243099125	0	0	1	1	0	-1	1	0	0	1	0	1	0	0	1	1	0	0	0	1	1	1	0	0	0	1	0	0	0	0	0	1	0	1
RP11-452J6	"TFB2M;FLJ32001"	1	243002847	243172326	0	0	1	1	0	-1	1	0	0	1	0	1	0	0	1	1	0	0	0	1	1	1	0	0	0	1	0	0	0	0	0	1	0	1
RP11-439E19	"ELYS;FLJ32001;LOC149134;CGI-49"	1	243156067	243329525	0	0	1	1	0	-1	1	0	0	1	0	1	0	0	1	1	0	0	0	1	1	1	0	0	0	1	0	0	0	0	0	1	0	1
RP11-807B20	"ELYS;LOC149134;CGI-49"	1	243219773	243407047	0	0	1	1	0	-1	1	0						0	1	1	0		0	1	1	1	0	0	0			0	0	0	0	1	0	1
RP11-644F10	"ELYS;SBZF3"	1	243303354	243476821	0	0	1	1	0	-1	1	0	0	1	0	1	0	0	1	1	0	0	0	1	1	1	0	0	0	1	0	0	0	0		1		1
RP11-412P13	"MGC12466;FLJ12606;SBZF3"	1	243424728	243599124		0	1	1	0		1			1					1			0	0	1	1	1	0	0	0	1	0	0	0	0		1		1
RP11-362C18	"MGC12466;FLJ45717;FLJ12606;ZNF124"	1	243513196	243695361	0	0	1	1	0	-1	1	0	0	1	0	1	0	0	1	1	0	0	0	1	1	1	0	0	0	1	0	0	0	0	0	1	0	1
RP11-606D18	"VN1R5;FLJ45717;FLJ12606;ZNF124"	1	243589959	243757665	0		1	1	0	-1	1	0		1			0	0	1	1	0	0	0	1	1	1	0	0	0	1	0	0	0	0		1	0	1
RP11-488L18	"VN1R5;FLJ45717;ZNF124;ZNF496"	1	243599125	243802191	0	0	1	1	0		1	0	0	1	0	1	0	0	1	1	0	0	0	1	1	1	0	0	0	1	0	0	0	0		1		1
RP11-642C9	"VN1R5;ZNF496"	1	243695601	243874467	0	0	1	1	0	-1	1	0	0	1	0	1	0	0	1	1	0	0	0	1	1	1	0	0	0	1	0	0	0	0	0	1	0	1
RP11-505A17	"CIAS1;ZNF496"	1	243763358	243933469	0	0	1	1	0	-1	1	0	0	1	0	1	0	0	1	1	0	0	0	1	1	1	0	0	0	1	0	0	0	0	0	1	0	1
RP11-332D17	"OR2B11;CIAS1;OR2W5;ZNF496"	1	243807690	244003801	0	0	1	1	0	-1	1	0	0	1	0	1	0	0	1	1	0	0	0	1	1	1	0	0	0	1	0	0	0	0	0	1	0	1
RP11-555I22	"LOC148824;OR13G1;OR2G2;OR2C3;LOC148823"	1	243984058	244173804	0	0	1	1	0	-1	1	0		1	0		0	0	1	1	0	0	0	1	1	1	0	0	0	1	0		0	0	0	1	0	1
RP11-77I18	"OR5AY1;OR13G1;OR2G2;OR6F1"	1	244069012	244232181	0	0	1	1	0	-1	1	0	0	1	0	1	0	0	1		0	0	0	1	1	1	0	0	0	1	0	0	0	0	0	1	0	1
RP11-224C3	"OR9H1P;OR5AY1;OR6F1;OR1C1;OR11L1"	1	244198031	244344430		0	1	1	0		1			1			0	0			0	0	0	1	1	1	0	0	0	1	0		0	0		1		1
RP11-71K5	"OR2L13;OR2W3;TRIM58;OR2T8;OR11L1;OR2L8"	1	244301958	244464363	0	0	1	1	0	-1	1	0	0	1	0	1	0	0	1	1	0	0	0	1	1	1	0	0	0	1	0	0	0	0		1		1
RP11-430I15	"OR2L13;OR2L3;OR2W3;OR2L1P;TRIM58;OR2T8;OR2L2;OR2L8"	1	244364042	244553844	0	0	1	1	0	-1	1	0	0	1	0	1	0	0	1	1	0	0	0	1	1	1	0	0	0	1	0	0	0	0	0	1	0	1
RP11-694B9	"OR2L13;OR2L3;OR2M1P;OR2M3;OR2M2;OR2M5;OR2M4;OR2L2"	1	244506880	244745847	0	0	1	1	0	-1	1	0	0	1	0	1	0	0	1	1	0	0	0	1	1	1	0	0	0	1	0	0	0	0	0	1	0	1
RP11-462C5	"OR2T12;OR2T4;OR2T33;OR2M7;OR2M3;OR5BF1;OR2M4"	1	244672315	244867674	0	0	1	1	0	-1	1	0	0	1	0	1	0	0	1	1	0	0	0	1	1	1	0	0	0	1	0	0	0	0	0	1	0	1
RP11-245D2	"OR2T12;OR2T33;OR2M7;OR2M3;OR2M4"	1	244684297	244838100	0	0	1	1	0	-1	1	0	0	1	0	1	0	0	1	1	0	0	0	1	1	1	0	0	0	1	0	0	0	0	0	1	0	1
RP11-407H12	"OR2T4;OR2T2;OR2T6;OR2T3;OR5BF1;OR2T5"	1	244830093	244993909	0	0	1	1	0	-1	1	0	0	1	0	1	0	0	1	1	0	0	0	1	1	1	0	0	0	1	0	0	0	0	0	1	0	1
RP11-59M10	"OR2T2;OR2T6;OR2T3"	1	244852664	244964372	0	0	1	1	0	-1	1	0	0	1	0	1	0	0	1	1	0	0	0		1	1	0	0	0	1	0	0	0	0	0	1	0	1
RP11-68F13	"OR2T2;OR2T34;OR2T29;OR2T10;OR2T3;OR2T5"	1	244934880	245093335	0	0	1	1	0	-1	1	0	0	1	0	1	0	0	1	1	0	0	0	1	1	1	0	0	0	1	0	0	0	0	0	1	0	1
RP11-469B24	"OR2T34;OR2T29;OR2T27;OR2T10;OR2T35"	1	244983533	245144999	0	0	1	1	0	-1	1	0	0	1	0	1	0	0	1	1	0	0	0	1	1	1	0	0	0	1	0	0	0	0	0	1	0	1
RP11-378I20	"OR2T34;OR2T29;OR2T27;OR2T10;OR2T35;OR5BU1"	1	245027988	245203470	0	0	1	1	0	-1	1	0	0	1	0	1	0	0	1	1	0	0	0	1	1	1	0	0	0	1	0	0	0	0	0	1	0	1
CTD-2379H9	"CBWD1;PDCD1;FLJ33590"	2	41662	125971	0		0	0	0	0	0	0	0	0	0	0	0	0	-1	0	0	1	-1	0	0	0	0	0	0	0	0	0	0	0		-1	1	0
RP11-463H16	"CBWD1;SH3YL1;PDCD1"	2	79317	234096	0	0	0	0	0	0	0	0	0	0	0	0	0	0	-1	0	0	1	-1	0	0	0	0	0	0	0	0	0	0	0	1	-1	1	0
RP11-158D10	"CBWD1;PDCD1"	2	87030	125966	0	0	0	0	0	0	0	0	0	0	0	0	0	0	-1	0	0	1	-1	0	0	0	0	0	0	0	0	0	0	0	1	-1	1	0
RP11-371D8	"THAP4;APG4B;CBWD1;SH3YL1;ACP1;LOC285016"	2	148491	317294	0	0	0	0	0	0	0	0	0	0	0	0	0	0	-1	0	0	1	-1	0	0	0	0	0	0	0	0	0	0	0	1	-1		0
RP11-420M7	"THAP4;APG4B;MGC25181;ACP1;LOC285016;DTYMK"	2	264456	461195	0	0	0	0	0	0	0	0	0	0	0	0	0	0	-1	0	0	1	-1	0	0	0	0	0	0	0	0	0	0	0	1	-1	1	0
RP11-41I8	"APG4B;MGC25181;DTYMK"	2	317295	495695	0	0	0	0	0	0	0	0	0	0	0	0	0	0	-1	0	0	1	-1	0	0	0	0	0	0	0	0	0	0	0	1	-1	1	0
RP11-314C15	MGC25181	2	364164	603943	0	0	0	0	0	0	0	0	0	0	0	0	0	0	-1	0	0	1	-1	0	0	0	0	0	0	0	0	0	0	0	1	-1	1	0
RP11-354J21	TMEM18	2	554442	696156	0	0	0	0	0	0	0	0	0	0	0	0	0	0	-1	0	0	1	-1	0	0	0	0	0	0	0	0	0	0	0	1	-1	1	0
RP11-186N17	"TMEM18;LOC339822"	2	640765	792973	0	0	0	0	0	0	0	0	0	0	0	0	0	0	-1	0	0	1	-1	0	0	0	0	0	0	0	0	0	0	0	1	-1	1	0
RP11-100K14	LOC339822	2	714656	885732	0	0	0	0	0	0	0		0	0	0	0	0	0	-1	0	0	1	-1	0	0	0	0	0	0	0	0	0	0	0	1	-1	1	0
RP11-132I6	LOC339822	2	784603	944884	0	0	0	0	0	0	0	0	0	0	0	0	0	0	-1	0	0	1	-1	0	0	0	0	0	0	0	0	0	0	0	1	-1	1	0
RP11-171F22	NULL	2	903159	1032300	0	0	0	0	0	0	0	0	0	0	0		0	0	-1	0	0	1	-1	0	0	0	0	0	0	0	0	0	0	0	1	-1	1	0
RP11-345J18	NULL	2	969943	1117089	0	0	0	0	0	0	0	0	0	0	0	0	0	0	-1	0	0	1	-1	0	0	0	0	0	0	0	0	0	0	0	1	-1	1	0
RP11-578K3	NULL	2	995948	1160000	0	0	0			0	0	0		0	0			0	-1	0	0	1	-1	0	0	0	0	0	0	0			0	0	1	-1	1	0
RP11-1268F2	YWHAE	2	995948	1226501	0	0	0	0	0		0	0	0	0	0	0	0	0	-1	0	0	1	-1	0	0	0	0	0	0	0	0	0	0	0	1	-1	1	0
RP13-496B6	"TPO;SNTG2"	2	1269824	1396336	0	0	0	0	0	0	0	0	0	0	0	0	0	0	-1	0	0	1	-1	0	0	0	0	0	0	0	0	0	0	0	1	-1	1	0
RP11-509D7	"TPO;SNTG2"	2	1280000	1469478	0	0	0	0	0	0	0	0	0	0		0	0	0	-1	0	0	1	-1	0	0	0	0	0	0	0	0	0	0	0	1	-1	1	0
RP11-647P14	"TPO;SNTG2"	2	1287820	1414266	0	0	0	0	0	0	0	0	0	0	0	0	0	0	-1	0	0	1	-1		0	0	0	0	0	0	0	0	0	0	1	-1	1	0
RP13-589O6	TPO	2	1420083	1604632	0	0	0	0	0	0	0		0	0	0	0	0	0	-1	0	0	1	-1	0	0	0	0	0	0	0	0	0	0	0	1	-1	1	0
RP13-863N4	TPO	2	1438693	1604632	0	0	0	0	0	0	0	0	0	0	0	0	0	0	-1	0	0	1	-1	0	0	0	0	0	0	0	0	0	0	0	1	-1	1	0
RP13-811N3	TPO	2	1438693	1604632	0	0	0	0	0	0	0	0	0	0	0	0	0	0	-1	0	0	1	-1	0	0	0	0	0	0	0	0	0	0	0	1	-1	1	0
RP13-994O8	TPO	2	1464277	1604632	0	0	0	0	0	0	0	0	0	0	0	0	0	0	-1	0	0	1	-1	0	0	0	0	0	0	0	0	0	0	0	1	-1	1	0
RP13-536G18	TPO	2	1501114	1604632	0	0	0	0	0	0	0	0	0	0	0	0	0	0	-1		0	1	-1	0	0	0	0	0	0	0	0	0	0	0	1	-1	1	0
RP11-95F18	"MYT1L;D2S448"	2	1564258	1807910	0	0	0	0	0	0	0	0	0	0	0	0	0	0	-1	0	0	1	-1	0	0	0	0	0	0	0	0	0	0	0	1	-1	1	0
RP11-665M8	"MYT1L;D2S448"	2	1633900	1814518	0	0	0	0	0	0	0	0	0	0	0		0	0	-1	0	0	1	-1	0	0	0	0	0	0	0	0	0	0	0	1	-1	1	0
RP11-31F20	"MYT1L;D2S448"	2	1641649	1808587		0	0		0		0			0				0	-1			1		0	0	0	0		0	0	0		0			-1		
RP11-746K6	"MYT1L;D2S448"	2	1684192	1833125	0	0	0	0	0	0	0	0	0	0	0	0	0	0	-1	0	0	1	-1	0	0	0	0	0	0	0	0	0	0	0	0	-1	1	0
RP13-824J22	"MYT1L;D2S448"	2	1684192	1833125	0	0	0	0	0	0	0	0	0	0	0		0	0	-1	0	0	1	-1	0	0	0	0	0	0	0	0	0	0	0	0	-1	1	0
RP11-755H23	"MYT1L;D2S448"	2	1698084	1885349	0	0	0	0	0	0	0	0	0	0	0	0	0	0	-1	0	0	1	-1	0	0	0	0	0	0	0	0	0	0	0	0	-1	1	0
RP11-578N11	NULL	2	1828125	1996741	0	0	0	0	0	0	0	0	0	0	0		0	0	-1	0	0	1	-1	0	0	0	0	0	0	0	0	0	0	0	0	-1	0	0
RP11-749D11	NULL	2	1898962	2102523	0	0	0	0	0	0	0	0	0	0	0	0	0	0	-1	0	0	1	-1	0	0	0	0	0	0	0	0	0	0	0	0	-1	0	0
RP11-393E22	NULL	2	1977173	2169323	0	0	0	0	0	0	0	0	0	0	0	0	0	0	-1	0	0	1	-1	0	0	0	0	0	0	0	0	0	0	0	0	-1	0	0
RP11-83A4	MYT1L	2	2144138	2324206	0	0	0	0	0	0	0	0	0	0	0	0	0	0	-1	0	0	1	-1	0	0	0	0	0	0	0	0	0	0	0	0	-1	0	0
RP11-673G16	MYT1L	2	2201443	2374604	0	0	0	0	0	0	0	0	0	0	0	0	0	0	-1	0	0	1	-1	0	0	0	0	0	0	0	0	0	0	0	0	-1	0	0
RP11-736F19	NULL	2	2429092	2654341	0	0	0	0	0	0	0	0	0	0	0	0	0	0	-1	0	0	1	-1	0	0	0	0	0	0	0	0	0	0	0	0	-1	0	0
RP11-186B10	NULL	2	2660133	2785029	0	0	0	0	0	0	0	0	0	0	0	0	0	0	-1	0	0	1	-1	0	0	0	0	0	0	0	0	0	0	0	0	-1	0	0
RP11-163G21	NULL	2	2730970	2882376	0	0	0	0	0	0	0	0	0	0		0	0	0	-1	0	0	1	-1	0	0	0	0	0	0	0	0	0	0	0	0	-1	0	0
CTD-2192J20	NULL	2	2806329	2952172	0	0	0	0	0	0	0	0	0	0	0	0	0	0	-1	0	0	1	-1		0	0	0	0	0	0	0	0	0	0	0	-1	0	0
RP11-410L9	NULL	2	2861570	3004823	0	0	0	0	0	0	0	0	0	0	0		0	0	-1	0	0	1	-1	0	0	0	0	0	0	0	0	0	0	0	0	-1		0
CTD-2195D10	"RNASEH1;COLEC11"	2	3002319	3170000	0	0	0		0	0	0	0	0	0	0	0	0	0	-1	0	0	1	-1	0	0	0	0	0	0	0	0	0	0	0		0	0	0
RP11-479M3	"COLEC11;ALLC"	2	3114879	3263631	0	0	0	0	0	0	0	0	0	0	0	0	0	0	-1	0	0	1	-1	0	0	0	0	0	0	0	0	0	0	0	0	0	0	0
RP11-717F3	ALLC	2	3202523	3385677	0	0	0	0	0	0	0		0	0	0	0	0	0	-1	0	0	1	-1	0	0	0	0	0	0	0	0	0	0	0	0	0	0	0
RP11-671D16	ALLC	2	3231988	3408572	0	0	0	0	0	0	0	0	0	0	0	0	0	0	-1	0	0	1	-1	0	0	0	0	0	0	0	0	0	0	0	0	0	0	0
RP11-178E6	NULL	2	3264206	3438672	0	0	0	0	0		0	0	0	0		0	0	0	-1	0	0	1	-1	0	0	0	0	0	0	0	0	0	0	0	0	0	0	0
RP11-447O15	NULL	2	3298418	3507111	0	0	0	0	0	0	0	0		0	0	0	0	0	-1		0	1	-1	0	0	0	0	0	0	0	0	0	0	0		0		0
RP11-753D3	NULL	2	3411698	3588946	0	0	0	0	0	0	0	0	0	0		0	0	0	-1	0	0	1	-1	0	0	0	0	0	0	0	0	0	0	0	0	0	0	0
RP11-352I21	NULL	2	3435543	3602571	0	0	0	0	0	0	0	0	0	0			0	0	-1	0	0	1	-1	0	0	0	0	0	0	0	0	0	0	0		0		0
RP11-86A21	NULL	2	3548564	3748111	0	0	0	0	0	0	0	0	0	0	0	0	0	0	-1	0	0	1	-1	0	0	0	0	0	0	0	0	0	0	0	0	0	0	0
RP11-755B12	NULL	2	3612649	3827588	0	0	0	0	0	0	0	0	0	0	0	0	0	0	-1	0	0	1	-1	0	0	0	0	0	0	0	0	0	0	0	0	0	0	0
RP11-607M20	NULL	2	3643037	3856458	0	0	0	0	0	0	0	0	0	0	0		0	0	-1		0	1	-1	0	0	0	0	0	0	0	0	0	0	0	0	0	0	0
RP11-645B16	NULL	2	3691459	3855047	0	0	0	0	0	0	0	0	0	0	0	0	0	0	-1	0	0	1	-1	0	0	0	0	0	0	0	0	0	0	0	0	0	0	0
RP11-738L3	NULL	2	3691459	3859865	0	0	0	0	0	0	0	0	0	0	0	0	0	0	-1	0	0	1	-1	0	0	0	0	0	0	0	0	0	0	0	0	0	0	0
RP13-558K4	NULL	2	3700536	3872721	0	0	0	0	0	0	0	0	0	0	0	0	0	0	-1	0	0	1	-1	0	0	0	0	0	0	0	0	0	0	0	0	0	0	0
RP11-337M10	NULL	2	3844992	4058810	0	0	0	0	0		0			0			0	0	-1	0	0	1	-1	0	0	0	0	0	0	0	0	0	0	0		0		0
RP11-174F11	NULL	2	3887342	4069771	0		0	0	0	0	0	0	0	0	0	0	0	0	-1	0	0	1	-1	0	0	0	0	0	0	0	0	0	0	0	0	0	0	0
RP11-168C14	NULL	2	3969545	4150648	0	0	0	0	0	0	0	0	0	0		0	0	0	-1	0	0	1	-1	0	0	0	0	0	0	0	0	0	0	0	0	0	0	0
RP11-146M24	NULL	2	4071340	4225418	0		0	0	0	0	0	0	0	0				0	-1	0	0	1	-1	0	0	0	0	0	0	0	0	0	0	0		0		0
RP11-202P21	NULL	2	4123460	4272446	0	0	0	0	0	0	0	0	0	0	0	0	0	0	-1	0	0	1	-1	0	0	0	0	0	0	0	0	0	0	0	0	0	0	0
RP11-36C8	NULL	2	4155032	4334483	0	0	0	0	0	0	0	0	0	0	0	0	0	0	-1	0	0	1	-1	0	0	0	0	0	0	0	0	0	0	0	0	0	0	0
RP11-672M20	NULL	2	4254586	4438559	0	0	0	0	0	0	0	0	0	0	0	0	0	0	-1	0	0	1	-1	0	0	0	0	0	0	0	0	0	0	0	0	0	0	0
RP11-791I11	NULL	2	4267383	4460792	0	0	0	0	0	0	0	0	0	0	0	0	0	0	-1	0	0	1	-1	0	0	0	0	0	0	0	0	0	0	0	0	0	0	0
RP11-67I17	NULL	2	4353804	4485340		0	0	0	0		0			0		0	0	0	-1	0	0	1	-1	0	0	0	0		0	0		0	0	0		0		0
RP11-512O20	TSSC1	2	4604118	4771320	0	0	0	0	0	0	0	0	0	0	0	0	0	0	-1	0	0	1	-1	0	0	0	0	0	0	0	0	0	0	0	0	0	0	0
RP11-513H7	TSSC1	2	4637015	4825925	0	0	0	0	0	0	0	0	0	0	0	0	0	0	-1	0	0	1	-1	0	0	0	0	0	0	0	0	0	0	0	0	0	0	0
RP11-763G15	"TTC15;TSSC1"	2	4829433	4948586	0	0	0	0	0	0	0	0	0	0	0	0	0	0	-1	0	0	1	-1	0	0	0	0	0	0	0	0	0	0	0	0	0	0	0
RP11-565M18	"TTC15;MTCBP-1;TSSC1"	2	4889172	5062163	0	0	0	0	0	0	0	0	0	0	0	0	0	0	-1	0	0	1	-1	0	0	0	0	0	0	0	0	0	0	0	0	0	0	0
RP13-620F11	"TTC15;MTCBP-1;TSSC1"	2	4913193	5120193	0	0	0	0	0	0	0	0	0	0	0	0	0	0	-1	0	0	1	-1	0	0	0	0	0	0	0	0	0	0	0	0	0	0	0
RP11-129I1	MTCBP-1	2	5055668	5298115	0	0	0	0	0	0	0	0	0	0	0	0	0	0	-1	0	0	1	-1	0	0	0	0	0	0	0	0	0	0	0	0	0	0	0
RP13-868N24	NULL	2	5124321	5277693	0	0	0	0	0	0	0	0					0	0	-1	0	0		-1	0	0	0	0	0	0			0	0	0	0	0	0	0
RP11-801O2	NULL	2	5250806	5425101	0	0	0	0	0	0	0	0	0	0	0	0	0	0	-1	0	0	1	-1	0	0	0	0	0	0	0	0	0	0	0	0	0	0	0
RP11-696C4	NULL	2	5440686	5636044	0	0	0	0	0	0	0	0	0	0			0	0	-1	0	0		-1	0	0	0	0	0	0	0	0	0	0	0	0	0	0	0
RP11-554B4	NULL	2	5532630	5754098	0	0	0	0	0	0	0	0	0	0	0	0	0	0	-1	0	0	1	-1	0	0	0	0	0	0	0	0	0	0	0	0	0	0	0
CTD-2037E22	SOX11	2	5754099	5918719	0	0	0	0	0	0	0	0		0		0	0	0	-1	0	0	1	-1	0	0	0	0	0	0	0	0	0	0	0		0	0	0
RP11-350H23	NULL	2	5797529	5989320	0	0	0	0	0	0	0	0	0	0	0		0	0	-1	0	0	1	0	0	0	0	0	0	0	0		0	0	0	0	0	0	0
RP11-305F8	"FLJ30594;FLJ41046"	2	5945002	6101521	0	0	0	0	0	0	0	0	0	0	0	0	0	0	-1	0	0	1	0	0	0	0	0	0	0	0	0	0	0	0	0	0	0	0
RP11-749J12	"FLJ30594;FLJ41046"	2	6067614	6264925	0	0	0	0	0	0	0	0	0	0	0	0	0	0	-1	0	0	1	0	0	0	0	0	0	0	0	0	0	0	0	0	0	0	0
RP13-520J9	NULL	2	6139702	6167207	0	0	0	0	0	0	0	0	0	0	0	0	0	0	-1	0	0	1	0	0	0	0	0	0	0	0	0	0	0	0	0	0	0	0
RP11-772P15	NULL	2	6235258	6412311	0	0	0	0	0	0	0	0	0	0	0	0	0	0	-1	0	0	1	0	0	0	0	0	0	0	0	0	0	0	0	0	0	0	0
RP11-108P11	NULL	2	6405938	6617671	0	0	0	0	0	0	0	0	0	0	0	0	0	0	-1	0	0	1	0	0	0	0	0	0	0	0	0	0	0	0	0	0	0	0
RP11-541D12	NULL	2	6514247	6705992		0	0	0	0	0	0	0	0	0	0		0	0	-1	0	0	1	0	0	0	0	0	0	0	0	0	0	0	0	0	0		0
RP11-485O17	FLJ42418	2	6643756	6828897	0	0	0	0	0	0	0	0	0	0	0	0	0	0	-1	0	0	1	0	0	0	0	0	0	0	0	0	0	0	0		0		0
RP11-123B7	"FLJ42418;LOC129607"	2	6809725	6963990	0	0	0	0	0	0	0	0	0	0	0	0	0	0	-1	0	0	1	0	0	0	0	0	0	0	0	0	0	0	0	0	0	0	0
RP13-488C23	FLJ42418	2	6827065	6884264	0	0	0	0	0	0	0	0	0	0	0	0	0	0	-1	0	0	1	0	0	0	0	0	0	0	0	0	0	0	0	0	0	0	0
RP11-439M11	"RSAD2;LOC386597;LOC129607;RNF144"	2	6881413	7093755	0	0	0	0	0				0	0		0	0	0	-1	0	0	1	0	0	0	0	0	0	0	0	0	0	0			0		0
RP11-660D16	"RSAD2;LOC386597;LOC129607;RNF144"	2	6935625	7093162	0		0	0	0	0	0	0	0	0			0	0	-1	0	0	1	0	0	0	0	0	0	0	0	0	0	0	0	0	0	0	0
RP11-608G7	"RSAD2;LOC386597;LOC129607;RNF144"	2	6955097	7112327	0	0	0	0	0	0	0	0	0	0	0	0	0	0	-1	0	0	1	0	0	0	0	0	0	0	0	0	0	0	0	0	0	0	0
RP11-465O16	RNF144	2	7134279	7329534	0	0	0	0	0	0	0	0	0	0	0	0	0	0	-1	0	0	1	0	0	0	0	0	0	0	0	0	0	0	0	0	0	0	0
RP11-609K18	NULL	2	7287871	7471744	0	0	0	0	0	0	0	0	0	0	0	0	0	0	-1	0	0	1	0	0	0	0	0	0	0	0	0	0	0	0	0	0	0	0
RP11-816F18	NULL	2	7377351	7606234	0	0	0	0	0	0	0	0						0	-1	0	0	1	0	0	0	0	0	0	0	0	0	0	0	0	0	0	0	0
RP11-657A6	NULL	2	7577789	7741298	0	0	0	0	0	0	0	1	0	0	0	0	0	0	-1	0	0	1	0	0	0	0	0	0	0	0	0	0	0	0	0	0	0	0
RP11-16D24	NULL	2	7706723	7859882	0	0	0	0	0	0	0	1	0	0	0	0	0	0	-1	0	0	1	0	0	0	0	0	0	0	0	0	0	0	0	0	0	0	0
RP11-590O24	NULL	2	7811299	7989858	0		0	0	0	0	0	1		0				0	-1		0	1	0	0	0	0	0	0	0	0	0	0	0	0	0	0	0	0
RP11-7J16	LOC339788	2	7875760	8029407	0	0	0	0	0	0	0		0	0	0		0	0	-1	0	0	1	0	0	0	0	0	0	0	0	0	0	0	0		0	0	0
RP11-244L12	LOC339788	2	7902295	8068729	0	0	0	0	0	0	0	1	0	0	0	0		0	-1			1	0	0	0	0	0	0	0	0	0	0	0	0		0		0
RP11-93D24	LOC339788	2	8029505	8214436	0	0	0	0	0	0	0	1	0	0	0	0	0	0	-1	0	0	1	0	0	0	0	0	0	0	0	0	0	0	0	0	0	0	0
RP11-482I14	LOC339789	2	8156269	8366140	0	0	0	0	0	0	0	1	0	0		0	0	0	-1	0	0	1	0	0	0	0	0	0	0	0	0	0	0	0	0	0	0	0
RP11-258I15	LOC339789	2	8325943	8497695	0	0	0	0	0	0	0	1	0	0	0	0	0	0	-1	0	0	1	0	0	0	0	0	0	0	0	0	0	0	0	0	0	0	0
RP11-196M3	NULL	2	8459780	8650114	0	0	0	0	0	0	0	1	0	0	0	0	0	0	-1	0	0	1	0	0	0	0	0	0	0	0	0	0	0	0	0	0	0	0
RP11-434B12	"LOC285147;ID2;KIDINS220"	2	8645996	8830007	0	0	0	0	0	0	0	1	0	0	0		0	0	-1	0	0	1	0	0	0	0	0	0	0	0	0	0	0	0	0	0	0	0
RP11-424F11	"LOC285147;ID2;KIDINS220"	2	8702764	8867170	0	0	0	0	0	0	0	1	0	0	0	0	0	0	-1	0	0	1	0	0	0	0	0	0	0	0	0	0	0	0	1	0	0	0
RP11-327F6	"OACT2;KIDINS220"	2	8814879	9030278	0	0	0	0		0	0	1	0	0	0	0	0	0	-1	0	0	1	0	0	0	0	0	0	0	0	0	0	0	0	1	0	0	0
RP11-642E24	"OACT2;KIDINS220"	2	8900922	9081399	0	0	0	0	0	0	0	1	0	0	0	0	0	0	-1	0	0	1	0	0	0	0	0	0	0	0	0	0	0	0	1	0	0	0
RP11-346C23	OACT2	2	9007304	9197625	0	0	0	0	0	0	0		0	0	0		0	0	-1	0		1	0	0	0	0	0	0	0	0	0	0	0	0	1	0	0	0
RP11-517E8	DDEF2	2	9098252	9299607	0	0	0	0	0	0	0	1	0	0	0	0	0	0	-1	0	0	1	0	0	0	0	0	0	0	0	0	0	0	0	1	0	0	0
RP11-90A1	NULL	2	9111771	9259956	0	0	0	0	0		0	1	0	0	0	0	0	0	-1	0	0	1		0	0	0	0	0	0	0	0	0	0	0		0		0
RP11-119K2	DDEF2	2	9282417	9440309	0	0	0	0	0	0	0	1	0	0	0	0	0	0	-1	0	0	1	0	0	0	0	0	0	0	0	0	0	0	0	1	0	0	0
RP11-360P14	"DDEF2;CPSF3;ITGB1BP1;ADAM17"	2	9415847	9602356	0	0	0	0		0	0	1	0	0	0	0	0	0	-1	0	0	1	0	0	0	0	0	0	0	0	0	0	0	0		0	0	0
RP11-658E8	"YWHAQ;CPSF3;ADAM17"	2	9545727	9733410		0	0	0	0		0		0	0	0	0	0	0	-1	0		1	0	0	0	0	0	0	0	0	0	0	0	0		0		0
RP11-382L2	YWHAQ	2	9650027	9826536	0	0	0	0		0	0	1	0	0	0	0	0	0	-1	0	0	1	0	0	0	0	0	0	0	0	0	0	0	0	1	0	0	0
RP11-814J3	NULL	2	9733411	9933117	0	0	0	0	0	0	0	1	0	0	0	0	0	0	-1	0	0	1	0	0	0	0	0	0	0	0	0	0	0	0	1	0	0	0
RP11-155E19	"TAF1B;TFCP2L2"	2	9921902	10091727	0	0	0	0	0	0	0	1	0	0	0	0	0	0	-1	0	0	1	0	0	0	0	0	0	0	0	0	0	0	0	1	0	0	0
RP11-686G9	"UNQ5830;KLF11;TAF1B;TFCP2L2"	2	9976298	10138034	0	0	0	0	0	0	0	1	0	0	0	0	0	0	-1	0	0	1	0	0	0	0	0	0	0	0	0	0	0	0		0	0	0
RP11-338K3	"UNQ5830;TAF1B;TFCP2L2"	2	10018580	10122334	0	0	0	0		0	0	1	0	0	0	0	0	0	-1	0	0	1	0	0	0	0	0	0	0	0	0	0	0	0	1	0	0	0
CTD-2016I16	"UNQ5830;KLF11;TFCP2L2"	2	10054637	10192508	0	0	0	0	0		0		0	0	0	0	0	0	-1		0	1	0	0			0	0	0	0	0	0	0	0	1	0		0
RP11-55I18	"UNQ5830;RRM2;FLJ25102;KLF11;TFCP2L2"	2	10086803	10238381	0	0	0	0	0					0			0	0	-1	0	0	1		0	0	0	0	0	0	0	0	0	0	0		0		0
RP11-202M15	"RRM2;FLJ25102;KLF11"	2	10122335	10301235	0	0	0	0	0	0	0	1	0	0	0	0	0	0	-1	0	0	1	0	0	0	0	0	0	0	0	0	0	0	0	1	0	0	0
RP11-648N8	"RRM2;FLJ25102;KLF11"	2	10128688	10337579	0	0	0	0	0	0	0	1	0	0	0	0	0	0	-1	0	0	1	0	0	0	0	0	0	0	0	0	0	0	0	1	0	0	0
RP11-714N23	"RRM2;FLJ25102;HPCAL1"	2	10219707	10419897	0	0	0	0	0		0		0	0				0	-1	0		1	0	0	0	0	0	0	0	0	0	0	0	0		0		0
RP11-736B8	"RRM2;FLJ25102;HPCAL1"	2	10220000	10397568	0	0	0	0	0	0			0	0				0	-1		0	1	0	0	0	0	0	0	0	0		0	0	0		0		0
RP11-97N2	HPCAL1	2	10305445	10465998	0	0	0	0	0	0	0	1	0	0	0	0	0	0	-1		0	1	0	0	0	0	0	0	0	0	0	0	0		1	0	0	
RP11-619P12	"ODC1;HPCAL1"	2	10409594	10593575			0	0	0				0	0			0	0	-1				0	0	0	0	0	0	0	0			0			0		
RP11-320M2	"ODC1;HPCAL1"	2	10418666	10618520	0	0	0	0	0	0	0	1	0	0	0	0	0	0	-1	0	0	0	0	0	0	0	0	0	0	0	0	0	0	0	1	0	0	0
RP11-453H5	"ODC1;HPCAL1"	2	10418666	10590717	0	0	0	0	0	0	0	1	0	0			0	0	-1		0	0	0	0	0	0	0	0	0	0	0	0	0	0	1	0	0	0
RP11-114M24	FLJ14075	2	10575747	10736000	0	0	0	0	0	0	0	1	0	0		0	0	0	-1	0	0	0	0	0	0	0	0	0	0	0	0	0	0	0	1	0	0	0
RP11-1285L18	FLJ14075	2	10627690	10687352	0	0	0	0	0	0	0	1	0	0		0	0	0	-1	0	0	0	0	0	0	0	0	0	0	0	0	0	0	0	1	0		0
RP11-124A15	"ATP6V1C2;FLJ14075"	2	10674063	10861882	0	0	0	0	0	0	0	1	0	0	0	0	0	0	-1	0	0	0	0	0	0	0	0	0	0	0	0	0	0	0	1	0	0	0
RP11-748B5	"KCNF1;ATP6V1C2;TXNDC7"	2	10844183	11053948	0	0	0	0	0	0	0	1	0	0	0	0	0	0	-1	0	0	0	0	0	0	0	0	0	0	0	0	0	0	0	1	0	0	0
RP11-4K20	NULL	2	11005178	11185837	0	0	0	0	0	0	0	1	0	0	0	0	0	0	-1	0	0	0	0	0	0	0	0	0	0	0	0	0	0	0	1	0	0	0
RP11-345J13	"FLJ33534;ROCK2;FLJ25143;C2orf22"	2	11155220	11327985	0	0	0	0	0	0	0	1	0	0	0	0	0	0	-1	0	0	0	0	0	0	0	0	0	0	0	0	0	0	0	1	0	0	0
RP11-812N2	ROCK2	2	11306163	11506844		0	0	0	0		0								-1	0		0	0	0	0	0	0	0	0	0		0	0	0		0		0
RP11-487B6	GREB1	2	11469937	11638354	0	0	0	0	0	0	0	1	0	0	0	0	0	0	-1	0	0	0	0	0	0	0	0	0	0	0	0	0	0	0	1	0	0	0
RP11-641J22	"NTSR2;GREB1"	2	11574601	11787370	0	0	0	0	0	0	0	1	0	0	0	0	0	0	-1	0	0	0	0	0	0	0	0	0	0	0	0	0	0	0	1	0	0	0
RP11-5H4	LPIN1	2	11783272	11964322	0	0	0	0	0	0	0	1	0	0	0	0	0	0	-1	0	0	0	0	0	0	0	0	0	0	0	0	0	0	0	1	0	0	0
RP11-715P5	LPIN1	2	11895150	12076232	0	0	0	0	0	0	0	1	0	0	0	0	0	0	-1	0	0	0	0	0	0	0	0	0	0	0	0	0	0	0	0	0	0	0
RP11-489A14	NULL	2	11980967	12175382	0	0	0	0	0	0	0	1	0	0	0	0	0	0	-1	0	0	0	0	0	0	0	0	0	0	0	0	0	0	0	0	0	0	0
RP13-491A13	NULL	2	11986649	12039981	0	0	0	0	0	0	0	1	0	0	0	0	0	0	-1	0	0	0	0	0	0	0	0	0	0	0	0	0	0	0	0	0	0	0
RP11-708B15	NULL	2	12096837	12278323	0	0	0	0	0	0	0	1	0	0	0	0	0	0	-1	0	0	0	0	0	0	0	0	0	0	0	0	0	0	0	0	0	0	0
RP11-358H19	NULL	2	12158453	12360938	0	0	0	0	0	0	0	1	0	0	0	0	0	0	-1	0	0	0	0	0	0	0	0	0	0	0	0	0	0	0	0	0	0	0
RP11-375P12	NULL	2	12289583	12376807	0	0	0	0	0	0	0	1	0	0	0	0	0		-1	0	0	0	0	0	0	0	0	0	0	0	0	0	0	0	0	0	0	0
RP11-335K7	NULL	2	12410483	12574186	0	0	0	0	0	0	0	1	0	0	0	0	0	0	-1	0	0	0	0	0	0	0	0	0	0	0	0	0	0	0	0	0	0	0
RP11-228G11	NULL	2	12591435	12806334	0	0	0	0	0	0	0	1	0	0	0	0	0	0	-1	0	0	0	0	0	0	0	0	0	0	0	0	0	0	0	0	0	0	0
RP11-333O1	TRIB2	2	12732147	12934341	0	0	0	0	0	0	0	1	0	0	0	0	0	0	-1	0	0	0	0	0	0	0	0	0	0	0	0	0	0	0	0	0	0	0
RP11-760H9	NULL	2	12918190	13110883	0	0	0	0	0	0	0	1	0	0	0	0	0	0	-1	0	0	0	0	0	0	0	0	0	0	0	0	0	0	0	0	0	0	0
RP11-196C8	NULL	2	13065210	13221246	0	0	0	0	0	0	0		0	0	0	0	0	0	-1	0	0	0	0	0	0	0	0	0	0	0	0	0	0	0	0	0	0	0
RP11-220H5	NULL	2	13154388	13303057	0	0	0	0	0	0	0	1	0	0	0	0	0	0	-1	0	0		0	0	0	0	0	0	-1	0	-1	0	0	0	0	0	0	0
RP11-766E1	NULL	2	13191119	13385418		0	0	0	0				0	0			0	0		0		0	0	0	0	0	-1		-1	0	-1	0	0	0		0		
CTD-2127D13	NULL	2	13299403	13448494	0		0	0	0	0	0	1					0	0	-1	0	0	0	0	0	0	0	-1	0	-1		-1	0	0	0		0	0	0
RP11-339O18	NULL	2	13315433	13501346					0																	0	-1		-1		-1							
RP11-5N22	NULL	2	13422431	13608832	0	0	0	0	0	0	0	1	0	0	0	0	0	0	-1	0	0	0	0	0	0	0	-1	0	-1	0		0	0	0	0	0	0	0
RP11-612M17	NULL	2	13572403	13752692	0	0	0	0	0	0	0	1	0	0	0	0	0	0	-1	0	0	0	0	0	0	0	-1	0	-1	0	-1	0	0	0	0	0	0	0
RP11-11J23	NULL	2	13766382	13898212	0	0	0	0	0	0	0	1	0	0	0	0	0	0	-1	0	0	0	0	0	0	0	-1	0	0	0	0	0	0	0	0	0	0	0
RP11-302F7	NULL	2	13883346	14050263			0		0									0	-1					0	0	0	0		0	0	0		0	0		0		0
RP11-598F15	NULL	2	13928657	14139333	0	0	0	0	0	0	0	1	0	0	0	0	0	0	-1	0	0	0	0	0	0	0	0	0	0	0	0	0	0	0	0	0	0	0
RP11-91E9	NULL	2	14085007	14248306	0	0	0	0	0	0	0	1	0	0	0		0	0	-1	0	0	0	0	0	0	0	0	0	0	0	0	0	0	0	0	0	0	0
RP11-11I20	NULL	2	14252027	14416140	0	0	0	0	0	0	0	1	0	0	0	0	0	0	-1	0	0	0	0	0	0	0	0	0	0	0	0	0	0	0	0	0	0	0
RP11-775D5	NULL	2	14329206	14497338	0	0	0	0	0	0	0	1	0	0	0	0	0	0	-1	0	0	0	0	0	0	0	0	0	0	0	0	0	0	0	0	0	0	0
RP11-67I22	NULL	2	14384080	14497952	0	0	0	0	0	0	0	1	0	0	0	0	0	0	-1	0	0	0	0	0	0	0	0	0	0	0	0	0	0	0	0	0	0	0
RP11-231J10	NULL	2	14443476	14611655	0	0	0	0	0	0	0	1	0	0	0	0	0	0	-1	0	0	0	0	0	0	0	0	0	0	0	0	0	0	0	0	0	0	0
RP11-316B8	NULL	2	14460168	14666079	0	0	0	0	0	0	0	1	0	0	0	0	0	0	-1	0	0	0	0	0	0	0	0	0	0	0	0	0	0	0	0	0	0	0
RP11-267C10	NSE1	2	14554054	14726363	0	0	0	0	0	0	0	1	0	0	0	0	0	0	-1	0	0	0	0	0	0	0	0	0	0	0	0	0	0	0	0	0	0	0
RP11-571E19	NSE1	2	14598817	14800172	0	0	0	0	0	0	0	1	0	0	0	0	0	0	-1	0	0	0	0	0	0	0	0	0	0	0	0	0	0	0	0	0	0	0
RP11-592G2	NULL	2	14771215	14925144	0	0	0	0	0	0	0		0	0			0	0	-1		0	0	0	0	0	0	0	0	0	0	0	0	0	0	0	0		0
RP11-535O11	NULL	2	14859422	15106426	0	0	0		0	0	0			0				0	-1		0	0	0	0	0	0	0	0	0	0	0	0	0	0	0	0		0
RP11-723F23	NULL	2	15011765	15194342	0		0	0	0	0	0	1	0	0	0	0	0	0	-1	0	0	0	0	0	0	0	0	0	0	0	0	0	0	0	0		0	0
RP11-351F4	NULL	2	15091777	15251790	0	0	0	0	0	0	0		0	0	0	0	0	0	-1	0	0	0	0	0	0	0	0	0	0	0	0	0	0	0	0	0	0	0
RP11-619O15	NAG	2	15208403	15407738	0	0	0	0	0	0	0	1	0	0	0	0	0	0	-1	0	0	0	0	0	0	0	0	0	0	0	0	0	0	0	0	0	0	0
RP11-788G1	NAG	2	15248043	15487170			0	0	0				0	0	0	0	0	0	-1			0		0	0	0	0	0	0	0	0		0	0		0		
RP11-615N11	NULL	2	15414260	15606988			0	0	0		0			0				0	-1		0	0	0	0	0	0	0	0	0	0	0		0	0		0		0
RP11-541K19	NAG	2	15500557	15660188			0		0	0	0							0	-1	0	0	0	0	0	0	0	0	0	0		0	0		0		0		0
RP11-422A6	"DDX1;NAG"	2	15602021	15760007	0	0	0	0	0	0	0	1	0	0	0	0	0	0	-1	0	0	0	0	0	0	0	0	0	0	0	0	0	0	0		0		0
RP11-451A14	NULL	2	15927694	15928209	0	0	0	0	0	0	0	1	0	0	0	0	0	0	-1	0	0	0	0	0	0	0	0	0	0	0	0	0	0	0	0	0	0	0
RP11-1183P10	"MYCN;MYCNOS"	2	15928305	16169040		0	0	0	0		0		0	0			0	0	-1	0		0	0	0	0	0	0	0	0	0	0	0	0	0		0		0
RP11-674F13	"MYCN;MYCNOS"	2	15955409	16159879	0	0	0	0	0	0	0	1	0	0	0	0	0	0	-1	0	0	0	0	0	0	0	0	0	0	0	0	0	0	0	0	0	0	0
RP11-754G14	"MYCN;MYCNOS"	2	16002246	16188968	0	0	0	0	0	0	0	1	0	0	0	0	0	0	-1	0	0	0	0	0	0	0	0	0	0	0	0	0	0	0	0	0	0	0
RP11-463P22	NULL	2	16042125	16193472	0		0		0	0	0			0				0			0			0	0	0	0	0	0				0			0		0
RP11-705E8	NULL	2	16312674	16465638	0	0	0	0	0	0	0	1	0	0	0	0	0	0	-1	0	0	0	0	0	0	0	0	0	0	0	0	0	0	0	0	0	0	0
RP11-701O10	NULL	2	16314211	16452317	0	0	0	0	0	0	0	1	0	0	0	0	0	0	-1	0	0	0	0	0	0	0	0	0	0	0	0	0	0	0	0	0	0	0
RP11-62M3	NULL	2	16327012	16490308	0	0	0	0	0	0	0	1	0	0	0	0	0	0	-1	0	0	0	0	0	0	0	0	0	0	0	0	0	0	0	0	0	0	0
RP11-282G6	NULL	2	16419641	16609221	0	0	0	0	0	0	0	1	0	0	0	0	0	0	-1	0	0	0	0	0	0	0	0	0	0	0	0	0	0	0	0	0	0	0
RP11-790J11	NULL	2	16419665	16593475	0	0	0	0	0	0	0	1	0	0	0		0	0	-1	0	0	0	0	0	0	0	0	0	0	0	0	0	0	0	0	0	0	0
RP11-116C7	NULL	2	16488407	16640700	0	0	0	0	0	0	0	1	0	0	0	0	0	0	-1	0	0	0	0	0	0	0	0	0	0	0	0	0	0	0	0	0	0	0
RP11-542H15	FAM49A	2	16606189	16771853		0								0								0	0	0	0		0		0			0	0					
RP11-478B8	FAM49A	2	16618896	16666457	0	0	0	0	0	0	0	1	0	0	0	0	0	0	-1	0	0	0	0	0	0	0	0	0	0	0	0	0	0	0	0	0	0	0
RP11-65N17	FAM49A	2	16708014	16884057	0	0	0	0	0	0	0	1	0	0	0	0	0	0	-1	0	0	0	0	0	0	0	0	0	0	0	0	0	0	0	0	0	0	0
RP11-701F16	FAM49A	2	16752006	16973164	0	0	0	0	0	0	0	1	0	0	0			0	-1	0	0	0	0	0	0	0	0	0	0	0	0	0	0	0	0	0	0	0
RP11-278P6	NULL	2	16881237	17046196	0	0	0	0	0	0	0	1	0	0	0	0	0	0	-1	0		0	0	0	0	0	0	0	0	0	0	0	0	0		0	0	0
RP11-1007E2	NULL	2	17010413	17181442	0	0	0	0	0	0	0	1		0				0	-1		0	0	0	0	0	0	0	0	0	0	0	0	0	0		0	0	0
RP11-631D3	NULL	2	17058663	17235342	0	0	0	0	0	0	0	1	0	0	0	0	0	0	-1	0	0	0	0	0	0	0	0	0	0	0	0	0	0	0		0		0
RP11-102G8	NULL	2	17188678	17341047	0	0	0	0	0	0	0	1	0	0	0	0	0	0	-1	0	0	0	0	0	0	0	0	0	0	0	0	0	0	0	0	0	0	0
RP11-427M1	NULL	2	17203526	17434675	0	0	0	0	0	0	0	1	0	0	0	0	0	0	-1	0	0	0	0	0	0	0	0	0	0	0	0	0	0	0	0	0	0	0
RP11-522L14	NULL	2	17399264	17552250	0	0	0	0	0	0	0	1	0	0	0	0	0	0	-1	0	0	0	0	0	0	0	0	0	0	0	0	0	0	0	0	0	0	0
RP11-149C19	NULL	2	17475455	17634279			0	0	0		0	1	0	0			0	0	-1	0	0	0	0	0	0	0	0	0	0		0	0	0	0		0		0
RP11-281C13	VSNL1	2	17582722	17749732	0	0	0	0	0	0	0	1	0	0	0	0	0	0	-1	0	0	0	0	0	0	0	0	0	0	0	0	0	0	0	0	0	0	0
RP11-526C24	VSNL1	2	17616539	17653439	0	0	0	0	0		0	1	0	0	0	0	0	0	-1	0	0	0	0	0		0	0	0	0	0	0	0	0	0	0	0	0	0
RP11-325P7	"VSNL1;SMC6L1"	2	17623808	17807404	0	0	0	0	0	0	0	1	0	0	0	0	0	0	-1	0	0	0	0	0	0	0	0	0	0	0	0	0	0	0		0	0	0
RP11-597A5	"FLJ40869;KCNS3;SMC6L1"	2	17848574	18010613	0	0	0	0	0	0	0	1	0	0	0	0	0	0	-1	0	0	0	0	0	0	0	0	0	0	0	0	0	0	0	0	0	0	0
RP11-12L16	"FLJ40869;KCNS3"	2	17857969	18048624	0	0	0	0	0	0	0	1	0	0	0	0	0	0	-1	0	0	0	0	0	0	0	0	0	0	0	0	0	0	0	0	0	0	0
CTD-2123N14	KCNS3	2	17938139	18075995	0	0	0	0	0	0	0	1	0	0	0		0	0	-1	0	0	0	0	0	0	0	0	0	0	0	0	0	0	0	0	0	0	0
RP11-723P4	NULL	2	18064430	18239999	0	0		0	0	0	0	1	0	0				0	-1	0	0	0	0	0	0	0	0	0	0	0	0	0	0	0	0	0	0	0
RP11-554B24	NULL	2	18185139	18408666	0	0	0	0	0	0	0	1	0	0	0	0	0	0	-1	0	0	0	0	0	0	0	0	0	0	0	0	0	0	0	0	0	0	0
RP11-354B21	NULL	2	18361712	18534216	0	0	0	0	0	0	0	1	0	0	0	0	0	0	-1	0	0	0	0	0	0	0	0	0	0	0	0	0	0	0	0	0	0	0
RP11-803N12	"NT5C1B;RDH14"	2	18535997	18734684	0	0	0	0	0	0	0	1	0	0	0	0	0	0	-1	0	0	0	0	0	0	0	0	0	0	0	0	0	0	0	0	0	0	0
RP11-30H15	NULL	2	18697970	18853550	0	0	0	0	0	0	0	1	0	0	0		0	0	-1		0	0	0	0	0	0	0	0	0	0	0	0	0	0		0		0
CTD-2305P22	NULL	2	18810575	18909447	0	0	0	0	0		0		0	0	0		0	0	-1	0		0	0	0	0	0	0	0	0	0	0	0	0	0		0		0
RP11-356M7	NULL	2	18830208	18998183	0	0	0	0	0	0	0	1	0	0	0	0	0	0	-1	0	0	0	0	0	0	0	0	0	0	0	0	0	0	0	0	0	0	0
RP11-424F4	NULL	2	19001459	19196483	0	0	0	0	0	0	0	1	0	0	0	0	0	0	-1	0	0	0	0	0	0	0	0	0	0	0	0	0	0	0	0	0	0	0
RP11-548I8	NULL	2	19152452	19335495	0	0	0	0	0		0		0	0			0	0	-1			0	0	0	0	0	0	0	0	0	0	0	0	0	0	0	0	0
RP11-784O2	NULL	2	19245212	19449075		0	0	0	0					0			0		-1			0	0	0	0	0	0	0	0	0		0	0			0		
RP11-440C21	OSR1	2	19396492	19589972	0	0	0	0	0	0	0	1	0	0	0	0	0	0	-1	0	0	0	0	0	0	0	0	0	0	0	0	0	0	0	0	0	0	0
RP11-118G7	NULL	2	19505212	19682416	0	0	0	0	0	0	0	0	0	0	0	0	0	0	-1	0	0	0	0	0	0	0	0	0	0	0	0	0	0	0	0	0	0	0
RP11-427G11	NULL	2	19596543	19783639	0	0	0	0	0		0	0	0	0	0	0	0	0	-1	0	0	0	0	0	0	0	0	0	0	0	0	0	0	0	0	0		0
RP11-671H22	NULL	2	19748776	19929083	0	0	0	0	0	0	0	0	0	0	0	0	0	0	-1	0	0	0	0	0	0	0	0	0	0	0	0	0	0	0	0	0	0	0
RP11-79O8	"LOC130502;WDR35"	2	19899433	20095961	0	0	0	0	0	0	0	0	0	0	0	0	0	0	-1	0	0	0	0	0	0	0	0	0	0	0	0	0	0	0	0	0	0	0
RP11-13P9	"LOC130502;WDR35"	2	19899476	20065280	0	0	0	0	0	0	0	0	0	0	0	0	0	0	-1	0	0	0	0	0	0	0	0	0	0	0	0	0	0	0	0	0	0	0
RP11-192O14	"LOC130502;WDR35;MATN3"	2	19948908	20128248	0	0	0	0	0	0	0	0	0	0	0		0	0	-1	0	0	0	0	0	0	0	0	0	0	0	0	0	0	0	0	0	0	0
RP11-624N20	"LAPTM4A;MATN3"	2	20112784	20291712	0	0	0	0	0	0	0	0	0	0	0	0	0	0	-1	0	0	0	0	0	0	0	0	0	0	0	0	0	0	0	0	0	0	0
RP11-299F20	NULL	2	20180518	20217327	0	0	0		0	0	0	0	0	0				0	-1	0	0	0	0	0	0	0	0	0	0	0	0	0	0	0	0	0		0
RP11-590G13	NULL	2	20204327	20217327		0	0	0	0	0	0	0						0	-1	0	0	0	0	0	0	0	0	0	0	0	0	0	0	0		0		0
RP11-794H5	"PUM2;SDC1"	2	20223208	20430863	0	0	0	0	0	0	0	0			0			0	-1	0	0		0	0	0	0	0	0	0			0	0	0	0	0	0	0
RP11-639L7	"PUM2;RHOB"	2	20408761	20571406	0	0	0	0	0	0	0	0	0	0	0	0	0	0	-1	0	0	0	0	0	0	0	0	0	0	0	0	0	0	0	0	0	0	0
RP11-24C12	"FLJ14249;RHOB"	2	20551720	20748444	0	0	0	0	0	0	0	0	0	0			0	0			0	0	0		0	0	0		0	0	0	0	0	0	0	0	0	0
RP11-143B3	"FLJ14249;HNRPC"	2	20603701	20785706	0	0	0	0	0	0	0	0	0	0	0	0	0	0	-1	0	0	0	0	0	0	0	0	0	0	0	0	0	0	0	0	0	0	0
RP11-149C16	"FLJ21820;GDF7;FLJ14249;HNRPC"	2	20698754	20854472	0	0	0	0	0	0	0	0	0	0	0		0	0	-1	0	0	0	0	0	0	0	0	0	0	0	0	0	0	0	0	0	0	0
RP11-732O5	"FLJ21820;HNRPC"	2	20796992	20993414	0	0	0	0	0	0	0	0	0	0	0	0	0	0	-1	0		0	0	0	0	0	0	0	0	0	0	0	0	0	0	0	0	0
RP11-452B12	FLJ21820	2	20900620	21069917	0	0	0	0	0	0	0	0	0	0	0	0	0	0	-1	0	0	0	0	0	0	0	0	0	0	0	0	0	0	0	0	0	0	0
RP13-1027K21	FLJ21820	2	20924644	21068779	0	0	0	0	0	0	0	0	0	0	0	0	0	0	-1	0	0	0	0	0	0	0	0	0	0	0	0	0	0	0	0	0	0	0
RP11-116D2	APOB	2	21065357	21290175	0	0	0	0	0	0	0	0	0	0	0	0	0	0	-1	0	0	0	0	0	0	0	0	0	0	0	0	0	0	0	0	0	0	0
CTD-2290F12	APOB	2	21112519	21211697	0	0	0	0	0		0	0		0	0		0	0	-1	0		0	0	0	0	0	0	0	0	0	0	0	0	0	0	0		0
RP11-1283D6	APOB	2	21157895	21347360	0	0	0	0	0	0	0	0	0	0	0	0	0	0	-1	0	-1	0	0	0	0	0	0	0	0	0	0	0	0	0		0		0
RP11-33C24	NULL	2	21203465	21355053	0	0	0	0	0	0	0	0	0	0	0	0	0	0	-1	0	-1	0	0	0	0	0	0	0	0	0	0	0	0	0	0	0	-1	0
RP11-343F23	NULL	2	21292897	21511624	0	0	0	0	0	0	0	0	0	0	0	0	0	0	-1	0	-1	0	0	0	0	0	0	0	0	0	0	0	0	0	0	0	-1	0
RP11-597D7	NULL	2	21427809	21592735	0	0	0	0	0	0	0	0	0	0		0		0	-1		-1	0	0	0	0	0	0	0	0	0	0	0	0	0	0	0	-1	0
RP11-137M21	NULL	2	21511674	21686212	0	0	0	0	0	0	0	0	0	0	0	0	0	0	-1	0	-1	0	0	0	0	0	0	0	0	0	0	0	0	0	0	0	-1	0
RP11-187L22	NULL	2	21521620	21688409	0	0	0	0	0	0	0	0	0	0	0		0	0	-1	0	-1	0	0	0	0	0	0	0	0	0	0	0	0	0	0	0	-1	0
RP11-292N8	NULL	2	21629374	21799918	0	0	0	0	0	0	0	0	0	0		0	0	0	-1		-1	0	0	0	0	0	0	0	0	0	0	0	0	0		0	-1	0
RP11-247B3	NULL	2	21763462	21915090	0	0	0	0	0	0	0	0	0	0	0	0	0	0	-1	0	-1	0	0	0	0	0	0	0	0	0	0	0	0	0	0	0	-1	0
RP11-65F14	NULL	2	21906958	22048928	0	0	0	0	0	0	0	0		0			0	0	-1	0	-1	0	0	0	0	0	0	0	0	0	0	0	0	0	0	0	-1	0
RP11-789K7	NULL	2	21922811	22144479	0	0	0	0	0	0	0	0	0	0	0	0	0	0	-1	0	-1	0	0	0	0	0	0	0	0	0	0	0	0	0	0	0	-1	0
RP11-714P18	NULL	2	22050541	22234386	0	0	0	0	0	0	0	0	0	0	0	0	0	0	-1	0	-1	0	0	0	0	0	0	0	0	0		0	0	0	0	0	-1	0
RP11-413N15	NULL	2	22167098	22348574	0	0	0	0	0	0	0	0	0	0	0	0	0	0	-1	0	-1	0	0	0	0	0	0	0	0	0	0	0	0	0	0	0	-1	0
RP11-473C20	NULL	2	22426618	22567228	0	0	0	0	0	0	0	0	0	0	0	0	0	0	-1	0	-1	0	0	0	0	0	0	0	0	0	0	0	0	0	0	0	-1	0
RP11-715E18	NULL	2	22527087	22694300	0	0	0	0	0	0	0	0	0	0	0	0	0	0	-1	0	-1	0	0	0	0	0	0	0	0	0	0	0	0	0	0	0		0
RP11-610F15	NULL	2	22615267	22811303	0	0	0	0	0	0	0	0	0	0	0	0	0	0	-1	0	-1	0	0	0	0	0	0	0	0	0	0	0	0	0	0	0	0	0
RP11-426D16	NULL	2	22725784	22902683	0		0	0	0	0	0	0		0			0	0	-1	0	-1	0	0	0	0	0	0	0	0	0	0	0	0	0		0		0
RP11-77O22	NULL	2	22736736	22917734	0	0	0	0	0		0			0				0	-1		-1	0	0	0	0	0	0	0	0	0	0	0	0	0		0		0
RP11-347O3	NULL	2	22834560	23049985	0	0	0	0	0	0	0	0	0	0	0	0	0	0	-1	0	-1	0	0	0	0	0	0	0	0	0	0	0	0	0	0	0	0	0
RP11-715E20	NULL	2	22848673	23033828	0	0	0	0	0	0	0	0	0	0	0	0	0	0	-1	0	-1	0	0	0	0	0	0	0	0	0	0	0	0	0	0	0	0	0
RP11-608P22	NULL	2	22918129	23085618	0	0	0	0	0	0	0	0	0	0	0	0	0	0	-1	0	-1	0	0	0	0	0	0	0	0	0	0	0	0	0	0	0	0	0
RP11-709L24	NULL	2	23031671	23225601	0	0	0	0	0	0	0	0	0	0	0	0	0	0	-1	0	-1	0	0	0	0	0	0	0	0	0	0	0	0	0	0	0	0	0
RP11-102J24	NULL	2	23139963	23294734	0	0	0	0	0	0	0	0	0	0	0	0	0	0	-1	0	0	0	0	0	0	0	0	0	0	0	0	0	0	0	0	0	0	0
RP11-752M3	NULL	2	23292088	23486786	0	0	0	0	0	0	0	0	0	0	0	0	0	0	-1	0	0	0	0	0	0	0	0	0	0	0	0	0	0	0	0	0	0	0
RP11-606B24	KBTBD9	2	23420112	23619495		0	0	0									0		-1			0		0	0	0	0	0			0	0	0			0		
RP11-428A24	NULL	2	23573204	23751768	0	0	0	0	0	0	0	0	0	0	0	0	0	0	-1	0	0	0	0	0	0	0	0	0	0	0	0	0	0	0	0	0	0	0
RP11-275H9	"KBTBD9;KIAA1240"	2	23717974	23885402	0	0	0	0	0	0	0	0	0	0	0	0	0	0	-1	0	0	0	0	0	0	0	0	0	0	0	0	0	0	0	0	0		0
RP11-557N21	"KBTBD9;KIAA1240"	2	23717974	23951351	0	0	0	0	0	0	0	0	0	0	0	0	0	0	-1	0	0	0	0	0	0	0	0	0	0	0	0	0	0	0	0	0	0	0
RP11-606O24	KIAA1240	2	23886704	24060109	0	0	0		0	0	0	0		0				0	-1			0		0	0	0	0	0	0	0	0	0	0	0		0		0
RP11-384G8	UBXD4	2	23962743	24140233	0	0	0	0	0	0	0		0	0	0	0	0	0	-1	0	0	0	0	0	0	0	0	0	0	0	0	0	0	0	0	0	0	0
RP11-87N12	"UBXD4;PFN4;FKBP1B;FLJ21945;SF3B14;FLJ30851;TP53I3"	2	24127758	24334353	0	0	0	0	0	0	0	0	0	0	0	0	0	0	-1	0	0	0	0	0	0	0	0	0	0	0	0	0	0	0		0	0	0
RP11-294L17	"ITSN2;FLJ30851"	2	24272386	24476984	0	0	0	0	0	0	0	0	0	0	0	0	0	0	-1	0	0	0	0	0	0	0	0	0	0	0	0	0	0	0	0	0	0	0
RP11-734H12	ITSN2	2	24340707	24545829			0		0														0	0	0	0	0		0					0				0
RP11-382E4	ITSN2	2	24465098	24619842		0	0	0	0		0		0	0	0	0	0	0	-1	0	0	0	0	0	0	0	0	0	0	0	0	0	0	0		0		0
RP11-796K12	NCOA1	2	24649218	24838567				0											-1					0	0	0		0				0	0			0		
RP11-169L20	"MGC11266;NCOA1"	2	24762246	24946948			0	0	0	0	0		0	0	0	0	0	0	-1	0		0	0	0	0	0	0		0	0	0	0	0	0		0		0
RP11-757I11	"MGC11266;ADCY3;NCOA1"	2	24859728	25025354	0	0	0	0	0	0	0	0	0	0	0	0	0	0	-1	0	0	0	0	0	0	0	0	0	0	0	0	0	0	0	0	0	0	0
RP11-816N22	"MGC11266;ADCY3;RBJ"	2	24946949	25157796		0	0	0	0				0	0				0	-1			0	0	0	0	0	0	0	0	0	0	0	0	0		0		
RP11-561C12	"KIAA0953;ADCY3;RBJ"	2	25032487	25247596	0	0	0	0	0	0	0	0	0	0	0	0	0	0	-1	0	0	0	0	0	0	0	0	0	0	0	0	0	0	0	0	0	0	0
RP11-344E6	"POMC;KIAA0953"	2	25175993	25342371		0	0	0	0		0		0	0			0	0	-1	0		0	0	0	0	0	0	0	0	0	0	0	0	0		0		0
RP11-124K7	"DNMT3A;POMC;KIAA0953"	2	25222326	25391544	0	0	0	0	0	0	0	0	0	0	0	0	0	0	-1	0	0	0	0	0	0	0	0	0	0	0	0	0	0	0	0	0	0	0
RP11-736N19	"DNMT3A;DTNB"	2	25331912	25536934	0		0	0	0	0	0	0		0			0	0	-1		0	0	0	0	0	0	0	0	0	0		0	0	0	0	0	0	0
RP11-659F23	"DNMT3A;DTNB"	2	25440596	25630990	0	0	0	0	0	0	0	0	0	0	0	0	0	0	-1	0	0	0	0	0	0	0	0	0	0	0	0	0	0	0	0	0	0	0
RP11-89G5	NULL	2	25581395	25750227	0	0	0	0	0	0	0	0	0	0	0	0	0	0	-1	0	0	0	0	0	0	0	0	0	0	0	0	0	0	0	0	0	0	0
RP11-117O4	"ASXL2;DTNB"	2	25699718	25904267	0	0	0	0	0	0	0	0	0	0	0	0	0	0	-1	0	0	0	0	0	0	0	0	0	0	0	0	0	0	0	0	0	0	0
RP11-472N2	"ASXL2;DTNB"	2	25778869	25953193	0	0	0	0	0	0	0	0	0	0	0	0	0	0	-1	0	0	0	0	0	0	0	0	0	0	0	0	0	0	0	0	0	0	0
RP11-755G12	ASXL2	2	25838589	26000627	0	0	0	0	0	0	0	0	0	0	0	0	0	0	-1	0	0	0	0	0	0	0	0	0	0	0	0	0	0	0	0	0	0	0
RP11-63C2	"KIF3C;ASXL2"	2	25924974	26086765	0	0	0	0	0	0	0	0	0	0	0	0	0	0	-1	0	0	0	0	0	0	0	0	0	0	0	0	0	0	0	0	0	0	0
RP11-791D16	"KIF3C;ASXL2;RAB10"	2	25980880	26183099	0	0	0	0	0	0	0	0	0	0	0		0	0	-1	0	0	0	0	0	0	0	0	0	0	0	0	0	0	0		0	0	0
RP11-268P14	"LOC150946;RAB10"	2	26132572	26316583	0	0	0	0	0	0	0	0		0			0	0	-1		0	0	0	0	0	0	0	0	0	0	0		0	0		0	0	0
RP11-214J9	"HADHA;HADHB;LOC150946;RAB10"	2	26187506	26395871		0	0	0	0	0	0	0	0	0	0	0	0	0	-1	0	0	0	0	0	0	0	0	0	0	0	0	0	0	0		0		0
RP11-499P9	"MGC16372;HADHA;HADHB;SELI;GPR113"	2	26355193	26543835	0	0	0	0	0	0	0	0	0	0	0	0	0	0	-1	0	0	0	0	0	0	0	0	0	0	0	0	0	0	0	0	0	0	0
RP11-296O15	"MGC16372;HADHB;OTOF;SELI;GPR113"	2	26411143	26595849	0	0	0	0	0	0	0	0	0	0	0	0	0	0	-1	0	0	0	0	0	0	0	0	0	0	0	0	0	0	0	0	0	0	0
RP11-187O18	"OTOF;LOC339778"	2	26636128	26818026	0	0	0	0	0	0	0	0	0	0	0	0	0	0	-1	0	0	0	0	0	0	0	0	0	0	0	0	0	0	0	0	0	0	0
RP11-730L21	"CENPA;KCNK3;C2orf18"	2	26744495	26926706	0	0	0	0	0	0	0	0	0	0	0	0	0	0	-1	0	0	0	0	0	0	0	0	0	0	0	0	0	0	0	0	0	0	0
RP11-106G13	"CENPA;DPYSL5;C2orf18"	2	26879365	27048339	0	0	0	0	0	0	0	0	0	0	0	0	0	0	-1	0	0	0	0	0	0	0	0	0	0	0	0	0	0	0	0	0	0	0
RP11-155B11	"CENPA;DPYSL5;C2orf18"	2	26911245	27096123	0	0	0	0	0	0	0	0	0		0	0	0	0	-1	0	0	0	0	0	0	0	0	0	0	0	0	0	0	0	0	0	0	0
RP11-330H21	"DPYSL5;FLJ21839;EMILIN1;MAPRE3;FLJ20254;KHK"	2	27037035	27227173	0	0	0	0	0	0	0	0	0	0	0		0	0	-1		0	0	0	0	0	0	0	0	0	0	0	0	0	0	0	0		0
RP11-622L13	"ABHD1;SLC5A6;FLJ21839;MGC44505;C2orf28;EMILIN1;PREB;SLC30A3;CAD;KHK;CGREF1"	2	27193625	27398150	0	0	0	0	0	0	0	0		0	0	0	0	0	-1		0	0	0	0	0	0	0	0	0	0	0	0	0	0	0	0	0	0
RP11-195B17	"ABHD1;SLC5A6;FLJ21839;MGC44505;EMILIN1;PREB;KHK;CGREF1"	2	27197691	27337705	0	0	0	0	0	0	0	0	0	0	0	0	0	0	-1	0	0	0	0	0	0	0	0	0	0	0	0	0	0	0	0	0	0	0
RP11-755H20	"MPV17;SLC5A6;GTF3C2;MGC44505;C2orf28;UCN;SLC30A3;TRIM54;CAD;DNAJC5G"	2	27273076	27480000	0	0	0	0	0	0	0	0	0	0	0	0	0	0	-1	0	0	0	0	0	0	0	0	0	0	0	0	0	0	0	0	0	0	0
RP11-354O17	"MPV17;ZNF513;PPM1G;SNX17;GTF3C2;EIF2B4;UCN;NRBP;TRIM54;SLB;KRTCAP3;DNAJC5G"	2	27398078	27586731		0	0	0		0	0	0		0				0	-1	0		0	0	0	0	0	0	0	0	0	0	0	0	0		0		0
RP11-385I17	"C2orf16;ZNF512;FNDC4;NRBP;SLB;KRTCAP3;GCKR"	2	27565913	27734187	0	0	0	0	0	0	0	0	0	0	0	0	0	0	-1	0	0	0	0	0	0	0	0	0	0	0	0	0	0	0	0	0	0	0
RP11-158I13	"C2orf16;MRPL33;ZNF512;STAF65(gam;FLJ13646;SLC4A1AP;XAB1"	2	27710622	27914735	0	0	0	0	0	0	0	0	0	0	0	0	0	0	-1	0	0	0	0	0	0	0	0	0	0	0	0	0	0	0	0	0	0	0
RP11-52A4	"MRPL33;ZNF512;STAF65(gam;FLJ13646;SLC4A1AP;XAB1"	2	27750903	27912203	0		0	0	0	0	0	0	0	0	0		0	0	-1		0	0	0	0	0	0	0	0	0	0	0	0	0	0	0	0	0	0
RP11-568P19	"MRPL33;BRE;RBKS"	2	27908498	28089573	0		0			0	0	0	0	0	0	0	0			0	0	0					0			0	0	0	0	0		0		0
CTD-2026K23	"BRE;RBKS"	2	27965097	28119425			0	0	0								0	0				0		0	0	0	0		0	0	0					0		
RP11-674I16	"BRE;RBKS"	2	27998212	28154000	0	0	0	0	0		0	0	0	0	0	0	0	0	-1	0	0	0	0	0	0	0	0	0	0	0	0	0	0	0	0	0	0	0
RP11-674J24	NULL	2	28101611	28282840	0	0	0	0	0	0	0	0	0	0	0	0	0	0	-1	0	0	0	0	0	0	0	0	0	0	0	0	0	0	0	0	0	0	0
RP11-474I22	NULL	2	28183596	28362690	0	0	0	0	0	0	0	0	0	0	0	0	0	0	-1	0	0	0	0	0	0	0	0	0	0	0	0	0	0	0	0	0	0	0
RP11-731I19	BRE	2	28270481	28473785	0	0	0	0	0	0	0	0	0	0	0		0	0	-1	0	0	0	0	0	0	0	0	0	0	0	0	0	0	0	0	0	0	0
RP11-223M1	NULL	2	28290962	28468349	0	0	0	0	0	0	0	0	0	0	0	0	0	0	-1	0	0	0	0	0	0	0	0	0	0	0	0	0	0	0		0		0
RP11-345H14	"BRE;FLJ31356"	2	28338592	28521438	0		0	0	0	0	0	0	0	0	0	0	0	0	-1	0	0	0	0	0		0	0	0	0	0	0	0	0	0	0	0	0	0
RP11-747M23	"BRE;FLJ31356"	2	28354214	28525808	0	0	0	0	0	0	0	0	0	0	0	0	0	0	-1	0	0	0	0	0	0	0	0	0	0	0	0	0	0	0	0	0	0	0
RP11-563M21	"BRE;FOSL2;FLJ31356"	2	28445199	28665397	0	0	0	0	0		0	0	0	0	0		0	0	-1	0	0	0	0	0	0	0	0	0	0	0	0	0	0	0	0	0	0	0
RP11-410N18	BRE	2	28463346	28490327	0	0	0	0		0	0		0	0	0	0	0	0	-1	0	0	0	0	0	0	0	0	0	0	0	0	0	0	0		0		0
RP11-57F9	"BRE;FOSL2;FLJ31356"	2	28514932	28515225		0	0	0	0		0			0				0	-1			0	0	0	0	0	0	0	0	0	0		0	0		0		0
RP11-651P3	"FOSL2;PLB1"	2	28535771	28730220	0	0	0	0	0	0	0	0	0	0	0	0	0	0	-1	0	0	0	0	0	0	0	0	0	0	0	0	0	0	0	0	0	0	0
RP11-16N17	PLB1	2	28649069	28814147	0	0	0	0	0	0	0	0	0	0	0	0	0	0	-1	0	0	0	0	0	0	0	0	0	0	0	0	0	0	0	0	0	0	0
CTD-2513E3	PPP1CB	2	28736195	28903972	0	0	0	0	0	0	0	0	0	0	0	0	0	0	-1	0	0	0	0	0	0	0	0	0	0	0	0	0	0	0	0	0	0	0
RP11-34M6	PPP1CB	2	28766919	28923347	0	0	0	0	0	0	0	0	0	0	0	0	0	0	-1	0	0	0	0	0	0	0	0	0	0	0	0	0	0	0	0	0	0	0
RP11-605K19	"PPP1CB;FLJ20628;WDR43;SPDY1"	2	28916839	29095437		0	0	0	0		0		0	0	0	0	0	0	-1	0	0	0		0	0	0	0	0	0	0	0	0	0	0		0		0
CTD-2336B21	LOC165186	2	29082849	29174437	0	0	0	0	0	0	0	0	0	0	0	0	0	0	-1	0	0	0	0	0	0	0	0	0	0	0	0	0	0	0	0	0	0	0
RP11-131B7	"LOC165186;RSNL2"	2	29131911	29308847	0	0	0	0	0	0	0	0	0	0	0	0	0	0	-1	0	0	0	0	0	0	0	0	0	0	0	0	0	0	0	0	0	0	0
RP11-62B19	"RSNL2;ALK"	2	29265918	29440187	0	0	0	0	0	0	0	0	0	0	0	0	0	0	-1	0	0	0	0	0	0	0	0	0	0	0	0	0	0	0	0	0	0	0
RP11-672C24	NULL	2	29335200	29531512	0	0	0	0	0	0	0	0	0	0	0	0	0	0	-1	0	0	0	0	0	0	0	0	0	0	0	0	0	0	0	0	0	0	0
RP11-423G3	NULL	2	29455148	29663975	0	0	0	0	0	0	0	0	0	0	0	0	0	0	-1	0	0	0	0	0	0	0	0	0	0	0	0	0	0	0	0	0	0	0
RP11-644H8	NULL	2	29533680	29727408	0	0	0	0	0	0	0	0	0	0	0	0	0	0	-1	0	0	0	0	0	0	0	0	0	0	0	0	0	0	0	0	0	0	0
RP11-717M3	NULL	2	29602608	29753033			0	0	0				0	0	0			0	-1	0	0	0	0	0	0	0	0	0	0	0	0	0	0	0		0		
RP11-747K24	NULL	2	29736736	29905895	0	0	0	0	0	0	0	0	0	0	0	0	0	0	-1	0	0	0	0	0	0	0	0	0	0	0	0	0	0	0	0	0	0	0
RP11-56A1	NULL	2	29775641	29932405	0	0	0	0	0	0	0	0	0	0	0	0	0	0	-1	0	0	0	0	0	0	0	0	0	0	0	0	0	0	0	0	0	0	0
RP11-223F18	ALK	2	29918205	30069702	0	0	0	0	0	0	0	0	0	0	0	0		0	-1	0	0	0	0	0	0	0	0	0	0	0	0	0	0	0	0	0	0	0
RP11-26B5	NULL	2	30077658	30228389	0	0	0	0	0	0	0	0	0	0		0	0	0	-1	0	0	0	0	0	0	0	0	0	0	0	0	0	0	0	0	0	0	0
RP11-549I8	YPEL5	2	30103400	30297011		0	0	0	0					0			0	0	-1			0	0	0		0	0	0	0	0		0	0	0		0		0
RP13-858D10	NULL	2	30144821	30265878	0	0	0	0	0	0	0	0	0	0	0	0	0	0	-1	0	0	0	0	0	0	0	0	0	0	0	0	0	0	0	0	0	0	0
RP11-517F1	"LBH;YPEL5"	2	30251780	30454002	0	0	0	0	0	0	0	0	0	0	0	0	0	0	-1	0	0	0	0	0	0	0	0	0	0	0	0	0	0	0	0	0	0	0
RP11-776F5	"LOC285043;LYCAT"	2	30417533	30607926	0		0	0	0	0	0	0	0	0	0		0	0	-1	0	0	0	0	0	0	0	0	0	0	0	0	0	0	0	0	0	0	0
RP11-177E8	LYCAT	2	30562619	30728963	0	0	0	0	0	0	0	0	0	0	0			0	-1	0	0		0	0	0	0	0	0	0	0		0	0	0	0	0	0	0
RP11-23B13	"CAPN13;LYCAT"	2	30723728	30891373	0	0	0	0	0	0	0	0	0	0	0	0	0	0	-1	0	0	0	0	0	0	0	0	0	0	0	0	0	0	0	0	0	0	0
CTD-2024L7	CAPN13	2	30822215	30962088	0	0	0	0	0	0	0	0	0	0	0	0	0	0	-1	0	0	0	0	0	0	0	0	0	0	0	0	0	0	0	0	0	0	0
CTD-2270C11	"CAPN13;GALNT14"	2	30932223	31083156	0	0	0	0	0	0	0	0	0	0	0	0	0	0		0	0	0	0	0	0	0	0	0	0	0	0	0	0	0	0	0	0	0
RP11-436P13	GALNT14	2	30966857	31121555	0	0	0	0	0	0	0	0	0	0	0	0	0	0	-1	0	0	0	0	0	0	0	0	0	0	0	0	0	0	0	0	0	0	0
RP11-418J15	NULL	2	31073806	31241439	0	0	0	0	0	0	0	0	0	0	0	0	0	0	-1	0	0	0	0	0	0	0	0	0	0	0	0	0	0	0	0	0	0	0
RP11-633D18	NULL	2	31073806	31205006	0	0	0	0	0	0	0	0	0	0	0	0	0	0	-1		0	0	0	0	0	0	0	0	0	0	0	0	0	0	0	0	0	0
RP11-680M18	"CAPN14;GALNT14"	2	31121556	31312787	0	0	0	0	0	0	0	0	0	0	0	0	0	0	-1	0	0	0	0	0	0	0	0	0	0	0	0	0	0	0	0	0	0	0
RP11-541A15	"EHD3;CAPN14;GALNT14"	2	31266831	31439130			0	0	0									0	-1					0	0	0	0		0	0			0			0		
RP11-354I21	"EHD3;CAPN14;XDH"	2	31296515	31507039	0	0	0	0	0	0	0	0	0	0	0	0	0	0	-1	0	0	0	0	0	0	0	0	0	0	0	0	0	0	0	0	0	0	0
RP11-450L18	"EHD3;CAPN14;XDH"	2	31351138	31513873	0	0	0	-1	0	0	0	0	0	0	0	0	0	0	-1	0	0	0	0	0	0	0	0	0	0	0	0	0	0	0		0	0	0
RP11-766G23	XDH	2	31457568	31648416				-1										0	-1				0	0	0	0	0	0	0			0				0		
RP11-185D8	SRD5A2	2	31669950	31844608		0	0	-1	0		0	0	0	0	0	0	0	0	-1			0	0		0	0	0	0	0	0	0	0	0	0		0		0
RP11-15P15	SRD5A2	2	31711384	31869760	0	0	0	-1	0	0	0	0	0	0	0	0	0	0	-1	0	0	0	0	0	0	0	0	0	0	0	0	0	0	0	0	0	0	0
RP11-597P2	NULL	2	31784568	31973351	0	0	0	-1	0	0	0	0	0	0	0	0	0	0	-1	0	0	0	0	0	0	0	0	0	0	0	0	0	0	0	0	0	0	0
RP11-172A22	C2orf4	2	31978203	32130523	0	0	0	-1	0	0	0	0	0	0	0	0	0	0	-1	0		0		0	0	0	0	0	0	0	0	0	0	0		0	0	0
RP11-297B2	"EIF2S2;LOC84661;SPG4;C2orf4"	2	32072051	32252332	0	0	0	-1	0	0	0	0	0	0	0	0	0	0	-1	0	0	0	0		0	0	0	0	0	0	0	0	0	0		0	0	0
RP11-78E13	"SLC30A6;CARD12;SPG4"	2	32207429	32393508	0	0	0	-1	0		0	0			0	0	0	0	-1		0	0	0	0	0	0	0	0	0	0	0	0	0	0		0		0
RP11-41N15	"SLC30A6;BIRC6;MGC11061;CARD12"	2	32313014	32517491		0	0	-1	0	0	0	0	0	0	0	0	0	0	-1	0	0		0	0	0	0	0	0	0		0	0	0	0		0		0
RP11-93O2	"BIRC6;MGC11061;CARD12"	2	32372168	32530052		0	0	-1	0		0		0	0	0	0	0	0	-1	0		0	0	0	0	0	0	0	0	0	0	0	0	0		0		0
RP11-575N22	"BIRC6;MGC11061"	2	32440644	32602049		0	0	-1	0		0						0	0	-1		0	0	0	0	0	0	0	0	0	0	0	0	0	0		0		0
RP11-107A8	NULL	2	32563981	32726759			0	-1											-1			0	0	0	0	0	0	0	0	0		0	0			0		
RP11-78G6	"BIRC6;FLJ20272"	2	32590065	32764843			0	-1	0	0	0	0	0	0	0	0	0	0	-1	0		0	0	0	0	0	0	0	0	0	0	0	0	0		0		0
RP11-3J7	"BIRC6;FLJ20272"	2	32731705	32910742	0	0	0	-1	0	0	0	0	0	0	0	0	0	0	-1	0	0	0	0	0	0	0	0	0	0	0	0	0	0	0	0	0	0	0
RP11-597E14	"LOC285045;FLJ20272"	2	32833963	33026886	0	0	0	-1	0	0	0	0	0	0	0	0	0	0	-1	0	0	0	0	0	0	0	0	0	0	0	0	0	0	0	0	0	0	0
RP11-461C1	"LOC285045;LTBP1"	2	32981153	33159803	0	0	0	-1	0	0	0	0	0	0	0	0	0	0	-1	0	0	0	0	0	0	0	0	0	0	0	0	0	0	0		0		0
RP11-112I18	LOC285045	2	33035808	33066136	0	0	0	-1	0	0	0	0	0	0	0	0	0	0	-1	0	0	0	0	0	0	0	0	0	0	0	0	0	0	0	0	0	0	0
RP11-115D20	"LOC285045;LTBP1"	2	33058467	33224028	0	0	0	-1	0	0	0	0	0	0	0	0	0	0	-1	0	0	0	0	0	0	0	0	0	0	0	0	0	0	0	0	0	0	0
RP11-258F20	LTBP1	2	33074705	33267301	0	0	0	-1	0	0	0	0	0	0	0	0	0	0	-1	0	0	0	0	0	0	0	0	0	0	0	0	0	0	0	0	0	0	0
RP11-49F22	NULL	2	33149158	33346218	0	0	0	-1	0	0	0	0	0	0	0	0	0	0	-1	0	0	0	0	0	0	0	0	0	0	0	0	0	0	0	0	0	0	0
RP11-755L4	NULL	2	33270418	33447523	0	0	0	-1		0	0	0	0	0	0	0		0		0	0	0	0	0	0	0	0	0	0	0	0	0	0	0	0	0	0	0
RP11-730E8	LTBP1	2	33358887	33542679	0	0	0	-1	0	0	0	0	0	0	0		0	0	-1	0	0	0	0	0	0	0	0	0	0	0	0	0	-1	0	0	0		0
RP11-614G8	"RASGRP3;LTBP1"	2	33418760	33620859	0	0	0	-1	0	0	0	0	0	0	0	0	0	0	-1	0	0	0	0	0	0	0	0	0	0	0	0	0	-1	0	0	0	0	0
RP11-382F15	"DKFZP564F0;RASGRP3"	2	33540000	33738081	0	0	0	-1	0	0	0	0	0	0	0	0	0	0	-1	0	0	0	0	0	0	0	0		0	0	0	0	-1	0	0	0	0	0
RP11-170F15	"DKFZP564F0;RASGRP3"	2	33603904	33796703	0	0	0	-1	0	0	0	0		0	0	0	0	0	-1	0	0	0	0	0	0	0	0	0	0	0	0	0	-1	0		0	0	0
RP11-752B1	"DKFZP564F0;MYADML"	2	33708472	33876086	0	0	0	-1	0	0	0	0		0		0	0	0	-1	0	0			0	0	0	0	0	0		0	0	-1	0	0	0	0	0
RP11-702B22	MYADML	2	33764069	33955033	0	0	0	-1	0	0	0	0	0	0	0		0	0	-1	0	0	0	0	0	0	0	0	0	0	0	0	0	-1	0	0	0	0	0
RP11-716C23	NULL	2	33889160	34054970	0	0	0	-1	0	0	0	0	0	0	0	0	0	0	-1	0	0	0	0		0	0	0	0	0	0	0	0	-1	0	0	0	0	0
RP11-366P6	NULL	2	33984496	34156765	0	0	0	-1	0	0	0	0	0	0	0	0	0	0	-1	0	0	0	0	0	0	0	0	0	0	0	0	0	-1	0	0	0	0	0
RP11-10O7	NULL	2	34061474	34220736	0	0	0	-1	0	0	0	0	0	0	0	0	0	0	-1	0	0	0	0	0	0	0	0	0	0	0	0	0	-1	0	0	0	0	0
RP11-600A15	NULL	2	34140719	34334868	0	0	0	-1	0	0	0		0	0	0		0	0	-1	0	0	0	0	0	0	0	0	0	0	0	0	0	-1	0		0		
RP11-13A23	NULL	2	34259844	34416543	0	0	0	-1	0	0	0	0	0	0	0	0	0	0	-1	0	0	0	0	0	0	0	0	0	0	0	0	0	0	0	0	0	0	0
RP11-557L22	NULL	2	34383414	34574167		0	0	-1	0	0	0	0	0	0	0	0	0	0	-1	0	0	0	0	0	0	0	0	0	0	0	0	0	0	0		0		0
RP11-358M23	NULL	2	34413460	34617565	0	0	0	-1	0	0	0	0	0	0	0	0	0	0	-1	0	0	0	0	0	0	0	0	0	0	0	0	0	0	0	0	0	0	0
RP11-764P18	NULL	2	34530579	34699642	0	0	0	-1	0	0	0	0	0	0	0	0	0	0	-1	0	0	0	0	0	0	0	0	0	0	0	0	0	0	0	0	0	0	0
RP11-367I7	NULL	2	34617573	34790233	0	0	0	-1	0	0	0	0	0	0	0	0	0	0	-1	0	0	0	0	0	0	0	0	0	0	0	0	0	0	0		0	0	0
RP11-749M16	NULL	2	34816083	35005127	0		0		0	0	0	0		0			0	0	-1	0	0	0	0	0	0	0	0	0	0	0	0	0	0	0	0	0		0
RP11-818G2	NULL	2	34863518	35046621				-1										0	-1					0		0	0			0						0		
RP11-628K14	NULL	2	34963494	35169311	0	0	0	-1	0	0	0	0	0	0	0		0	0	-1	0	0	0	0	0	0	0	0	0	0	0	0	0	0	0	0	0	0	0
RP11-745N18	NULL	2	35042769	35232953	0		0	-1	0	0	0	0						0	-1	0	0			0	0	0	0	0	0			0		0		0		0
RP11-915C24	NULL	2	35169366	35327520		0	0	-1								0	0	0	-1	0		0	0	0	0	0	0		0			0	0	0		0		0
RP11-585H11	NULL	2	35300284	35479864	0	0	0	-1	0	0	0	0	0	0	0	0	0	0	-1	0	0	0	0	0	0	0	0	0	0	0	0	0	0	0	0	0	0	0
RP11-427B21	NULL	2	35337965	35511972			0	-1	0	0	0							0	-1	0	0	0	0	0	0	0	0	0		0	0	0	0	0		0		0
RP11-673B2	NULL	2	35368433	35544329	0	0	0	-1	0	0	0	0	0	0	0	0	0	0	-1	0	0	0	0	0	0	0	0	0	0	0	0	0	0	0	0	0	0	0
RP11-215M6	NULL	2	35380133	35577020	0	0	0	-1	0	0	0	0						0	-1	0	0	0	0	0	0	0	0	0	0	0	0	0	0	0		0		0
RP11-360I6	NULL	2	35380133	35567181		0	0	-1	0					0			0	0	-1	0		0	0	0	0	0	0		0	0	0	0	0			0		
RP11-69L1	NULL	2	35417458	35587997	0	0	0	-1	0		0	0	0	0			0	0	-1	0	0	0	0	0	0	0	0	0	0	0	0	0	0	0		0		0
RP11-452C9	NULL	2	35431866	35607433	0	0	0	-1	0	0	0	0						0	-1	0	0	0	0	0	0	0	0	0	0	0	0	0	0	0		0		0
RP11-657F19	NULL	2	35465160	35654537	0	0	0	-1	0	0	0	0	0	0	0	0	0	0	-1	0	0	0	0	0	0	0	0	0	0	0	0	0	0	0	0	0	0	0
RP11-325I23	NULL	2	35629692	35809582	0	0	0	-1	0	0	0	0	0	0	0	0	0	0	-1	0	0	0	0	0	0	0	0	0	0	0	0	0	0	0	0	0	0	0
RP11-138P18	NULL	2	35733011	35895433	0	0	0	-1	0	0	0	0	0	0	0	0	0	0	-1	0	0	0	0	0	0	0	0	0	0	0	0	0	0	0	0	0	0	0
RP11-119B15	NULL	2	35775719	35943737	0	0	0	-1	0	0	0	0	0	0	0	0	0	0	-1	0	0	0	0	0	0	0	0	0	0	0	0	0	0	0	0	0	0	0
RP11-448L3	NULL	2	35809583	35972051	0	0	0	-1	0	0	0	0	0	0	0	0	0	0	-1	0	0	0	0	0	0	0	0	0	0	0	0	0	0	0	0	0	0	0
RP11-606A14	NULL	2	35870638	36055896	0	0	0	-1	0	0	0	0	0	0	0	0	0	0	-1	0	0	0	0	0	0	0	0	0	0	0	0	0	0	0	0	0	0	0
RP11-71H2	NULL	2	35994123	36147213	0	0	0	-1	0	0	0	0	0	0	0		0	0	-1	0	0	0	0	0	0	0	0	0	0	0	0	0	0	0	0	0	0	0
RP11-633J12	NULL	2	36067432	36293760	0	0	0	-1	0	0	0	0	0	0	0	0	0	0	-1	0	0	0	0	0	0	0	0	0	0	0	0	0	0	0	0	0	0	0
RP11-351D19	NULL	2	36282059	36461064	0	0	0	0	0	0	0	0	0	0	0	0	0	0	-1	0	0	0	0	0	0	0	0	0	0	0	0	0	0	0	0	0	0	0
RP11-44J19	CRIM1	2	36429669	36591269	0	0	0	0	0	0	0	0	0	0	0	0	0	0	-1	0	0	0	0	0	0	0	0	0	0	0	0	0	0	0	0	0	0	0
RP13-593C22	NULL	2	36500716	36657430	0	0	0	0	0	0	0	0	0	0	0	0	0	0	-1	0	0	0	0	0	0	0	0	0	0	0	0	0	0	0	0	0	0	0
CTD-2010E9	"CRIM1;FEZ2"	2	36561281	36728336	0	0	0	0	0	0	0	0	0	0	0	0	0	0	-1	0		0	0	0	0	0	0	0	0	0	0	0	0	0		0	0	0
RP11-734D8	"CRIM1;FEZ2"	2	36583285	36786100		0	0	0	0		0	0	0	0			0	0	-1				0	0	0	0	0	0	0	0	0	0	0	0		0		0
CTD-2019E22	"CRIM1;FEZ2"	2	36596359	36728462		0	0	0	0					0			0	0	-1			0	0		0		0		0	0	0	0	0	0		0		0
RP11-484P1	"CRIM1;FEZ2;VIT"	2	36682071	36868575	0	0	0	0	0	0	0	0	0	0		0	0	0	-1	0	0	0	0	0	0	0	0	0	0	0	0	0	0		0	0	0	0
RP11-316D17	VIT	2	36830921	36986289	0	0	0	0	0	0	0	0	0	0	0	0	0	0	-1	0		0	0	0	0	0	0	0	0	0	0	0	0	0	0	0	0	0
RP11-412M19	"STRN;VIT"	2	36901392	37054464	0	0	0	0	0	0	0	0	0	0	0	0	0	0	-1	0	0	0	0	0	0	0	0	0	0	0	0	0	0	0	0	0	0	0
RP11-168J15	"STRN;KIAA1414"	2	36994486	37155600	0	0	0	0	0	0	0	0	0	0	0	0	0	0	-1	0	0	0	0	0	0	0	0	0	0	0	0	0	0	0	0	0	0	0
RP11-269P23	"FLJ38348;EIF2AK2;KIAA1414"	2	37126528	37297360	0	0	0	0	0	0	0	0	0	0	0	0	0	0	-1	0		0	0	0	0	0	0	0	0	0		0	0	0		0		0
RP11-417B21	"PRKD3;PRO1853;CEBPZ;EIF2AK2"	2	37265944	37413112		0	0	0	0		0	0	0	0	0	0	0	0	-1	0	0	0	0	0	0	0	0	0	0	0	0	0	0	0		0		
RP11-423P10	"QPCT;PRKD3;PRO1853;CEBPZ"	2	37324675	37546699	0	0	0	0	0	0	0	0	0	0	0	0	0	0	-1	0	0	0	0	0	0	0	0	0	0	0	0	0	0	0	0	0	0	0
RP11-179C3	"QPCT;PRKD3;PRO1853;CEBPZ"	2	37329998	37491605		0	0	0	0		0						0	0	-1		0	0		0	0	0	0	0	0	0	0	0		0		0		0
RP11-422M3	QPCT	2	37491624	37686842	0	0	0	0	0	0	0	0	0	0	0		0	0	-1	0		0	0	0	0	0	0	0	0	0	0	0	0	0		0	0	0
RP11-381P16	NULL	2	37554783	37751898	0	0	0	0	0	0	0	0	0	0	0	0	0	0	-1	0	0	0	0	0	0	0	0	0	0	0	0	0	0	0	0	0	0	0
RP11-22E9	CDC42EP3	2	37719820	37897568	0	0	0	0	0	0	0	0	0	0	0	0	0	0	-1	0	0	0	0	0	0	0	0	0	0	0	0	0	0	0	0	0	0	0
RP11-16O24	NULL	2	37877994	38025728	0	0	0	0	0	0	0	0	0	0	0	0	0	0	-1	0	0	0	0	0	0	0	0	0	0	0	0	0	0	0	0	0	0	0
RP11-92F3	FLJ32954	2	37979162	38155651	0	0	0	0	0	0	0	0	0	0	0	0	0	0	-1	0	0	0	0	0	0	0	0	0	0	0	0	0	0	0	0	0	0	0
RP11-597L23	"CYP1B1;FLJ32954"	2	38070748	38243587	0	0	0	0	0	0	0	0	0	0	0	0	0	0	-1	0	0	0	0	0	0	0	0	0	0	0	0	0	0	0	0	0	0	0
RP11-789M10	"CYP1B1;MGC34824;FLJ32954"	2	38173666	38349219	0	0	0	0	0	0	0	0	0	0	0	0	0	0	-1	0	0	0	0	0	0	0	0	0	0	0	0	0	0	0	0	0	0	0
RP11-37N5	"ARL6IP2;MGC34824"	2	38295625	38464016	0	0	0	0	0	0	0	0	0	0	0	0	0	0	-1	0	0	0	0	0	0	0	0	0	0	0	0	0	0	0	0	0	0	0
RP11-585L18	ARL6IP2	2	38366416	38544975	0	0	0	0	0	0	0	0		0	0	0	0	0	-1	0	0	0	0	0	0	0	0	0	0	0	0	0	0	0	0	0	0	0
RP11-155J4	ARL6IP2	2	38503527	38648110	0		0	0	0	0	0	0	0	0	0		0	0	-1	0	0	0	0	0	0	0	0	0	0	0	0	0	0	0	0	0	0	0
RP11-754C13	"ARL6IP2;HNRPLL"	2	38514653	38707150	0	0	0	0	0	0	0	0	0	0	0	0	0	0	-1	0	0	0	0	0	0	0	0	0	0	0	0	0	0	0	0	0	0	0
RP11-255N19	"SFRS7;GALM;HNRPLL"	2	38703003	38885063	0	0	0	0	0	0	0	0	0	0	0	0	0	0	-1	0	0	0	0	0	0	0	0	0	0	0	0	0	0	0	0	0	0	0
RP11-7H4	"SFRS7;GALM;HNRPLL"	2	38735442	38888851	0	0	0	0	0	0	0	0	0	0	0	0	0	0	-1	0	0	0	0	0	0	0	0	0	0	0	0	0	0	0	0	0	0	0
RP11-620G21	"DHX57;GEMIN6;SFRS7;GALM"	2	38840347	39012545		0	0	0	0		0			0			0	0	-1	0	0	0	0	0	0	0	0	0	0		0	0	0	0		0		0
RP11-136C17	"DHX57;GEMIN6;MOPT"	2	38899498	39067765	0	0	0	0	0	0	0	0	0	0	0	0	0	0	-1	0	0	0	0	0	0	0	0	0	0	0	0	0	0	0	0	0	0	0
RP11-52J22	"DHX57;MOPT;SOS1"	2	38985953	39159663	0	0	0	0	0	0	0	0	0	0	0	0	0	0	-1	0	0	0	0	0	0	0	0	0	0	0	0	0	0	0	0	0	0	0
RP11-173C1	SOS1	2	39032324	39238450	0		0	0	0		0	0					0	0	-1		0	0	0	0	0	0	0	0	0	0			0	0		0		0
RP11-550K2	SOS1	2	39046283	39200902	0	0	0	0	0	0	0	0	0	0	0	0	0	0	-1	0	0	0	0	0	0	0	0	0	0	0	0	0	0	0	0	0		0
RP11-594N24	SOS1	2	39075111	39254674	0	0	0		0	0	0	0	0	0	0	0	0	0	-1	0	0	0	0	0	0	0	0	0	0	0	0	0	0	0	0	0	0	0
RP11-65P17	SOS1	2	39082809	39249686	0	0	0	0	0	0	0	0	0	0	0	0	0		-1	0	0	0	0	0	0	0	0	0	0	0	0	0	0	0	0	0	0	0
RP11-603F24	"CDKL4;SOS1"	2	39211557	39364799		0	0	0	0	0	0		0	0	0	0	0	0	-1	0	0	0	0	0	0	0	0	0	0	0	0	0	0	0		0		0
RP11-462L6	"MAP4K3;CDKL4;LOC285144"	2	39322413	39516291	0	0	0	0	0	0	0	0	0	0	0	0	0	0	-1	0	0	0	0	0	0	0	0	0	0	0	0	0	0	0	0	0	0	0
RP11-157N23	MAP4K3	2	39449741	39591075		0	0	0	0				0	0	0	0	0	0	-1	0	0	0	0	0	0	0	0	0	0	0	0	0	0	0		0		
RP11-567L16	MAP4K3	2	39546845	39717811	0	0	0	0	0	0	0	0	0	0	0	0	0	0	-1	0	0	0	0	0	0	0	0	0	0	0	0	0	0	0	0	0	0	0
RP11-109N19	NULL	2	39596134	39768149			0						0			0	0	0	-1		0	0	0	0		0	0		0	0	0	0	0					
RP11-288L6	"THUMPD2;MGC33926"	2	39748673	39937675	0	0	0	0	0	0	0	0	0	0	0	0	0	0	-1	0	0	0	0	0	0	0	0	0	0	0	0	0	0	0		0	0	0
RP11-30N3	"THUMPD2;MGC33926"	2	39826209	39978907	0	0	0	0	0	0	0	0	0	0	0	0		0	-1	0	0	0	0	0	0	0	0	0	0	0	0	0	0	0	0	0	0	0
RP11-454P5	THUMPD2	2	39898310	40136181	0	0	0	0	0	0	0	0	0	0	0	0	0	0	-1	0	0	0	0	0	0	0	0	0	0	0	0	0	0	0	0	0	0	0
RP11-693D10	SLC8A1	2	40100436	40275131	0	0	0	0	0	0	0	0	0	0	0	0	0	0	-1	0	0	0	0	0	0	0	0	0	0	0	0	0	0	0	0	0	0	0
CTD-2011N14	NULL	2	40298408	40524457	0	0	0	0	0	0	0	0	0	0	0		0	0	-1	0	0		0	0	0	0	0	0	0	0	0	0	0	0	0	0	0	0
RP11-622P19	NULL	2	40316415	40499159	0	0	0	0	0	0	0	0	0	0	0	0	0	0	-1	0	0	0	0	0	0	0	0	0	0	0	0	0	0	0	0	0	0	0
RP11-598L5	NULL	2	40398616	40559722	0	0	0	0	0	0	0	0	0	0	0		0	0	-1	0	0	0	0	0	0	0	0	0	0	0	0	0	0	0		0	0	0
RP11-780N10	SLC8A1	2	40502863	40693413	0	0	0	0	0	0	0	0	0	0	0	0	0	0	-1	0	0	0	0	0	0	0	0	0	0	0	0	0	0	0	0	0	0	0
RP11-206M19	NULL	2	40570724	40775697	0	0		0	0	0	0	0						0	-1	0	0	0	0	0	0	0	0	0	0	0	0	0	0	0	0	0	0	0
RP11-417C15	NULL	2	40690913	40876230	0	0	0	0	0	0	0	0	0	0	0	0	0	0	-1	0		0	0	0	0	0	0	0	0	0		0	0	0		0	0	0
RP11-414K7	NULL	2	40733955	40934628	0	0	0	0	0	0	0	0	0	0	0	0	0	0	-1	0	0	0	0	0	0	0	0	0	0	0	0	0	0	0		0	0	0
RP11-749I2	NULL	2	40884897	41033813	0	0	0	0	0	0	0	0	0	0	0	0	0	0	-1	0	0	0	0	0	0	0	0	0	0	0	0	0	0	0	0	0	0	0
RP11-805G23	NULL	2	40951190	41151347	0	0	0	0	0		0		0	0	0	0	0	0	-1	0		0	0	0	0	0	0	0	0	0	0	0	0	0		0		0
RP11-52A21	NULL	2	41133101	41311297			0	0	0									0	-1			0		0	0	0	0	0	0	0	0	0	0	0		0		0
RP11-629L4	NULL	2	41169347	41350532	0	0	0	0	0	0	0		0	0	0	0	0	0	-1	0	0	0	0	0	0	0	0	0	0	0	0	0	0	0	0	0	0	0
RP11-325M16	NULL	2	41236916	41444827		0	0	0	0		0		0	0			0	0	-1	0	0	0	0	0	0	0	0		0	0		0	0	0		0		0
RP11-318A19	NULL	2	41333125	41485129	0	0	0	0	0	0	0	0	0	0	0	0		0	-1	0	0	0	0	0	0	0	0	0	0	0	0	0	0	0	0	0	0	0
CTD-2017N4	NULL	2	41341791	41399901	0	0	0	0	0	0	0	0	0	0	0	0	0	0	-1	0	0	0	0	0	0	0	0	0	0	0	0	0	0	0	0	0	0	0
RP11-730A18	NULL	2	41435803	41620496	0	0	0	0	0	0	0	0	0	0	0	0	0	0	-1	0	0	0	0	0	0	0	0	0	0	0	0	0	0	0		0	0	0
RP11-42L15	NULL	2	41661933	41830630	0	0	0	0	0	0	0	0	0	0	0	0		0	-1	0	0	0	0	0	0	0	0	0	0	0	0	0	0	0	0	0	0	0
RP11-173M7	NULL	2	41764286	41913009		0	0	0	0				0	0	0		0	0	-1	0		0	0	0	0	0	0	0	0	0	0	0	0	0		0		0
RP11-716C22	NULL	2	41861104	42001017	0	0	0	0	0	0	0	0	0	0	0	0	0	0	-1	0	0	0	0	0	0	0	0	0	0	0	0	0	0	0	0	0	0	0
RP11-44F22	LOC400950	2	41938393	42095118	0	0	0	0	0	0	0	0	0	0	0	0	0	0	-1	0	0	0	0	0	0	0	0	0	0	0	0	0	0	0	0	0	0	0
RP11-798D22	"LOC91461;LOC400950"	2	42021476	42262512	0	0	0	0	0	0	0	0	0	0	0	0	0	0	-1	0	0	0	0	0	0	0	0	0	0	0	0	0	0	0	0	0	0	0
RP11-34L1	"LOC91461;LOC400950"	2	42091581	42273379	0	0	0	0	0	0	0	0	0	0	0	0	0	0	-1	0	0	0	0	0	0	0	0	0	0	0	0	0	0	0	0	0	0	0
RP11-84G17	EML4	2	42212432	42389878	0	0	0	0	0	0	0	0	0	0	0	0	0	0	-1	0	0	0	0	0	0	0	0	0	0	0	0	0	0	0	0	0	0	0
RP11-90I20	EML4	2	42311309	42482032	0		0	0	0	0	0	0	0	0	0	0	0	0	-1	0		0	0	0	0	0	0	0	0	0	0	0	0	0	0	0	0	0
RP11-571O1	"EML4;COX7A2L"	2	42389879	42570098	0	0	0	0	0	0	0	0	0	0			0	0	-1	0	0	0	0	0	0	0	0	0	0	0	0	0	0	0		0		0
RP11-746K3	"EML4;COX7A2L"	2	42391958	42566877	0	0	0	0	0			0		0		0	0	0	-1	0		0	0	0	0	0	0	0	0	0	0	0	0	0		0		0
RP11-299C5	"EML4;COX7A2L"	2	42395623	42575274		0	0	0	0		0			0			0	0	-1		0	0	0	0	0	0	0	0	0	0	0	0	0	0		0		0
RP11-413N9	"EML4;KCNG3;COX7A2L"	2	42450960	42617343	0	0	0	0	0	0	0			0			0	0	-1		0	0	0	0	0	0	0	0	0	0	0	0	0	0		0		0
RP11-804P20	"MTA3;KCNG3"	2	42557778	42719725			0	0	0		0			0				0	-1	0		0	0	0	0	0	0	0	0	0	0		0	0		0		0
RP11-642I2	"MTA3;KCNG3"	2	42582741	42746449	0	0	0	0	0	0	0		0	0	0	0	0	0	-1	0		0	0	0	0	0	0	0	0	0		0	0		0	0	0	0
RP11-318A23	"OXER1;HAAO;MTA3"	2	42747183	42925327	0	0	0	0	0	0	0	0	0	0	0	0	0	0	-1		0	0	0	0	0	0	0	0	0	0	0	0	0	0	0	0	0	0
RP11-103D4	"OXER1;HAAO;MTA3"	2	42785235	42982575	0	0	0	0	0	0	0	0	0	0	0	0		0	-1	0	0	0	0	0	0	0	0	0	0	0	0	0	0	0	0	0		0
RP11-505M7	"OXER1;HAAO"	2	42898172	43065139	0	0	0	0	0	0	0	0	0	0	0	0	0	0	-1	0	0	0	0	0	0	0	0	0	0	0	0	0	0	0	0	0	0	0
RP11-44B17	NULL	2	43050388	43259633	0	0	0	0	0	0	0	0	0	0	0	0	0	0	-1	0	0	0	0	0	0	0	0	0	0	0	0	0	0	0	0	0	0	0
RP11-476G18	NULL	2	43050388	43278981	0	0	0	0	0	0	0	0	0	0	0	0	0	0	-1	0	0	0	0	0	0	0	0	0	0	0	0	0	0	0	0	0	0	0
RP11-808M7	"THADA;ZFP36L2;MGC40574"	2	43259634	43469938	0	0	0	0	0		0		0	0	0		0	0	-1	0	0	0	0	0	0	0	0	0	0	0	0	0	0	0		0		0
RP11-17L5	"THADA;ZFP36L2;MGC40574"	2	43340139	43495275	0	0	0	0	0	0	0	0	0	0	0	0	0	0	-1	0	0	0	0	0	0	0	0	0	0	0	0	0	0	0	0	0	0	0
RP11-183F15	NULL	2	43427725	43576369	0	0	0	0	0	0	0	0	0	0	0	0	0	0	-1	0	0	0	0	0	0	0	0	0	0	0	0	0	0	0	0	0	0	0
RP11-831F19	NULL	2	43487646	43651031	0	0	0	0	0	0	0	0	0	0	0	0	0	0	-1	0	0	0	0	0	0	0	0	0	0	0	0	0	0	0	0	0	0	0
RP11-525B14	THADA	2	43607900	43747603					0															0	0		0	0					0			0		
CTD-2122H5	"PLEKHH2;THADA"	2	43731522	43878443		0	0	0	0		0	0		0	0	0	0	0	-1	0	0	0	0	0	0	0	0	0	0	0	0	0	0	0		0		0
RP11-577N12	"PLEKHH2;D2LIC"	2	43758635	43948719	0	0	0		0		0	0						0	-1	0		0		0		0	0	0		0	0		0	0		0	0	0
RP11-704K20	"PLEKHH2;D2LIC;ABCG8;ABCG5"	2	43758635	43991726	0	0	0	0	0	0	0	0	0	0	0	0	0	0	-1	0	0	0	0	0	0	0	0	0	0	0	0	0	0	0	0	0	0	0
RP11-442A16	"PLEKHH2;D2LIC;ABCG8;ABCG5"	2	43817703	44023713	0	0	0	0	0	0	0	0	0	0	0	0	0	0	-1	0	0	0	0	0	0	0	0	0	0	0	0	0	0	0	0	0	0	0
RP11-1249D23	"PLEKHH2;D2LIC;ABCG8;ABCG5"	2	43817703	44010375	0		0	0	0	0	0	0	0	0	0	0	0	0	-1	0	0	0	0	0	0	0	0	0	0	0	0	0	0	0	0	0	0	0
RP11-760A10	"LRPPRC;ABCG8"	2	44007534	44179941	0	0	0	0	0	0	0		0	0	0	0	0	0	-1	0	0	0	0	0	0	0	0	0	0	0	0	0	0	0		0	0	0
RP11-559M23	PPM1B	2	44170564	44341029	0	0	0	0	0	0	0	0	0	0	0	0	0	0	-1	0	0	0	0	0	0	0	0	0	0	0	0	0	0	0	0	0	0	0
RP11-72C11	PPM1B	2	44283354	44453512	0	0	0	0	0	0	0	0	0	0	0	0	0	0	-1	0	0	0	0	0	0	0	0	0	0	0	0	0	0	0	0	0	0	0
RP11-755G2	"KIAA0436;PPM1B;SLC3A1"	2	44328043	44500645	0	0	0	0	0	0	0	0	0	0	0	0	0	0	-1	0	0	0	0	0	0	0	0	0	0	0	0	0	0	0	0	0	0	0
RP11-784E11	"FLJ23451;KIAA0436;PPM1B;SLC3A1"	2	44336431	44529623		0	0		0					0			0	0	-1			0	0	0	0	0	0	0		0	0	0	0			0		
RP11-194L1	"FLJ23451;KIAA0436;SLC3A1"	2	44479929	44654046	0	0	0	0	0	0	0	0	0	0	0	0	0	0	-1	0	0	0	0	0	0	0	0	0	0	0	0	0	0	0	0	0	0	0
RP11-764D2	"FLJ23451;KIAA0436;SLC3A1"	2	44491401	44685892	0	0	0	0	0	0	0	0	0	0	0	0	0	0	-1	0	0	0	0	0	0	0	0	0	0	0	0	0	0	0		0	0	0
RP11-92L13	NULL	2	44622140	44785079	0	0	0	0	0	0	0	0	0	0	0	0	0	0	-1	0		0	0	0	0	0	0	0	0	0	0	0	0	0	0	0	0	0
RP11-40I22	NULL	2	44689497	44864350	0	0	0	0	0	0	0	0	0	0	0	0	0	0	-1	0	0	0	0	0	0	0	0	0	0	0	0	0	0	0	0	0	0	0
RP11-111K7	FLJ23451	2	44760739	44939079	0	0	0	0	0	0	0	0	0	0	0	0	0	0	-1	0	0	0	0	0	0	0	0	0	0	0	0	0	0	0	0	0	0	0
RP11-769M4	FLJ23451	2	44882221	45043834	0	0	0	0	0	0	0	0	0	0	0	0	0	0	-1	0	0	0	0	0	0	0	0	0	0	0	0	0	0	0	0	0	0	0
RP11-757J3	"SIX3;SIX2"	2	45021353	45216301	0	0	0	0	0	0	0	0				0		0	-1	0	0		0	0	0	0	0	0	0		0	0	0	0	0	0	0	0
RP11-117H6	UNQ6975	2	45197456	45367297	0	0	0	0	0	0	0	0	0	0	0	0	0	0	-1	0	0	0	0	0	0	0	0	0	0	0	0	0	0	0	0	0	0	0
RP11-346E19	NULL	2	45340829	45511939	0	0	0	0	0	0	0	0	0	0	0	0	0	0	-1	0	0	0	0	0	0	0	0	0	0	0	0	0	0	0	0	0	0	0
RP11-478M23	FLJ10379	2	45464888	45624136	0	0	0	0	0	0	0		0	0	0	0	0	0	-1	0	0	0	0	0	0	0	0	0	0	0	0	0	0	0	0	0	0	0
RP11-478H15	FLJ10379	2	45571666	45753507	0	0	0	0	0	0	0	0	0	0	0	0	0	0	-1	0	0	0	0	0	0	0	0	0	0	0	0	0	0			0	0	0
RP11-601M20	"PRKCE;FLJ10379"	2	45706789	45884300	0	0	0	0	0	0	0	0	0	0	0	0	0	0	-1	0	0	0	0	0	0	0	0	0	0	0	0	0	0	0	0	0	0	0
RP11-435N1	NULL	2	45797447	45996251	0	0	0	0	0	0	0	0	0	0	0	0	0	0	-1	0	0	0	0	0	0	0	0	0	0	0	0	0	0	0	0	0	0	0
RP11-27C22	NULL	2	45951971	46143194	0	0	0	0	0	0	0	0	0	0	0	0	0	0	-1	0		0	0	0	0	0	0	0	0	0	0	0	0	0		0	0	0
RP11-240F15	NULL	2	46041110	46202451	0	0	0	0	0	0	0	0	0	0	0	0	0	0	-1	0	0	0	0	0	0	0	0	0	0	0	0	0	0	0	0	0	0	0
RP11-183P21	NULL	2	46139855	46233867	0	0	0	0	0	0	0	0	0	0	0	0	0	0	-1	0	0	0	0	0	0	0	0	0	0	0	0	0	0	0	0	0	0	0
RP11-620E7	PRKCE	2	46195416	46380969	0	0	0	0	0	0	0	0	0	0	0	0	0	0	-1	0	0	0	0	0	0	0	0	0	0	0	0	0	0	0	0	0	0	0
RP11-125F15	EPAS1	2	46346031	46525394	0	0	0	0	0	0	0		0	0	0	0	0	0	-1	0	0	0	0	0	0	0	0	0	0	0	0	0	0	0	0	0	0	0
RP11-609A1	EPAS1	2	46401089	46615098	0	0	0	0	0	0	0		0	0	0	0	0	0	-1	0	0	0	0	0	0	0	0	0	0	0	0	0	0	0	0	0	0	0
RP11-749C14	EPAS1	2	46456814	46649375	0	0	0	0	0	0	0	0	0	0	0		0	0	-1	0	0	0	0	0	0	0	0	0	0	0	0	0	0	0	0	0	0	0
RP11-417F21	"RHOQ;CRIPT;ATP6V1E2;PIGF"	2	46597440	46783730	0	0	0	0	0	0	0	0	0	0	0	0	0	0	-1	0	0	0	0	0	0	0	0	0	0	0	0	0	0	0	0	0	0	0
RP11-536C12	"CRIPT;SOCS5;PIGF"	2	46737222	46906789	0	0	0	0	0	0	0	0	0	0	0	0	0	0	-1	0	0	0	0	0	0	0	0	0	0	0	0	0	0	0		0		0
RP11-771L3	"SOCS5;LOC150837"	2	46806183	47014466	0	0	0	0	0	0	0	0	0	0	0	0	0	0	-1	0	0	0	0	0	0	0	0	0	0	0	0	0	0	0	0	0	0	0
RP11-499N5	"LOC150837;TTC7A;MCFD2"	2	46935769	47112968	0	0	0	0	0	0	0	0	0	0	0	0	0	0	-1	0	0	0	0	0	0	0	0	0	0	0	0	0	0	0	0	0	0	0
RP11-15I20	TTC7A	2	47058510	47208956	0	0	0	0	0	0	0	0	0	0	0	0	0	0	-1	0	0	0	0	0	0	0	0	0	0	0	0	0	0	0	0	0	0	0
RP11-715E22	"FLJ40172;TTC7A;CALM2"	2	47203199	47393889		0	0	0	0		0							0	-1		0	0		0	0	0	0	0	0	0		0	0	0		0		0
RP11-319O14	TACSTD1	2	47366644	47519276			0	0	0		0							0	-1			0	0	0	0	0	0	0		0	0	0	0	0		0		0
RP11-133M22	"TACSTD1;MSH2"	2	47437262	47599117	0	0	0	0	0	0	0	0	0	0		0	0	0	-1	0	0	0	0	0	0	0	0	0	0	0	0	0	0	0	0	0	0	0
RP11-436K12	"KCNK12;MSH2"	2	47537547	47762798	0	0	0	0	0	0	0			0				0	-1	0	0	0	0	0	0	0	0	0	0	0	0	0	0	0	0	0		0
RP11-62I18	KCNK12	2	47675449	47847095	0	0	0	0	0	0	0	0	0	0	0	0	0	0	-1	0	0	0	0	0	0	0	0	0	0	0	0	0	0	0	0	0	0	0
RP11-667N16	"FBXO11;MSH6"	2	47796342	47962593	0	0	0	0	0	0	0	0	0	0	0	0	0	0	-1	0	0	0	0	0	0	0	0	0	0	0	0	0	0	0	0	0	0	0
RP11-607E1	"FBXO11;MSH6"	2	47829334	48021867	0	0	0	0	0	0	0	0	0	0	0		0	0	-1	0	0	0	0	0	0	0	0	0	0	0	0	0	0	0	0	0	0	0
RP11-101E12	FBXO11	2	48011050	48156572	0	0	0	0	0		0	0	0	0	0	0	0	0	-1	0	0	0	0	0	0	0	0	0	0	0		0	0	0		0		0
CTD-2204J9	NULL	2	48132578	48239979			0	0	0								0	0	-1		0		0	0	0	0	0		0	0	0	0	0			0		0
RP11-716F19	NULL	2	48140882	48289728	0	0	0	0	0	0	0	0	0	0			0	0	-1	0	0	0	0	0	0	0	0	0	0	0	0	0	0	0	0	0	0	0
RP11-640G11	NULL	2	48223775	48441103	0	0	0	0	0	0	0	0	0	0	0	0	0	0	-1	0	0	0	0	0	0	0	0	0	0	0	0	0	0	0	0	0	0	0
RP11-352H19	HTLF	2	48285345	48473406	0	0	0	0	0	0	0	0	0	0	0	0	0	0	-1	0	0	0	0	0	0	0	0	0	0	0	0	0	0	0	0	0	0	0
RP11-772E8	HTLF	2	48363122	48529479			0		0													0		0		0	0			0	0	0	0					
RP11-6C12	"LOC129285;HTLF;FLJ46838"	2	48496160	48673735	0	0	0	0	0	0	0	0	0	0	0	0	0	0	-1	0	0	0	0	0	0	0	0	0	0	0	0	0	0	0	0	0	0	0
RP11-685C4	"ALF;LOC129285;FLJ46838"	2	48617095	48789830		0	0	0	0	0	0			0				0	-1		0	0	0	0		0	0	0	0	0	0		0	0		0		0
RP11-281B24	"ALF;LHCGR"	2	48708402	48909688	0	0	0	0	0	-1	0	-1	0	0	0	0	0	0	-1	0	0	0	0	0	0	0	0	0	0	0	0	0	0	0	0	0	0	0
RP11-9F10	"ALF;LHCGR"	2	48725874	48909688	0	0	0	0	0	-1	0	-1	0	0	0	0	0	0	-1	0	0	0	0	0	0	0	0	0	0	0	0	0	0	0	0	0	0	0
RP11-400A23	LHCGR	2	48872010	49059475	0	0	0	0	0	-1	0	-1	0	0	0	0	0	0	-1	0	0	0	0	0	0	0	0	0	0	0	0	0	0	0	0	0	0	0
RP11-413F4	FSHR	2	48961494	49151515	0	0	0	0	0	-1	0	-1	0	0	0	0	0	0	-1	0	0	0	0	0	0	0	0	0	0	0	0	0	0	0	0	0	0	0
RP11-771A11	FSHR	2	49043324	49223924			0		0									0	-1			0		0	0	0	0	0	0	0	0		0			0		
RP11-57I10	FSHR	2	49161025	49331911	0	0	0	0	0	-1	0	-1	0	0	0	0	0	0	-1	0	0	0	0	0	0	0	0	0	0	0	0	0	0	0	0	0	0	0
RP11-195M20	NULL	2	49318952	49503357	0	0	0	0	0	-1	0	-1	0	0	0	0	0	0	-1	0	0	0	0	0	0	0	0	0	0	0	0	0	0	0	0	0	0	0
RP11-460M2	NULL	2	49366244	49570239	0	0	0	0	0	-1	0	-1	0	0	0	0	0	0	-1	0	0	0	0	0	0	0	0	0	0	0	0	0	0	0	0	0	0	0
RP11-89G16	NULL	2	49511077	49665844	0	0	0	0	0	-1	0	-1	0	0	0	0		0	-1	0	0	0	0	0	0	0	0	0	0	0	0	0	0	0	0	0		0
RP11-716H19	NULL	2	49706420	49855040		0	0	0	0		0			0	0	0	0	0	-1	0	0	0		0	0	0	0	0	0	0	0	0	0	0		0		0
RP11-413M21	NULL	2	49722275	49893627	0	0	0	0	0	-1	0	-1	0	0	0	0	0	0	-1	0	0	0	0	0	0	0	0	0	0	0	0	0	0	0	0	0	0	0
RP11-635P7	NULL	2	49824750	50028564	0	0	0	0	0	0	0	0	0	0	0	0	0	0	-1	0	0	0	0	0	0	0	0	0	0	0	0	0	0	0		0	0	0
CTD-2306H11	NULL	2	49872406	50000389		0	0	0	0	0	0	0	0	0	0	0	0	0	-1	0		0	0	0	0	0	0	0	0	0	0	0	0	0		0		0
RP11-16B4	NRXN1	2	50000397	50179941	0	0	0	0	0	0	0	0	0	0	0	0	0	0	-1	0	0	0	0	0	0	0	0	0	0	0	0	0	0	0	0	0	0	0
RP11-692O22	NRXN1	2	50032508	50219760	0	0	0	0	0	0	0	0	0	0	0	0	0	0	-1	0	0	0	0	0	0	0	0	0	0	0	0	0	0	0	0	0	0	0
RP11-313C17	NULL	2	50143724	50342241	0	0	0	0	0	0	0	0	0	0	0	0	0	0	-1	0	0	0	0	0	0	0	0	0	0	0	0	0	0	0	0	0	0	0
RP11-737H13	NULL	2	50325221	50490768	0		0	0	0	0	0	0		0				0	-1	0	0	0	0	0	0	0	0	0	0	0	0	0	0	0		0		0
RP11-110K19	NULL	2	50332396	50372433	0	0	0	0	0	0	0	0	0	0	0	0	0	0	-1	0	0	0	0	0	0	0	0	0	0	0	0	0	0	0	0	0	0	0
RP11-354K14	NULL	2	50508155	50655998	0	0	0	0		0	0	0	0	0	0	0	0	0	-1	0	0	0	0	0	0	0	0	0	0	0	0	0	0	0	0	0	0	0
RP11-319I24	NULL	2	50623088	50787861	0	0	0	0	0	0	0	0	0	0	0	0	0	0	-1	0	0	0	0	0	0	0	0	0	0	0	0	0	0	0	0	0	0	0
RP11-631J24	NULL	2	50739821	50930417		0	0		0		0			0				0	-1	0	0	0		0	0	0	0	0	0			0	0	0		0		0
RP11-463P12	NULL	2	50826051	51001054	0	0	0	0	0	0	0	0	0	0	0	0	0	0	-1	0	0	0	0	0	0	0	0	0	0	0	0	0	0	0	0	0	0	0
RP11-766G10	NULL	2	50841249	50863643	0	0	0	0	0	0	0	0	0	0	0	0	0	0	-1	0	0	0	0	0	0	0	0	0	0	0	0	0	0	0	0	0	0	0
CTD-2026D10	NRXN1	2	50980211	51174842		0	0	0	0		0		0	0	0	0	0	0	-1	0	0	0	0	0	0	0	0	0	0	0	0	0	0	0		0		0
RP11-391D19	NRXN1	2	51009070	51207185	0	0	0	0	0	0	0	0	0	0	0	0	0	0	-1	0	0	0	0	0	0	0	0	0	0	0	0	0	0	0		0		0
RP11-518D15	NRXN1	2	51093497	51272188	0	0	0	0	0	0	0	0	0	0	0	0	0	0	-1	0	0	0	0	0	0	0	0	0	0	0	0	0	0	0	0	0	0	0
RP11-269M14	NRXN1	2	51097271	51287821		0	0	0	0		0							0	-1		0	0	0	0	0	0	0	0	0	0	0		0	0		0		0
RP11-82P15	NULL	2	51187560	51356440	0	0	0	0	0	0	0	0	0	0	0	0	0	0	-1	0	0	0	0	0	0	0	0	0	0	0	0	0	0	0	0	0	0	0
RP11-354L14	NULL	2	51287822	51458283	0	0	0	0	0	0	0		0	0	0	0	0	0	-1	0	0	0	0	0	0	0	0	0	0	0	0	0	0	0		0		0
RP11-484P23	NULL	2	51422693	51601186	0	0	0	0	0	0	0	0	0	0	0	0	0	0	-1	0	0	0	0	0	0	0	0	0	0	0	0	0	0	0		0	0	0
RP11-759A12	NULL	2	51530440	51705886	0	0	0	0	0	0	0		0	0	0	0	0	0	-1	0	0	0	0	0	0	0	0	0	0	0	0	0	0	0	0	0	0	0
RP11-295D6	NULL	2	51684951	51826311	0	0	0	0	0	0	0	0		0	0	0	0	0	-1	0	0	0	0	0	0	0	0	0	0	0	0	0	0	0	0	0	0	0
RP11-676I16	NULL	2	51765155	51922252	0	0	0	0	0	0	0	0	0	0	0	0	0	0	-1	0	0	0	0	0	0	0	0	0	0	0	0	0	0	0	0	0	0	0
RP11-72E20	NULL	2	51815381	52015717	0	0	0	0	0	0	0	0	0	0	0	0	0	0	-1	0	0	0	0	0	0	0	0	0	0	0	0	0	0	0	0	0	0	0
RP11-367N17	NULL	2	51919717	52109442	0	0	0	0	0	0	0	0	0	0	0	0	0	0	-1	0	0	0	0	0	0	0	0	0	0	0	0	0	0	0	0	0		0
RP11-339M4	NULL	2	52071068	52214808	0	0	0	0	0	0	0	0	0	0		0	0	0	-1	0		0		0	0	0	0	0	0	0	0	0	0	0		0	0	0
RP11-563C18	NULL	2	52182465	52361419			0		0					0				0	-1		0	0		0		0	0			0	0	0	0	0		0		
RP11-747C4	NULL	2	52339249	52534854		0	0	0	0	0	0	0	0	0	0	0	0	0	-1	0	0	0	0	0	0	0	0	0	0	0	0	0	0	0		0		0
RP11-625I18	NULL	2	52426610	52604700	0	0	0	0	0	0	0	0					0	0	-1		0	0	0	0	0	0	0	0	0	0	0	0	0	0	0	0		0
RP11-466B22	NULL	2	52530783	52714932	0	0	0	0	0	0	0	0	0	0	0		0	0	-1	0	0	0	0	0	0	0	0	0	0	0	0	0	0	0	0	0	0	0
RP11-517M5	NULL	2	52638891	52827851	0	0	0	0	0	0	0	0	0	0	0	0	0	0	-1	0	0	0	0	0	0	0	0		0	0	0	0	0	0	0	0	0	0
RP11-627G13	NULL	2	52753287	52921765	0	0	0	0	0	0	0	0	0	0	0	0	0	0	-1	0	0	0	0	0	0	0	0	0	0	0	0	0	0	0		0	0	0
RP11-75E10	NULL	2	52785908	52967890	0	0	0	0	0	0	0	0	0	0	0	0	0	0	-1	0	0	0	0	0	0	0	0	0	0	0	0	0	0	0	0	0	0	0
RP11-351H12	NULL	2	52895522	53043947	0	0	0	0	0	0	0	0	0	0	0		0	0	-1	0	0	0	0	0	0	0	0	0	0	0	0	0	0	0		0		0
RP11-20L18	NULL	2	52972199	53155142	0	0	0	0	0	0	0	0	0	0	0	0	0	0	-1	0	0	0	0	0	0	0	0	0	0	0	0	0	0	0	0	0	0	0
RP11-165M13	NULL	2	53122012	53289455	0	0	0	0	0	0	0	0	0	0	0	0	0	0	-1	0	0	0	0	0	0	0	0	0	0	0	0	0	0	0	0	0	0	0
RP11-351H15	NULL	2	53258412	53460134	0		0	0	0	0	0	0		0			0	0	-1	0	0	0	0	0	0	0	0	0	0	0	0	0	0	0		0	0	0
RP11-281B14	NULL	2	53327174	53500006		0	0	0	0		0		0	0		0	0	0	-1		0	0	0	0	0	0	0	0	0	0	0	0	0	0		0		0
RP11-24L1	NULL	2	53409658	53574950	0	0	0	0	0	0	0	0	0	0	0	0	0	0	-1	0	0	0	0	0	0	0	0		0	0	0	0	0	0	0	0	0	0
RP11-665E20	NULL	2	53541274	53755656	0	0	0	0	0	0	0	0	0	0	0	0	0	0	-1	0	0	0	0	0	0	0	0	0	0	0	0	0	0	0	0	0	0	0
RP11-265O11	NULL	2	53615118	53768380	0	0	0	0	0	0	0	0	0	0	0	0		0	-1	0	0	0	0	0	0	0	0	0	0	0	0	0	0	0		0		0
RP11-178E24	ASB3	2	53676082	53857205	0	0	0	0	0	0	0	0	0	0	0	0	0	0	-1	0	0	0	0	0	0	0	0	0	0	0	0	0	0	0	0	0	0	0
RP11-200G18	ASB3	2	53709006	53889193		0	0	0	0		0						0	0	-1	0		0	0	0	0	0	0	0	0	0	0	0	0			0		
RP11-805M12	"ASB3;LOC494143;C2orf30"	2	53812325	53983662	0	0	0	0	0	0	0	0	0	0	0	0	0	0	-1	0	0	0	0	0	0	0	0	0	0	0	0	0	0	0	0	0	0	0
RP11-508L23	"ASB3;GPR75;PSME4;LOC494143;C2orf30"	2	53843435	54015387	0	0	0	0	0	0	0	0	0	0	0	0	0	0	-1	0		0	0	0	0	0	0	0	0	0	0	0	0	0		0	0	0
RP11-99L19	"ASB3;GPR75;PSME4;LOC494143;C2orf30"	2	53904567	54069539		0	0	0	0				0	0	0		0	0	-1			0	0	0	0	0	0	0	0	0	0	0	0	0		0		0
RP11-716H7	"GPR75;PSME4"	2	53979640	54205671	0	0	0	0	0	0	0	0	0	0	0		0	0	-1	0	0	0	0	0	0	0	0	0	0	0	0	0	0	0		0	0	0
RP11-334F17	PSME4	2	54010951	54164786	0		0	0	0	0	0	0	0	0	0	0	0	0	-1	0	0	0	0	0	0	0	0	0	0	0	0	0	0	0		0		0
RP11-111B23	PSME4	2	54089698	54249998	0	0	0	0	0	0	0	0	0	0	0	0	0	0	-1	0	0	0	0	0	0	0	0	0	0	0	0	0	0	0	0	0		0
RP11-752K22	"ACYP2;TSPYL6;FLJ40298"	2	54311121	54517792	0		0	0	0	0	0	0	0	0	0		0	0	-1	0	0	0	0	0	0	0	0	0	0	0	0	0	0	0		0	0	0
RP11-750G15	"ACYP2;FLJ40298"	2	54443556	54629798	0	0	0	0	0	0	0	0	0	0	0	0	0	0	-1	0	0	0	0	0	0	0	0	0	0	0	0	0	0	0	0	0		0
RP11-417A12	"SPTBN1;DKFZp547I0"	2	54544194	54754102	0	0	0	0	0	0	0	0	0	0	0	0	0	0	-1	0		0	0	0	0	0	0	0	0	0	0	0	0	0	0	0	0	0
RP11-1114A19	"SPTBN1;DKFZp547I0"	2	54612177	54738558	0	0	0	0	0	0	0			0				0	-1	0	0	0	0	0	0	0	0	0	0	0	0		0	0		0		0
RP11-564H16	SPTBN1	2	54668342	54868439	0	0	0	0	0	0	0	0	0	0	0	0	0	0	-1	0	0	0	0	0	0	0	0	0	0	0	0	0	0	0	0	0	0	0
RP11-726C12	NULL	2	54834888	55022351	0		0	0	0	0	0	0	0		0		0	0	-1	0	0	0	0	0	0	0	0	0	0	0	0	0	0	0	0	0		0
RP11-720E1	RTN4	2	55008248	55163331	0	0	0	0	0	0	0	0	0	0	0		0	0	-1	0	0	0	0	0		0	0	0	0	0	0	0	0	0	0	0		0
RP11-779D7	RTN4	2	55109753	55295247	0	0	0	0	0	0	0	0	0	0		0	0	0	-1		0	0	0	0	0	0	0	0	0	0	0	0	0	0		0		0
RP11-628H24	"MTIF2;FLJ31438"	2	55247233	55394418	0	0	0	0	0	0	0	0	0	0	0	0	0	0	-1	0	0	0	0	0	0	0	0	0	0	0	0	0	0	0	0	0	0	0
RP11-321E13	"MTIF2;FLJ31438;KIAA1212"	2	55334379	55496519		0	0	0	0		0	0		0	0		0	0	-1	0	0	0	0	0	0	0	0	0	0	0	0		0	0		0		0
RP11-116L19	KIAA1212	2	55447928	55609638	0	0	0	0	0	0	0	0	0	0	0	0	0	0	-1	0	0	0	0	0	0	0	0	0	0	0	0	0	0	0	0	0	0	0
RP11-434E19	KIAA1212	2	55474583	55643594	0	0	0	0	0	0	0	0	0	0	0	0	0	0	-1	0		0	0	0	0	0	0	0	0	0	0	0	0	0	0	0		0
CTD-2014G9	"KIAA1387;MGC15407"	2	55608303	55731465	0	0	0	0	0	0	0	0	0	0	0	0	0	0	-1		0	0	0	0	0	0	0	0	0	0	0		0	0	0	0	0	0
RP11-65O13	"KIAA1387;PNPT1;MGC15407"	2	55626549	55778112	0	0	0	0	0	0	0	0	0	0	0	0	0	0	-1	0	0	0	0	0	0	0	0	0	0	0	0	0	0	0	0	0	0	0
RP11-121H21	"KIAA1387;PNPT1;MGC15407"	2	55652687	55839579	0	0	0	0	0		0		0	0	0	0	0	0	-1	0	0	0	0	0	0	0	0	0	0	0	0	0	0	0		0		0
RP11-622L20	PNPT1	2	55757328	55916945	0	0	0	0	0	0	0	0	0	0	0	0	0	0	-1	0	0	0	0	0	0	0	0	0	0	0	0	0	0	0	0	0	0	0
RP11-158N16	EFEMP1	2	55894519	56054732		0	0	0	0								0	0	-1			0		0	0	0	0	0	0	0	0	0	0	0		0		0
RP11-5K15	EFEMP1	2	55909677	56089972	0	0	0	0	0	0	0	0	0	0	0	0	0	0	-1	0	0	0	0	0	0	0	0	0	0	0	0	0	0	0	0	0	0	0
RP11-351H9	EFEMP1	2	56010174	56205549	0	0	0	0	0	0	0	0	0	0	0	0	0	0	-1	0	0	0	0	0	0	0	0	0	0	0	0	0	0	0	0	0	0	0
RP11-479N15	NULL	2	56093834	56313122	0	0	0	0	0	0	0	0	0	0	0	0	0	0	-1	0	0	0	0	0	0	0	0	0	0	0	0	0	0	0	0	0	0	0
RP11-693L7	KIAA1912	2	56260207	56418861		0	0		0		0							0	-1	0			0	0		0	0	0	0				0	0		0		0
RP11-745D12	KIAA1912	2	56356525	56542179	0	0	0	0	0	0	0	0	0	0	0	0	0	0	-1	0	0	0	0	0	0	0	0	0	0	0	0	0	0	0	0	0	0	0
RP11-761J14	KIAA1912	2	56449748	56620328	0	0	0	0	0	0	0	0	0	0	0	0	0	0	-1	0	0	0	0	0	0	0	0	0	0	0	0	0	0	0	0	0	0	0
RP11-543L11	NULL	2	56574622	56758416	0	0	0	0	0	0	0	0	0	0	0	0	0	0	-1	0	0	0	0	0	0	0	0	0	0	0	0	0	0	0		0	0	0
RP11-174F9	NULL	2	56643938	56853835	0	0	0	0	0	0	0	0	0	0	0	0	0	0	-1	0	0	0	0	0	0	0	0	0	0	0	0	0	0	0	0	0	0	0
RP11-326B6	NULL	2	56789309	56979960	0	0	0	0	0	0	0	0	0	0	0	0	0	0	-1	0	0	0	0	0	0	0	0	0	0	0	0	0	0	0	0	0	0	0
RP11-147F8	NULL	2	56914893	57103820	0	0	0	0	0	0	0	0	0	0	0	0	0	0	-1	0	0	0	0	0	0	0	0	0	0	0	0	0	0	0	0	0	0	0
RP11-149K15	NULL	2	57063262	57207978	0	0	0	0	0	0	0	0	0	0	0	0	0	0	-1	0	0	0	0	0	0	0	0	0	0	0	0	0	0	0	0	0	0	0
RP11-764A15	NULL	2	57142088	57305593	0	0	0	0	0	0	0	0	0	0		0	0	0	-1	0	0	0	0	0	0	0	0	0	0	0	0	0	0	0		0		0
CTD-2400P9	NULL	2	57195083	57346229			0	0	0		0			0			0	0	-1			0	0	0	0	0	0	0	0	0	0		0	0		0		0
CTD-2014D7	NULL	2	57255730	57394863	0	0	0	0	0	0	0	0	0	0	0			0	-1		0	0	0	0	0	0	0	0	0	0		0	0	0		0	0	0
RP11-369F24	NULL	2	57286169	57433351		0	0	0	0		0		0	0	0		0	0	-1	0		0	0	0	0	0	0	0	0	0	0		0	0		0		0
RP11-111G13	NULL	2	57385964	57540910	0	0	0	0	0	0	0	0	0	0	0	0	0	0	-1	0	0	0	0	0	0	0	0	0	0	0	0	0	0	0		0	0	0
CTD-2210I8	NULL	2	57414983	57502248		0	0	0	0					0	0		0	0	-1	0		0	0	0	0	0	0	0	0	0		0	0	0		0		0
RP11-728F15	NULL	2	57430306	57612666	0	0	0	0	0	0	0	0	0	0	0	0	0	0	-1	0	0	0	0	0	0	0	0	0	0	0	0	0	0	0	0	0	0	0
RP11-426N8	NULL	2	57595300	57825549	0	0	0	0	0	0	0	0	0		0	0	0	0	-1	0	0	0	0	0	0	0	0	0	0	0	0	0	0	0		0		0
RP11-781B18	NULL	2	57761871	57986602		0	0	0	0		0			0			0	0	-1		0			0	0	0	0	0	0			0	0	0				0
CTD-2026C7	NULL	2	57891312	58030864	0	0	0	0	0	0	0			0	0		0	0	-1	0	0	0	0	0	0	0	0	0	0	0		0	0	0		0		0
RP11-326O17	VRK2	2	58012913	58195306			0	0	0		0		0	0			0	0	-1	0		0	0	0	0	0	0	0	0	0	0		0			0		0
RP11-338K4	"VRK2;FANCL"	2	58192070	58390208		0	0	0			0			0			0	0	-1	0		0	0	0	0	0	0	0	0	0	0	0	0			0		0
RP11-27O22	"VRK2;FANCL"	2	58289486	58454156			0	0	0		0						0	0	-1		0	0		0	0	0	0	0	0	0	0		0	0		0		0
RP11-644F9	NULL	2	58388423	58556855	0	0	0	0	0	0	0	0	0	0		0	0	0	-1	0	0	0	0	0	0	0	0	0	0	0	0	0	0	0	0	0	0	0
RP11-19M18	NULL	2	58448793	58634702	0	0	0	0	0	0	0	0	0	0	0	0	0	0	-1	0	0	0	0	0	0	0	0	0	0	0	0	0	0	0	0	0	0	0
RP11-592K16	NULL	2	58695740	58770072	0	0	0	0	0	0	0	0	0	0	0	0	0	0	-1	0	0	0	0	0	0	0	0	0	0	0	0	0	0	0	0	0	0	0
RP11-269D1	NULL	2	58697117	58854050	0	0	0	0	0	0	0	0	0	0	0	0	0	0	-1	0	0	0	0	0	0	0	0	0	0	0	0	0	0	0		0	0	0
RP11-474I2	NULL	2	58700793	58854465	0	0	0	0	0	0	0	0	0	0	0	0	0	0	-1	0	0	0	0	0	0	0	0	0	0	0	0	0	0	0	0	0	0	0
RP11-463A4	NULL	2	58728000	58923807	0	0	0	0	0	0	0	0	0	0	0	0	0	0	-1	0	0	0	0	0	0	0	0	0	0	0	0	0	0	0	0	0	0	0
RP11-728B23	NULL	2	58827204	59015345	0		0	0	0	0		0		0	0		0	0	-1	0	0	0	0	0	0	0	0	0	0	0	0	0	0	0		0		0
RP11-407F2	NULL	2	58859408	59020598	0	0	0	0	0	0	0	0	0	0	0	0	0	0	-1	0		0	0	0	0	0	0	0	0	0	0	0	0	0		0	0	0
RP11-289G2	NULL	2	58923808	59091037	0	0	0	0	0	0	0	0	0	0	0	0	0	0	-1	0	0	0	0	0	0	0	0	0	0	0	0	0	0	0	0	0	0	0
RP11-260K8	NULL	2	59017475	59199488	0	0	0	0	0	0	0	0	0	0	0	0	0	0	-1	0	0	0	0	0	0	0	0	0	0	0	0	0	0	0	0	0	0	0
RP11-604J13	NULL	2	59151658	59354101	0	0	0	0	0	0	0	0	0	0	0	0	0	0	-1	0	0	0	0	0	0	0	0	0	0	0	0	0	0	0	0	0	0	0
RP11-90D1	NULL	2	59184123	59384904	0	0	0	0	0	0	0	0	0	0	0	0	0	0	-1	0	0	0	0	0	0	0	0	0	0	0	0	0	0	0	0	0	0	0
RP11-785E21	NULL	2	59348327	59516445	0	0	0	0	0		0		0	0		0	0	0	-1		0	0	0	0	0	0	0	0	0	0	0	0	0	0		0		0
RP11-734E23	NULL	2	59445257	59621619	0	0	0	0	0	0	0	0	0	0	0	0	0	0	-1	0	0	0	0	0	0	0	0	0	0	0	0	0	0	0	0	0	0	0
RP11-732L20	NULL	2	59626570	59813819	0	0	0	0	0	0	0	0	0	0	0	0	0	0	-1	0	0	0	0	0	0	0	0	0	0	0	0	0	0	0	0	0	0	0
CTD-2333M14	NULL	2	59756758	59882328		0	0	0	0					0	0		0	0	-1	0	0	0	0	0	0	0	0	0	0	0	0		0	0		0		0
RP11-426D14	NULL	2	59972013	60141865	0	0	0	0	0	0	0	0	0	0	0	0	0	0	-1	0		0	0	0	0	0	0	0	0	0	0	0	0	0	0	0		0
RP11-133H5	NULL	2	60071501	60244316	0	0	0	0	0	0	0	0	0	0	0	0	0	0	-1	0	0	0	0	0	0	0	0	0	0	0	0	0	0	0	0	0	0	0
RP11-144H11	NULL	2	60140939	60320772	0	0	0	0	0	0	0	0	0	0	0	0	0	0	-1	0	0	0	0	0	0	0	0	0	0	0	0	0	0	0	0	0	0	0
RP11-294A8	NULL	2	60168129	60204098		0	0	0	0	0	0	0		0		0	0	0	-1	0	0	0	0	0	0	0	0	0	0	0	0	0	0	0		0		0
RP11-119H15	NULL	2	60293286	60461154	0	0	0	0	0	0	0	0	0	0	0	0	0	0	-1	0	0	0	0	0	0	0	0	0	0	0	0	0	0	0	0	0	0	0
RP11-137E3	BCL11A	2	60434910	60597825	0	0	0	0	0	0	0	0	0	0	0	0	0	0	-1	0	0	0	0	0	0	0	0	0	0	0	0	0	0	0	0	0	0	0
RP11-158I21	BCL11A	2	60442529	60613376	0	0	0	0	0	0	0		0	0		0	0	0	-1	0	0	0	0	0	0	0	0	0	0	0	0	0	0	0		0		0
RP11-440P5	BCL11A	2	60577021	60749681	0	0	0	0	0	0	0	0	0	0	0	0	0	0	-1	0	0	0	0	0	0	0	0	0	0	0	0	0	0	0	0	0	0	0
RP11-426O16	BCL11A	2	60650599	60835684	0	0	0	0	0	0	0	0	0	0	0	0	0	0	-1	0	0	0	0	0	0	0	0	0	0	0	0	0	0	0	0	0	0	0
RP11-685I11	BCL11A	2	60688628	60747752	0		0	0	0	0	0			0				0	-1		0	0	0	0	0	0	0	0	0	0	0	0	0	0		0		0
RP11-416L21	PAPOLG	2	60747753	60925639		0	0	0	0		0			0			0	0			0	0	0	0	0	0	0	0	0	0	0	0	0	0		0		0
RP11-776D11	"PAPOLG;REL"	2	60861610	61037614				0	0		0	0					0	0	-1		0	0	0	0	0	0	0	0					0	0		0		0
RP11-498O5	"PAPOLG;REL"	2	60890538	61072185	0	0	0	0	0	0	0		0	0	0	0	0	0		0	0	0	0	0	0	0	0	0	0	0	0	0	0	0		0		0
RP11-505E4	"PAPOLG;REL;FLJ32312"	2	60925640	61125858	0	0	0	0	0	0	0	0	0	0	0	0	0	0	-1	0	0	0	0	0	0	0	0	0	0	0	0	0	0	0	0	0	0	0
RP11-373L24	"REL;FLJ32312;PEX13"	2	60985352	61194373		0	0	0										0	-1			0	0	0	0	0	0	0	0				0	0		0		0
RP11-79K21	"REL;FLJ32312"	2	61129821	61130551		0	0	0						0				0	-1	0		0	0	0	0	0	0	0	0	0		0	0	0		0		0
RP11-493E12	"KIAA1841;USP34;LOC339803;AHSA2"	2	61194630	61336289	0	0	0	0	0	0	0	0	0	0	0	0	0	0	-1	0	0	0	0	0	0	0	0	0	0	0	0	0	0	0	0	0	0	0
RP11-418N22	"KIAA1841;USP34;LOC339803;AHSA2"	2	61206770	61384293	0	0	0	0	0	0	0	0	0	0	0		0	0	-1	0	0	0	0	0	0	0	0	0	0	0	0	0	0	0	0	0	0	0
RP11-607B19	"KIAA1841;USP34;LOC339803;AHSA2"	2	61266743	61468328	0	0	0	0	0	0	0	0	0	0	0		0	0		0	0	0	0	0	0	0	0	0	0	0	0		0	0	0	0	0	0
RP11-803E10	USP34	2	61356191	61588526			0											0																		0		
RP11-470L12	"XPO1;USP34"	2	61488792	61640774		0	0	0			0							0	-1		0	0	0	0	0	0	0	0	0			0	0	0		0		0
RP11-564K18	XPO1	2	61574035	61819369					0										-1			0		0		0	0	0	0		0	0		0		0		
RP11-476F2	NULL	2	61752982	61930999	0	0	0	0	0	0	0	0	0	0	0	0	0	0	-1	0	0	0	0	0	0	0	0	0	0	0	0	0	0	0	0	0	0	0
RP11-664A24	"FLJ13305;CCT4"	2	61813853	62040103	0	0	0	0	0	0	0	0	0	0	0	0	0	0	-1	0	0	0	0	0	0	0	0	0	0	0	0	0	0	0	0	0	0	0
RP11-655H4	"COMMD1;FLJ13305;CCT4"	2	61919614	62137729	0	0	0	0	0	0	0	0	0	0	0	0	0	0	-1	0	0	0	0	0	0	0	0	0	0	0	0	0	0	0	0	0	0	0
RP11-772D22	NULL	2	62079478	62261942			0											0	-1						0	0	0	0				0	0	0		0		0
RP11-270B14	"COMMD1;B3GNT1"	2	62169879	62359157	0	0	0	0	0	0	0	0	0	0	0	0	0	0	-1	0	0	0	0	0	0	0	0	0	0	0	0	0	0	0		0	0	0
RP11-93M19	B3GNT1	2	62296060	62492452	0	0	0	0	0	0	0	0	0	0	0	0	0	0	-1	0	0	0	0	0	0	0	0	0	0	0	0	0	0	0	0	0	0	0
RP11-342G13	TMEM17	2	62417906	62656677	0	0	0	0	0	0	0	0	0	0	0	0	0	0	-1	0	0	0	0	0	0	0	0	0	0	0	0	0	0	0	0	0	0	0
RP11-598I11	TMEM17	2	62571721	62747794	0	0	0	0	0	0	0	0	0	0	0	0	0	0	-1	0	0	0	0	0	0	0	0	0	0	0	0	0	0	0	0	0	0	0
RP11-17L22	NULL	2	62656678	62805664	0	0	0	0	0	0	0	0	0	0	0	0	0	0	-1	0	0	0	0	0	0	0	0	0	0	0	0	0	0	0	0	0	0	0
RP11-312H10	NULL	2	62674394	62837687	0	0	0	0	0	0	0		0	0	0		0	0	-1	0	0	0	0	0	0	0	0	0	0	0	0	0	0	0		0		0
CTD-2010B19	EHBP1	2	62823206	62988186	0		0	0	0				0	0	0	0	0	0	-1	0		0	0	0	0	0	0	0	0	0	0	0	0	0		0		0
RP11-257N14	NULL	2	63008664	63165240	0	0	0	0	0		0	0	0	0		0	0	0	-1	0	0	0	0	0	0	0	0	0	0	0	0	0	0	0		0	0	0
RP11-511J10	"EHBP1;OTX1"	2	63119408	63298689	0	0	0	0	0	0	0	0	0	0	0	0	0	0	-1	0	0	0	0	0	0	0	0	0	0	0	0	0	0	0		0	0	0
CTD-2013I22	LOC51057	2	63228832	63377049			0				0		0	0	0	0	0	0	-1	0		0		0	0	0	0	0	0	0	0	0	0			0		0
RP11-261A24	LOC51057	2	63228832	63451082	0		0	0	0	0	0			0			0	0	-1	0		0		0	0	0	0	0	0	0	0	0	0	0		0		0
RP11-692F6	LOC51057	2	63306138	63467108	0	0	0	0	0	0	0	0	0	0	0	0	0	0	-1	0	0	0	0	0	0	0	0	0	0	0	0	0	0	0	0	0	0	0
RP11-281E9	LOC51057	2	63349507	63523361	0		0	0	0	0	0	0						0	-1		0	0	0	0	0	0	0		0			0	0	0		0		0
RP11-253E24	NULL	2	63401913	63579856		0	0	0	0		0			0			0	0	-1	0	0	0	0	0	0	0	0	0	0	0		0	0	0		0		0
RP11-344B13	NULL	2	63488732	63672156	0	0	0	0	0	0	0	0	0	0	0	0	0	0	-1	0	0	0	0	0	0	0	0	0	0	0	0	0	0	0	0	0		0
RP11-694A22	"LOC51057;MDH1"	2	63691948	63813079	0	0	0	0	0	0	0	0	0	0	0	0	0	0	-1	0	0	0	0	0	0	0	0	0	0	0	0	0	0	0	0	0	0	0
RP11-240J3	MDH1	2	63740103	63902675	0	0	0	0	0	0	0	0	0	0	0	0	0	0	-1	0	0	0	0	0	0	0	0	0	0	0	0	0	0	0	0	0	0	0
RP11-269K24	NULL	2	63802900	63957268	0	0	0	0	0	0	0	0	0	0	0	0		0	-1	0	0	0	0	0	0	0	0	0	0	0	0	0	0	0		0	0	0
RP11-164A18	"UGP2;VPS54"	2	63855538	64072869	0	0	0	0	0	0	0	0	0	0	0	0	0	0	-1	0	0	0	0	0	0	0	0	0	0	0	0	0	0	0	0	0	0	0
RP11-51N5	VPS54	2	64052640	64210662		0	0	0	0		0		0	0	0	0	0	0	-1	0		0	0	0	0	0	0	0	0	0	0	0	0		0	0		0
RP11-603F8	"VPS54;PELI1"	2	64063064	64247633	0	0	0	0	0	0	0	0	0	0	0	0	0	0	-1	0	0	0	0	0	0	0	0	0	0	0	0	0	0	0	0	0		0
RP11-45L18	PELI1	2	64228165	64388586	0	0	0	0	0	0	0	0	0	0	0	0	0	0	-1	0	0	0	0	0	0	0	0	0	0	0	0	0	0	0	0	0	0	0
RP11-207O24	PELI1	2	64250892	64450816	0	0	0	0	0	0	0							0	-1	0		0	0	0	0	0	0	0	0	0	0	0	0	0		0		0
RP11-39D15	NULL	2	64392594	64557910	0	0	0	0	0	0	0	0	0	0	0		0	0	-1	0	0	0	0	0	0	0	0	0	0	0	0	0	0	0	0	0	0	0
RP11-264N12	NULL	2	64392594	64587691			0	0	0					0				0	-1			0	0	0	0	0	0	0		0	0		0			0		
RP11-415E22	HSPC159	2	64452509	64648650	0	0	0	0	0	0	0	0	0	0	0	0	0	0	-1	0	0	0	0	0	0	0	0	0	0	0	0	0	0	0	0	0		0
RP11-568N6	"HSPC159;AFTIPHILIN"	2	64534700	64727836	0	0	0	0	0	0	0	0	0	0	0	0	0	0	-1	0	0	0	0	0	0	0	0	0	0	0	0	0	0	0	0	0	0	0
RP11-620H23	"LOC339807;SERTAD2;AFTIPHILIN"	2	64637991	64817967	0		0	0	0		0			0				0	-1		0	0	0	0	0	0	0	0	0	0	0	0	0	0		0		0
RP11-451M22	"LOC339807;SERTAD2"	2	64734304	64918588	0	0	0	0	0	0	0	0	0	0	0	0	0	0	-1	0	0	0	0	0	0	0	0	0	0	0	0	0	0	0	0	0	0	0
RP11-485P2	NULL	2	64877534	65042779	0	0	0	0	0	0	0	0	0	0	0		0	0	-1	0	0	0	0	0	0	0	0	0	0	0	0	0	0	0	0	0	0	0
RP11-587I24	NULL	2	64877534	65082577	0	0	0	0	0	0	0	0	0	0	0	0	0	0	-1	0	0	0	0	0	0	0	0	0	0	0	0	0	0	0	0	0	0	0
RP11-359K10	"SLC1A4;KIAA0582"	2	65040444	65217136	0	0	0		0	0	0	0	0	0	0	0	0	0	-1	0	0	0	0	0	0	0	0	0	0	0	0	0	0	0	0	0	0	0
RP11-765O7	"SLC1A4;RAB1A;KIAA0582"	2	65120661	65315722	0	0	0	0	0	0	0	0	0	0	0	0	0	0	-1	0	0	0	0	0	0	0	0	0	0	0	0	0	0	0	0	0		0
RP11-589F8	"RAB1A;KIAA0582;ACTR2"	2	65174315	65377902	0	0	0	0	0	0	0	0	0	0	0	0	0	0	-1	0	0	0	0	0	0	0	0	0	0	0	0	0	0	0	0	0		0
RP11-692A11	"RAB1A;ACTR2"	2	65252700	65419349	0	0	0	0	0		0			0			0	0	-1			0	0	0	0	0	0	0	0	0	0	0	0	0		0		0
RP11-356P4	"ACTR2;SPRED2"	2	65380522	65563753	0	0	0	0	0	0	0	0	0	0	0	0	0	0	-1	0	0	0	0	0	0	0	0	0	0	0	0	0	0	0	0	0	0	0
RP11-422P16	"FLJ16124;SPRED2"	2	65532702	65694843	0		0	0	0	0	0	0	0	0	0		0	0	-1	0	0	0	0	0	0	0	0	0	0	0	0	0	0	0	0	0	0	0
RP11-418F23	NULL	2	65610308	65818399	0	0	0	0	0	0	0	0	0	0	0	0	0	0	-1	0	0	0	0	0	0	0	0	0	0	0	0	0	0	0	0	0	0	0
RP11-61N6	NULL	2	65703727	65899491	0	0	0	0	0	0	0	0	0	0	0	0	0	0	-1	0	0	0	0	0	0	0	0	0	0	0	0	0	0	0	0	0	0	0
RP11-72G10	NULL	2	65864318	66051438	0	0	0	0	0	0	0	0	0	0	0	0	0	0	-1	0	0	0	0	0	0	0	0	0	0	0	0	0	0	0	0	0	0	0
RP11-747B14	NULL	2	65948215	66124154	0	0	0	0	0	0	0	0		0			0	0	-1	0	0	0	0	0	0	0	0	0	0	0	0	0	0	0	0	0	0	0
RP11-637J20	NULL	2	66038026	66214233	0	0	0	0	0	0	0	0	0	0	0	0	0	0	-1	0	0	0	0	0	0	0	0	0	0	0	0	0	0	0	0	0	0	0
RP11-642G11	FLJ16124	2	66160138	66369756	0	0	0	0	0	0	0	0	0	0	0	0	0	0	-1	0	0	0	0	0	0	0	0	0	0	0	0	0	0	0	0	0	0	0
RP11-643A7	NULL	2	66254699	66413317	0	0	0	0	0	0	0	0	0	0	0	0	0	0	-1	0	0	0	0	0	0	0	0	0	0	0	0	0	0	0	0	0	0	0
RP11-320H5	NULL	2	66372426	66531666		0	0	0	0	0	0		0	0	0	0	0	0	-1	0	0	0	0	0	0	0	0	0	0	0	0	0	0	0		0	0	0
RP11-121M7	MEIS1	2	66464742	66645584	0	0	0	0	0	0	0		0	0	0	0	0	0	-1	0	0	0	0	0	0	0	0	0	0	0	0	0	0	0	0	0	0	0
RP13-984N14	MEIS1	2	66498182	66697344			0		0		0							0	-1	0	0	0	0		0	0	0	0	0			0	0			0		
RP11-678O18	MEIS1	2	66531667	66763031	0	0	0	0	0	0	0		0	0	0	0	0	0	-1	0	0	0	0	0	0	0	0	0	0	0	0	0	0	0	0	0	0	0
RP11-799O19	MEIS1	2	66668524	66882029	0	0	0	0	0	0	0	0	0	0	0	0	0	0	-1	0	0	0	0	0	0	0	0	0	0	0	0	0	0	0	0	0	0	0
RP11-179G23	NULL	2	66849060	67036848	0	0	0	0	0	0	0	0	0	0	0	0	0	0	-1	0	0	0	0	0	0	0	0	0	0	0	0	0	0	0	0	0	0	0
RP11-613B18	NULL	2	66941544	67123712	0	0	0	0	0	0	0	0	0	0	0	0	0	0	-1	0	0	0	0	0	0	0	0	0	0	0	0	0	0	0	0	0	0	0
RP11-547F18	NULL	2	67038496	67223393	0	0	0	0	0	0	0	0		0			0	0	-1	0	0		0	0	0	0	0	0	0			0	0	0		0	0	0
CTD-2168O11	NULL	2	67124859	67278005	0		0	0	0		0		0	0	0	0	0	0	-1	0		0	0	0	0	0	0	0	0	0	0	0	0	0		0		0
RP11-1163H9	NULL	2	67125256	67346016		0	0	0	0					0					-1			0		0		0	0		0				0	0		0		
RP11-325C19	NULL	2	67132196	67344700	0	0	0	0	0		0	0	0	0	0	0	0	0	-1		0	0	0	0	0	0	0	0	0	0	0	0	0	0		0	0	0
RP11-1D24	NULL	2	67176205	67322116			0	0	0		0							0	-1				0		0	0	0	0	0				0	0		0		0
CTD-2330O1	NULL	2	67208643	67344700	0	0	0	0	0	0	0							0	-1			0	0	0	0	0	0	0	0	0		0	0	0		0		0
RP11-282A6	NULL	2	67252358	67348199	0	0	0	0	0		0	0	0	0	0	0	0	0	-1	0	0	0	0	0	0	0	0	0	0	0	0	0	0	0		0	0	0
RP11-180O3	NULL	2	67297835	67442224	0	0	0	0	0	0	0	0	0	0	0	0	0	0	-1	0	0	0	0	0	0	0	0	0	0	0	0	0	0	0	0	0	0	0
RP11-269A16	NULL	2	67362717	67505360	0	0	0	0	0	0	0	0	0	0	0		0	0	-1	0	0	0	0	0	0	0	0	0	0	0	0	0	0	0	0	0		0
RP11-703F19	ETAA16	2	67427122	67603256	0	0	0	0	0	0	0	0	0	0	0			0	-1	0	0	0	0	0	0	0	0	0	0	0	0		0	0	0	0	0	0
RP11-812M6	ETAA16	2	67455847	67636519		0	0	0	0				0	0	0		0	0	-1	0		0	0	0	0	0	0	0	0	0	0	0	0			0		0
RP11-64F20	NULL	2	67618371	67796911	0	0	0	0	0	0	0	0		0	0	0	0	0	-1	0	0	0	0	0	0	0	0	0	0	0	0	0	0	0	0	0	0	0
RP11-262N23	NULL	2	67699868	67876594	0	0	0	0	0	0	0	0	0	0	0	0	0	0	-1	0	0	0	0	0	0	0	0	0	0	0	0	0	0	0	0	0	0	0
RP11-101M9	NULL	2	67809373	67963183	0	0	0	0	0	0	0	0	0	0	0	0	0	0	-1	0	0	0	0	0	0	0	0	0	0	0	0	0	0	0	0	0	0	0
RP11-628F6	NULL	2	67855800	68033914	0	0	0	0	0	0	0	0	0	0	0	0	0	0	-1	0	0	0	0	0	0	0	0	0	0	0	0	0	0	0	0	0	0	0
RP11-677B16	C1D	2	68033915	68221851	0	0	0	0	0	0	0	0	0	0	0	0	0	0	-1	0	0	0	0	0	0	0	0	0	0	0	0	0	0	0	0	0	0	0
RP11-720H14	"C1D;LOC56902;LOC116143;PPP3R1"	2	68154379	68339386	0	0	0	0	0	0	0	0	0	0	0		0	0	-1	0	0		0	0	0	0	0	0	0	0	0	0	0	0	0	0	0	0
RP11-474G23	"LOC56902;LOC116143;PPP3R1"	2	68206306	68416558	0	0	0	0	0	0	0	0	0	0	0	0	0	0	-1	0	0	0	0	0	0	0	0	0	0	0	0	0	0	0	0	0	0	0
RP11-471H19	"C2orf32;PLEK;PPP3R1"	2	68382268	68578231	0	0	0	0	0	0	0	0	0	0	0	0	0	0	-1	0	0	0	0	0	0	0	0	0	0	0	0	0	0	0	0	0	0	0
RP11-805L10	"C2orf13;PLEK"	2	68474849	68629701		0	0	0	0					0	0		0	0	-1			0	0	0	0	0	0	0	0	0	0		0			0		0
RP13-853K19	"C2orf13;PLEK"	2	68512055	68637806	0	0	0	0	0	0	0	0	0	0	0	0	0	0	-1	0	0	0	0	0	0	0	0	0	0	0	0	0	0	0	0	0	0	0
RP13-602P20	C2orf13	2	68612995	68780293	0	0	0	0	0	0	0		0	0	0	0	0	0	-1	0		0	0	0	0	0	0	0	0	0	0	0	0	0		0		0
RP11-625O21	"GPR73;C2orf13"	2	68617098	68787107	0	0	0	0	0	0	0	0	0	0	0	0	0	0	-1	0	0	0	0	0	0	0	0	0	0	0	0	0	0	0	0	0	0	0
RP11-361B14	"GPR73;C2orf13"	2	68626800	68787107	0	0		0	0	0	0	0		0		0	0	0	-1	0		0	0	0		0	0	0	0	0	0	0	0	0		0		0
RP11-561H12	"GPR73;C2orf13"	2	68646019	68797612	0	0	0	0	0	0	0	0	0	0	0	0	0	0	-1	0	0		0	0	0	0	0	0	0	0	0	0	0	0	0	0	0	0
RP13-539L20	"GPR73;C2orf13"	2	68646019	68826404	0	0	0	0	0	0	0	0	0	0	0	0	0	0	-1	0	0	0	0	0	0	0	0	0	0	0	0	0	0	0	0	0	0	0
RP11-653H23	"GPR73;C2orf13"	2	68685266	68832036	0	0	0	0	0	0	0	0	0	0	0	0	0	0	-1	0	0	0	0	0	0	0	0	0	0	0	0	0	0	0	0	0	0	0
RP11-59I2	ARHGAP25	2	68797060	68988615	0		0	0	0	0	0	0		0		0	0	0	-1		0	0	0	0	0	0	0	0	0	0	0	0	0	0	0	0		0
RP11-88N13	"BMP10;GDDR;GKN1"	2	68989707	69146062	0	0	0	0	0	0	0	0	0	0			0	0	-1	0	0	0	0	0	0	0	0	0	0	0	0	0	0	0	0	0	0	0
RP11-626I2	"ANTXR1;GDDR;GKN1"	2	69033990	69267189		0	0	0	0	0								0	-1					0	0	0	0	0	0			0		0		0		0
RP11-189C1	NULL	2	69190111	69335036	0	0	0	0	0	0	0	0	0	0	0	0	0	0	-1	0	0	0	0	0	0	0	0	0	0	0	0	0	0	0	0	0	0	0
RP11-710H14	"GFPT1;ANTXR1"	2	69320400	69530182	0	0	0	0	0	0	0	0	0	0	0	0	0	0	-1	0	0	0	0	0	0	0	0	0	0	0	0	0	0	0	0	0	0	0
RP11-18J11	"GFPT1;AAK1;HIRIP5"	2	69480154	69634029	0	0	0	0	0	0	0		0	0	0	0		0	-1		0	0	0	0	0	0		0	0	0		0	0	0		0		0
RP11-538A19	AAK1	2	69607293	69799994	0	0	0	0	0	0	0	0	0			0		0	-1	0	0	0	0	0	0	0	0	0	0	0	0	0	0	0	0	0	0	0
RP11-345C16	"ANXA4;AAK1"	2	69671638	69885942	0	0	0	0	0	0	0	0		0	0	0	0	0	-1	0	0	0	0	0	0	0	0	0	0	0	0	0	0	0	0	0		0
RP11-630B7	"ANXA4;AAK1"	2	69756122	69930080	0	0	0	0	0	0	0	0						0	-1	0			0	0	0	0	0	0	0			0		0	0	0	0	0
RP11-388C11	"MAD;ANXA4;GCL;RY1"	2	69884223	70060179	0	0	0	0	0	0	0	0	0		0	0		0	-1	0	0		0	0	0	0	0	0	0	0		0	0	0	0	0	0	0
RP11-258I1	"MAD;ANXA4;GCL;RY1"	2	69912084	70061235	0	0	0	0	0	0	0	0	0	0	0	0	0	0	-1	0	0	0	0	0	0	0	0	0	0	0	0	0	0	0	0	0	0	0
RP11-91E19	"FLJ25084;MAD;GCL;RY1"	2	69978001	70137149	0	0	0	0	0	0	0	0	0	0	0	0	0	0	-1	0	0	0	0	0	0	0	0	0	0	0	0	0	0	0	0	0	0	0
RP11-506F4	"FLJ20558;PCBP1;LOC400960"	2	70141085	70308010	0	0	0	0	0	0	0	0	0	0	0	0	0	0	-1	0	0	0	0	0	0	0	0	0	0	0	0	0	0	0	0	0	0	0
RP11-769K16	"SNRPG;PCYOX1;FLJ14668"	2	70395170	70555671	0	0	0	0	0	0	0	0	0	0	0	0	0	0	-1	0	0	0	0	0	0	0	0	0	0	0	0	0	0	0	0	0	0	0
RP11-61D4	TGFA	2	70487324	70681427	0	0	0	0	0	0	0	0	0	0	0	0	0	0	-1	0	0	0	0	0	0	0	0	0	0	0	0	0	0	0	0	0	0	0
RP11-480F1	TGFA	2	70550857	70735456	0	0	0	0	0	0	0	0	0	0	0		0	0	-1	0	0	0	0	0	0	0	0	0	0	0	0	0	0		0	0		0
RP11-108K19	TGFA	2	70636107	70793434	0	0	0	0	0	0	0	0	0	0	0	0	0	0	-1	0	0	0	0	0	0	0	0	0	0	0	0	0	0	0	0	0	0	0
RP11-436H22	"ADD2;TGFA"	2	70636107	70833580	0	0	0	0	0	0	0	0	0	0	0	0	0	0	-1	0	0	0	0	0	0	0	0	0	0	0	0	0	0	0	0	0	0	0
RP11-482J4	"ADD2;CLECSF13;FIGLA"	2	70742581	70951334	0	0	0	0	0	0	0	0	0	0	0	0	0	0	-1	0	0	0	0	0	0	0	0	0	0	0	0	0	0	0	0	0	0	0
RP11-504O1	"ADD2;CD207;CLECSF13;FIGLA"	2	70814299	70997996	0	0	0	0	0	0	0	0	0	0	0	0	0	0	-1	0	0	0	0	0	0	0	0	0	0	0	0	0	0	0	0	0	0	0
RP11-178B20	"ADD2;CD207;VAX2;CLECSF13;FIGLA"	2	70890005	71058808	0	0	0	0	0	0	0	0		0	0		0	0	-1	0	0		0	0	0	0	0	0	0		0	0	0	0	0	0	0	0
RP11-170E20	"ATP6V1B1;TEX261;VAX2;OR7E91P;FLJ12056"	2	71031091	71195518	0	0	0	0	0	0	0	0	0	0	0	0	0	0	-1	0	0	0	0	0	0	0	0	0	0	0	0	0	0	0	0	0	0	0
RP11-467P9	"MPHOSPH10;NAGK;OR7E91P;MCEE"	2	71168269	71341467	0	0	0	0	0	0	0	0	0	0	0	0	0	0	-1	0	0	0	0	0	0	0	0	0	0	0	0	0	0	0	0	0	0	0
RP11-593E4	ZNF638	2	71302920	71523807	0	0	0	0	0	0	0	0	0	0	0	0	0	0	-1	0	0	0	0	0	0	0	0	0	0	0	0	0	0	0	0	0	0	0
RP11-148C3	ZNF638	2	71398919	71561524	0	0	0	0	0	0	0	0	0	0	0	0	0	0	-1	0	0	0	0	0	0	0	0	0	0	0	0	0	0	0	0	0	0	0
RP11-795D20	"DYSF;ZNF638"	2	71510678	71695543		0	0	0	0						0		0	0	-1		0	0	0	0	0	0	0	0	0	0	0	0	0			0		0
RP11-707E17	DYSF	2	71669875	71847989	0	0	0	0	0	0	0	0	0	0	0	0	0	0	-1	0	0	0	0	0	0	0	0	0	0	0	0	0	0	0	0	0	0	0
RP11-45O14	DYSF	2	71768303	71929003	0	0	0	0	0	0	0	0	0	0	0	0	0	0	-1	0	0	0	0	0	0	0	0	0	0	0	0	0	0	0	0	0	0	0
RP11-24G22	NULL	2	71884804	72066026		0	0	0	0		0	0	0	0				0	-1	0		0	0	0	0	0	0	0	0	0	0	0	0	0		0		0
RP11-375B23	NULL	2	72067703	72252114	0	0	0	0	0	0	0	0	0	0	0	0	0	0	-1	0	0	0	0	0	0	0	0	0	0	0	0	0	0	0	0	0	0	0
RP11-642I19	CYP26B1	2	72171160	72337829	0	0	0	0	0	0	0	0	0	0	0	0	0	0	-1	0	0	0	0	0	0	0	0	0	0	0	0	0	0	0	0	0	0	0
RP11-722C4	NULL	2	72340821	72514689	0		0	0	0		0							0	-1	0	0	0	0	0	0	0	0	0	0	0	0	0	0	0		0		0
RP11-776B23	NULL	2	72361232	72554066		0	0	0	0		0		0	0				0	-1	0	0	0		0	0	0	0	0	0	0	0		0	0		0		0
RP11-619O4	SEC15L2	2	72441862	72600686	0	0	0	0	0		0	0	0	0	0	0	0	0	-1	0	0	0	0	0	0	0	0	0	0	0	0	0	0	0		0	0	0
RP11-601G23	SEC15L2	2	72499247	72692584	0	0	0	0	0	0	0	0	0	0	0	0	0	0	-1	0	0	0	0	0	0	0	0	0	0	0	0	0	0	0	0	0	0	0
RP11-114L9	NULL	2	72612738	72765203	0	0	0	0	0	0	0	0	0	0	0	0	0	0	-1	0	0	0	0	0	0	0	0	0	0	0	0	0	0	0	0	0	0	0
RP11-767C9	NULL	2	72647734	72825091	0	0	0	0	0	0	0	0						0	-1	0	0	0	0	0	0	0	0	0	0	0	0	0	0	0	0	0	0	0
RP11-696A4	SEC15L2	2	72852773	73025761		0	0	0	0		0			0	0	0	0	0	-1	0	0	0	0	0	0	0	0		0	0	0	0	0	0		0		0
RP11-154H15	"SPR;SFXN5;EMX1"	2	72972593	73122233		0	0	0	0		0		0	0	0	0	0	0	-1	0		0	0	0	0	0	0	0	0	0	0	0	0	0	0	0		0
RP11-466M21	"RAB11FIP5;SPR;SFXN5;EMX1"	2	73028750	73226397	0	0	0	0	0	0	0	0	0	0	0	0	0	0	-1	0	0	0	0	0	0	0	0	0	0	0	0	0	0	0	0	0	0	0
RP11-538P1	"RAB11FIP5;C2orf7;SMYD5;SFXN5"	2	73151843	73366805	0	0	0	0	0	0	0	0	0	0	0	0	0	0	-1		0	0	0	0	0	0	0	0	0	0	0	0	0	0		0	0	0
RP11-809K2	"C2orf7;CCT7;FBXO41;EGR4;SMYD5"	2	73257718	73467161		0	0	0	0		0							0	-1		0	0		0	0	0	0	0	0				0	0		0		0
RP11-712A18	"ALMS1;EGR4"	2	73428746	73623114	0	0	0	0	0	0	0	0	0	0	0	0	0	0	-1	0	0		0	0	0	0	0	0	0	0	0	0	0	0	0	0	0	0
RP11-525I20	NULL	2	73586650	73748482	0	0	0	0	0	0	0	0	0	0	0	0	0	0	-1	0	0	0	0	0	0	0	0	0	0	0	0	0	0	0	0	0	0	0
RP11-434P11	"CML2;NAT8;DUSP11;LOC200420;ALMS1;CGI-121"	2	73729010	73939904	0	0	0	0	0	0	0	0	0	0	0	0	0	0	-1	0	0	0	0	0	0	0	0	0	0	0	0	0	0	0	0	0	0	0
RP11-281M1	"CML2;DUSP11;LOC200420;STAMBP;CGI-121"	2	73817761	73988175	0	0	0	0	0	0	0	0	0	0	0	0	0	0	-1	0	0	0	0	0	0	0	0	0	0	0	0	0	0	0	0	0	0	0
RP11-624A3	"CML2;DUSP11;STAMBP;CGI-121"	2	73836345	73990243	0	0	0	0	0	0	0	0	0	0	0	0	0	0	-1	0	0	0	0	0	0	0	0	0	0	0	0	0	0	0	0	0	0	0
RP11-87A7	"ACTG2;DGUOK;STAMBP"	2	73944805	74179984	0	0	0	0	0	0	0	0	0	0	0	0	0	0	-1	0	0	0	0	0	0	0	0	0	0	0	0	0	0	0	0	0	0	0
RP11-115H9	"MOBK1B;MTHFD2;SLC4A5;LOC388962;MGC22014"	2	74173557	74377522	0	0	0	0	0	0	0	0	0	0	0	0	0	0	-1	0	0	0	0	0	0	0	0	0	0	0	0	0	0	0	0	0	0	0
RP11-812J7	"MOBK1B;MTHFD2;SLC4A5;DCTN1"	2	74303364	74525375	0	0	0	0	0	0	0	0	0	0	0	0	0	0	-1	0	0	0	0	0	0	0	0	0	0	0	0	0	0	0	0	0	0	0
RP11-33B3	"LOC151534;DQX1;DOK1;MRPL53;FLJ12788;PCGF1;RTKN;FLJ14397;LOXL3;GCS1;WBP1;LOC130951;AUP1;HMGA1L4;FLJ12953;TLX2;PRSS25;DCTN1;LBX2"	2	74502800	74697218	0	0	0	0	0	0	0	0	0	0	0	0	0	0	-1	0	0	0	0	0	0	0	0	0	0	0	0	0	0	0	0	0	0	0
RP11-140K4	"LOC151534;DQX1;DOK1;FLJ12788;PCGF1;LOXL3;LOC130951;AUP1;TLX2;PRSS25;LBX2"	2	74622175	74787717	0	0	0	0	0	0	0	0	0	0	0	0	0	0	-1	0	0	0	0	0	0	0	0	0	0	0	0	0	0	0		0	0	0
RP11-733B22	"DOK1;LOXL3;SEMA4F;LOC130951"	2	74689160	74866293	0	0	0	0	0	0	0	0	0	0	0		0	0		0	0	0	0	0	0	0	0	0	0	0	0	0	0	0	0	0	0	0
RP11-627M4	"HK2;SEMA4F"	2	74795865	75030988	0	0	0	0	0	0	0	0	0	0	0	0	0	0	-1	0	0	0	0	0	0	0	0	0	0	0	0	0	0	0	0	0	0	0
RP11-259N19	HK2	2	74858811	75018011	0	0	0	0	0	0	0	0	0	0	0	0	0	0	-1	0	0	0	0	0	0	0	0	0	0	0	0	0	0	0	0	0	0	0
RP11-588I4	"HK2;POLE4"	2	74953471	75163109	0	0	0	0	0	0	0	0	0	0	0	0	0	0	-1	0	0	0	0	0	0	0	0	0	0	0	0	0	0	0	0	0	0	0
RP11-15G4	"TACR1;POLE4"	2	75046674	75200854	0	0	0	0	0	0	0	0	0	0	0	0	0	0	-1	0	0	0	0	0	0	0	0	0	0	0	0	0	0	0	0	0	0	0
RP11-124P5	TACR1	2	75173550	75332336	0	0	0	0	0	0	0	0	0	0	0	0	0	0	-1	0	0	0	0	0	0	0	0	0	0	0	0	0	0	0	0	0	0	0
RP11-723H1	TACR1	2	75283392	75482009	0	0	0	0	0	0	0	0	0	0	0	0	0	0	-1	0	0	0	0	0	0	0	0	0	0	0	0	0	0	0	0	0	0	0
RP11-69O19	FLJ13391	2	75527513	75688881	0	0	0	0	0	0	0	0	0	0	0	0	0	0	-1	0	0	0	0	0	0	0	0	0	0	0	0	0	0	0	0	0	0	0
RP11-629D15	FLJ13391	2	75566694	75754985	0	0	0	0	0	0	0	0	0	0	0	0	0	0	-1	0	0	0	0	0	0	0	0	0	0	0	0	0	0	0	0	0	0	0
RP11-590D16	"C2orf3;FLJ13391;MRPL19"	2	75643757	75819076	0	0	0	0	0	0	0	0	0	0	0	0	0	0	-1	0	0	0	0	0	0	0	0	0	0	0	0	0	0	0	0	0	0	0
RP11-75E12	"C2orf3;MRPL19"	2	75722605	75918779	0	0	0	0	0	0	0	0	0	0	0	0	0	0	-1	0	0	0	0	0	0	0	0	0	0	0	0	0	0	0	0	0	0	0
RP11-258E9	"C2orf3;MRPL19"	2	75756355	75919321	0	0	0	0	0	0	0	0	0	0	0	0	0	0	-1	0	0	0	0	0	0	0	0	0	0	0	0	0	0	0	0	0	0	0
RP11-602P8	NULL	2	75907087	76080674	0	0	0	0	0	0	0	0	0	0	0	0	0	0	-1	0	0	0	0	0	0	0	0	0	0	0	0	0	0	0	0	0	0	0
RP11-453D22	NULL	2	75916853	76110244		0	0	0	0		0			0			0	0	-1		0		0	0	0	0	0	0	0	0	0	0	0	0		0		0
RP11-25E23	NULL	2	76001950	76191372	0	0	0	0	0	0	0			0		0	0	0	-1		0	0	0	0	0	0	0	0	0	0	0	0	0	0		0		0
RP11-1A19	NULL	2	76187266	76362383	0	0	0	0	0	0	0	0	0	0	0	0	0	0	-1	0	0	0	0	0	0	0	0	0	0	0	0	0	0	0	0	0	0	0
RP11-730I20	NULL	2	76355838	76531152	0	0	0	0	0	0	0	0	0	0	0	0	0	0	-1	0	-1	0	0	0	0	0	0	0	0	0	0	0	0	0	0	0	0	0
RP11-613G12	NULL	2	76453569	76637136	0	0	0	0	0	0	0	0	0	0	0		0	0	-1	0	-1	0	0	0	0	0	0	0	0	0	0	0	0	0		0	0	0
RP11-731N13	NULL	2	76610725	76822486	0	0	0	0	0	0	0	0	0	0	0	0	0	0	-1	0	-1	0	0	0	0	0	0	0	0	0	0	0	0	0	0	0	0	0
RP11-580J2	NULL	2	76694155	76889095	0	0	0	0	0		0	0		0	0	0	0	0	-1			0	0	0	0		0	0	0	0	0	0	0	0		0		0
RP11-755D19	NULL	2	76747303	76954380	0	0	0	0	0	0	0	0	0	0	0	0	0	0	-1	0		0		0	0	0	0	0	0	0	0	0	0	0		0	0	0
RP11-307C17	NULL	2	76876884	77081368	0	0	0	0	0	0	0	0	0	0	0	0	0	0	-1	0	-1	0	0	0	0	0	0	0	0	0	0	0	0	0	0	0	0	0
RP11-109D7	NULL	2	76941621	77104437	0	0	0	0	0	0	0	-1		0	0	0	0	0	-1	0		0	0	0	0	0	0	0	0	0	0	0	0	0		0		0
RP11-122D13	NULL	2	77031393	77191681		0	0	0	0		0							0	-1		-1			0	0	0	0		0					0		0		0
RP11-50B15	NULL	2	77031891	77199159		0	0	0	0		0			0			0	0	-1			0	0	0	0		0		0	0	0	0	0	0		0		0
RP11-535E19	NULL	2	77046914	77258946																																0		
RP11-472K4	NULL	2	77110442	77275057	0	0	0	0	0	0	0	-1	0	0	0	0	0	0	-1	0	-1	0	0	0	0	0	0	0	0	0	0	0	0	0	0	0		0
RP11-799N16	NULL	2	77210660	77384874			0																															
RP11-331K2	NULL	2	77343046	77520488	0	0	0	0	0	0	0	-1	0	0	0	0	0	0	-1	0	-1	0	0	0	0	0	0	0	0	0	0	0	0	0		0		0
RP11-749O19	NULL	2	77446154	77619991	0	0	0	0	0	0	0	-1	0	0	0	0	0	0	-1	0	-1		0	0	0	0	0	0	0	0	0	0	0	0	0	0	0	0
RP11-265P2	LRRTM4	2	77642267	77808202	0		0	0	0	0	0	-1		0	0		0	0	-1	0	-1	0	0	0	0	0	0	0	0	0	0	0	0	0	0	0	0	0
RP11-98N9	NULL	2	77697857	77843711	0		0	0	0	0	0		0	0	0	0	0	0	-1	0	-1	0	0	0	0	0	0	0	0	0	0	0	0	0		0	0	0
RP11-221F12	NULL	2	77764141	77938836	0	0	0	0	0	0	0	-1	0	0	0	0	0	0	-1	0		0	0	0	0	0	0	0	0	0	0	0	0	0		0	0	0
RP11-319M18	NULL	2	77870509	78043783				0	0		0						0		-1			0				0	0	0	0	0		0	0	0		0		0
RP11-9O10	NULL	2	77992231	78146899	0	0	0	0	0	0	0	-1	0	0	0	0	0	0	-1	0	-1	0	0	0	0	0	0	0	0	0	0	0	0	0	0	0	0	0
RP11-719N15	NULL	2	78090500	78259507	0	0	0	0	0	0	0	-1	0	0		0	0	0	-1	0		0	0	0	0	0	0	0	0	0	0	0	0	0	0	0	0	0
RP11-312P13	NULL	2	78193161	78375969		0	0	0	0		0			0				0	-1	0		0	0	0	0	0	0	0	0	0		0	0	0		0		0
RP11-2D8	NULL	2	78315285	78477603	0	0	0	0	0	0	0	-1	0	0	0	0	0	0	-1	0	-1	0	0	0	0	0	0	0	0	0	0	0	0	0	0	0	0	0
RP11-81A12	NULL	2	78431357	78622687	0	0	0	0	0	0	0	-1	0	0	0	0	0	0	-1	0	-1	0	0	0	0	0	0	0	0	0	0	0	0	0		0		0
RP11-137H4	NULL	2	78542562	78731161	0	0	0	0	0	0	0	-1	0	0	0	0	0	0	-1	0	-1	0	0	0	0	0	0	0	0	0	0	0	0	0	0	0	0	0
RP11-751G9	NULL	2	78722250	78883637		0	0	0	0		0						0	0	-1			0		0	0	0	0	0	0			0	0	0		0		0
RP11-419E14	NULL	2	78797887	78987156	0	0	0	0	0	0	0	-1	0	0	0	0	0	0	-1	0	-1	0	0	0	0	0	0	0	0	0	0	0	0	0		0	-1	0
RP11-358K7	NULL	2	78968545	79135131	0	0	0	0	0	0	0	-1	0	0	0	0	0	0	-1	0	-1	0	0	0	0	0	0	0	0	0	0	0	0	0	0	0	-1	0
RP11-426B10	REG-III	2	79005761	79215733	0	0	0	0	0	0	0	0	0	0	0		0	0	-1	0	-1	0	0	0	0	0	0	0	0	0	0	0	0	0	0	0	-1	0
RP11-59O16	"REGL;REG1A;REG-III;REG1B"	2	79108534	79284934		0	0	0	0	0	0	0		0			0	0	-1		-1	0	0	0	0	0	0	0	0	0	0	0		0		0		0
RP11-505D20	"REGL;PAP;REG1A;REG1B"	2	79220793	79405557	0	0	0	0	0	0	0	0	0	0	0	0	0	0	-1	0	-1	0	0	0	0	0	0	0	0	0	0	0	0	0	0	0	-1	0
RP11-157G11	"REGL;PAP"	2	79276934	79424769	0	0	0	0	0	0	0	0	0	0	0	0	0	0	-1	0	-1	0	0	0	0	0	0	0	0	0	0	0	0	0		0		0
RP11-546P22	NULL	2	79310026	79500138		0	0	0	0	0	0	0	0	0	0	0	0	0	-1	0	-1	0	0	0	0	0	0	0	0	0	0	0	0	0		0		0
RP11-424I16	NULL	2	79329884	79500138	0	0	0	0	0	0	0			0			0	0	-1	0	-1	0	0	0	0	0	0	0	0	0	0	0	0	0		0		0
RP11-801A8	NULL	2	79448584	79616469	0	0	0	0	0	0		0	0	0	0	0	0	0	-1	0	-1	0	0	0	0	0	0	0	0	0	0	0	0	0	0	0	-1	0
RP11-195K5	NULL	2	79452647	79613871	0	0	0	0	0	0	0	0	0	0	0	0	0	0	-1	0	-1	0	0	0	0	0	0	0	0	0	0	0	0	0	0	0	-1	0
RP11-337H6	NULL	2	79457221	79606015	0	0	0	0	0		0		0	0	0	0	0	0	-1		-1	0		0	0	0	0	0	0	0	0	0	0	0		0		0
RP11-632M20	CTNNA2	2	79514323	79698413	0	0	0	0	0	0	0	0	0	0	0	0	0	0	-1	0	-1	0	0	0	0	0	0	0	0	0	0	0	0	0	0	0	-1	0
RP11-191H23	CTNNA2	2	79587601	79784592	0	0	0	0	0	0	0	0	0	0	0	0	0	0	-1	0	-1	0	0	0	0	0	0	0	0	0	0	0	0	0	0	0	-1	0
RP11-40I10	CTNNA2	2	79616470	79813023	0	0	0	0	0	0	0	0	0	0	0	0	0	0	-1	0	-1	0	0	0	0	0	0	0	0	0	0	0	0	0	0	0	-1	0
RP11-768O23	NULL	2	79853483	80031025	0	0	0	0	0		0	0		0				0	-1			0	0	0	0	0	0	0	0	0	0	0	0	0		0		0
RP11-146A20	NULL	2	79960926	80140468	0	0	0	0	0	0	0	0	0	0	0	0	0	0	-1	0	-1	0	0	0	0	0	0	0	0	0	0	0	0	0	0	0	-1	0
RP11-332A19	NULL	2	79982383	80153989	0	0	0	0	0	0	0	0		0				0	-1		-1	0	0	0	0	0	0	0	0	0		0	0	0		0		0
RP11-543B23	NULL	2	80111690	80286672	0	0	0	0	0	0	0	0	0	0	0	0	0	0	-1	0	-1	0	0	0	0	0	0	0	0	0	0	0	0	0		0	-1	0
RP11-312I3	NULL	2	80146975	80353841	0	0	0	0	0	0	0	0	0	0	0	0	0	0	-1	0	-1	0	0	0	0	0	0	0	0	0	0	0	0	0	0	0	-1	0
RP11-672B6	NULL	2	80192998	80361507	0	0	0	0	0	0	0	0	0	0	0	0	0	0	-1	0	-1	0	0	0	0	0	0	0	0	0	0	0	0	0	0	0	-1	0
RP11-11K6	LRRTM1	2	80312976	80502060	0	0	0	0	0	0	0	0	0	0	0	0	0	0	-1	0	-1	0	0	0	0	0	0	0	0	0	0	0	0	0	0	0	-1	0
RP11-10K18	LRRTM1	2	80369557	80515791	0	0	0	0	0	0	0	0	0	0	0	0	0	0	-1	0	-1	0	0	0	0		0	0	0	0	0	0	0	0	0	0	-1	0
RP11-732G23	NULL	2	80493038	80682230	0	0	0	0	0	0	0	0		0	0	0		0	-1	0	-1	0	0	0	0	0	0	0	0	0	0	0	0	0	0	0		0
RP11-734O18	NULL	2	80594030	80752252	0	0	0	0	0	0	0	0	0	0	0	0	0	0	-1	0	-1	0	0	0	0	0	0	0	0	0	0	0	0	0	0	0	-1	0
RP11-644L13	CTNNA2	2	80668555	80877511	0	0	0	0	0	0	0	0	0	0	0	0	0	0	-1	0	-1	0	0	0	0	0	0	0	0	0	0	0	0	0	0	0	-1	0
RP11-627E3	CTNNA2	2	80753803	80923101			0	0	0		0							0	-1	0		0	0	0	0	0	0	0	0	0	0	0		0		0		0
RP11-1A11	NULL	2	80887062	81059606	0	0	0	0	0	0	0	0	0	0	0	0	0	0	-1	0	-1	0	0	0	0	0	0	0	0	0	0	0	0	0	0	0	-1	0
RP11-693H2	NULL	2	80981103	81156721	0	0	0	0	0	0	0	0	0	0	0	0	0	0	-1	0	-1	0	0	0	0	0	0	0	0	0	0	0	0	0	0	0	-1	0
RP11-328G1	NULL	2	81092080	81272606	0	0	0	0	0	0	0	0	0	0	0	0	0	0	-1	0	-1	0	0	0	0	0	0	0	0	0	0	0	0	0	0	0	-1	0
RP11-282I7	NULL	2	81186061	81378014	0		0	0	0	0	0	0		0			0	0	-1	0	-1	0	0	0	0	0	0	0	0	0	0	0	0	0	0	0	-1	0
RP11-748B21	NULL	2	81368798	81588028	0	0	0	0	0	0	0	0	0	0	0	0	0	0	-1	0	-1	0	0	0	0	0	0	0	0	0	0	0	0	0	0	0	-1	0
RP11-492P1	NULL	2	81501114	81678124	0	0	0	0	0	0	0	0	0	0	0	0	0	0	-1	0	-1	0	0	0	0	0	0	0	0	0	0	0	0	0	0	0	-1	0
RP11-89C12	NULL	2	81645069	81844745		0	0	0	0		0							0	-1	0			0	0	0	0	0	0	0	0	0	0	0	0		0		0
RP11-565F2	NULL	2	81669539	81874288	0	0	0	0	0	0	0	0	0	0	0	0	0	0	-1	0	-1	0	0	0	0	0	0	0	0	0	0	0	0	0	0	0	-1	0
RP11-347D8	NULL	2	81719808	81923990		0	0	0	0									0	-1	0		0		0	0	0	0	0	0	0			0			0		
RP11-676E8	NULL	2	81789273	82004839	0	0	0	0	0		0	0	0	0	0	0	0	0	-1	0	-1	0	0	0	0	0	0	0	0	0	0	0	0	0	0	0	-1	0
RP11-10N11	NULL	2	81844751	82031167	0	0	0	0	0	0	0	0	0	0	0	0	0	0	-1	0	-1	0	0	0	0	0	0	0	0	0	0	0	0	0	0	0	-1	0
RP11-236I9	NULL	2	82033689	82178174	0	0	0	0	0	0	0	0	0	0	0	0	0	0	-1	0	-1	0	0	0	0	0	0	0	0	0	0	0	0	0	0	0	-1	0
RP11-715K9	NULL	2	82179086	82328218	0	0	0	0	0	0	0	0		0				0	-1	0	-1	0	0	0	0	0	0	0	0	0	0	0	0	0	0	0		0
RP11-391C16	NULL	2	82282958	82505427	0		0			0	0		0	0	0	0	0	0		0	-1	0					0			0		0	0	0	0	0	-1	0
RP11-753N4	NULL	2	82406853	82574536			0	0										0	-1			0		0	0	0	0		0	0			0	0		0		
RP11-563E24	NULL	2	82480316	82671395	0	0	0	0	0	0	0	0	0	0	0	0	0	0	-1	0	-1	0	0	0	0	0	0	0	0	0	0	0	0	0	0	0	-1	0
RP11-506P19	NULL	2	82544577	82753276		0	0	0	0		0		0	0	0	0	0	0	-1	0		0		0	0	0	0	0	0	0	0	0	0	0		0		0
RP11-573D17	NULL	2	82562510	82726346			0		0									0							0	0	0							0		0		0
RP11-495B16	NULL	2	82610075	82771183		0			0									0	-1					0		0			0				0	0		0		0
RP11-465M6	NULL	2	82614536	82762667	0	0	0	0	0	0	0	0	0	0	0	0	0	0	-1	0	-1	0	0	0	0	0	0	0	0	0	0	0	0	0	0	0	-1	0
RP11-804K16	DHFRP1	2	82833109	83005798		0	0	0	0		0		0	0	0	0	0	0	-1	0		0	0	0	0	0	0	0	0	0	0	0	0			0		0
RP11-567K22	DHFRP1	2	82983245	83178834	0	0	0	0	0	0	0	0	0	0	0	0	0	0	-1	0	-1	0	0	0	0	0	0	0	0	0	0	0	0	0	0	0	-1	0
RP11-270E5	NULL	2	83095258	83247963	0	0	0	0	0	0	0	0	0	0	0	0	0	0	-1	0		0	0	0	0	0	0	0	0	0	0	0	0	0		0		0
RP11-813L5	NULL	2	83216239	83376912		0	0	0										0	-1	0			0			0	0		0	0		0	0	0		0		
RP11-1335I16	NULL	2	83229347	83438068	0	0	0	0	0	0		0	0	0	0	0	0	0	-1	0		0	0		0	0	0	0	0	0	0	0	0	0		0		0
RP11-513N20	NULL	2	83254691	83429853			0	0	0		0			0			0	0	-1		-1	0	0	0	0	0	0	0	0	0	0	0	0	0		0		0
RP11-730C21	NULL	2	83454914	83621321	0	0	0	0	0	0	0	0			0		0	0	-1		-1	0	0	0	0	0	0	0	0	0	0	0	0	0		0		0
CTD-2007K11	NULL	2	83463423	83546349		0	0	0	0		0		0	0	0	0	0	0	-1	0	-1	0		0	0	0	0	0	0	0		0	0	0		0		0
RP11-755O6	NULL	2	83525944	83726881	0	0	0	0	0	0	0	0					0	0	-1	0	-1	0	0	0	0	0	0	0	0	0	0	0	0	0		0		0
RP11-184A3	NULL	2	83679038	83834739		0	0	0	0				0	0	0	0	0	0	-1	0		0	0	0	0	0	0	0	0	0	0	0	0			0		
RP11-264J3	NULL	2	83793567	83957507		0	0	0	0		0			0		0	0	0	-1		-1	0		0	0	0	0	0	0	0	0	0		0		0		0
RP11-482L5	NULL	2	83839954	84019255	0	0	0	0	0	0	0	0	0	0		0	0	0	-1			0	0	0	0	0	0	0	0	0	0	0	0			0	-1	0
RP11-27D19	NULL	2	83920810	84068309	0	0	0	0	0	0	0	0	0	0	0	0	0	0	-1	0	-1	0	0	0	0	0	0	0	0	0	0	0	0	0	0	0	-1	0
RP11-747D16	NULL	2	83953314	84113206	0	0	0	0	0	0	0	0		0				0	-1	0	-1	0	0	0	0	0	0	0	0	0	0	0	0	0		0	-1	0
RP11-36M12	NULL	2	84094335	84275275	0	0	0	0	0	0	0	0	0	0	0	0	0	0	-1	0	-1	0	0	0	0	0	0		0	0	0	0	0	0	0	0	-1	0
RP11-147C20	NULL	2	84166687	84333807	0	0	0	0	0	0	0	0	0	0	0	0	0	0	-1	0	-1	0	0	0	0	0	0	0	0	0	0	0	0	0	0	0	-1	0
RP11-259F12	NULL	2	84270386	84469773	0	0	0	0	0	0	0	0	0	0	0	0	0	0	-1	0	-1	0	0	0	0	0	0	0	0	0	0	0	0	0	0	0	-1	0
RP11-316H6	SUCLG1	2	84434680	84621323	0	0	0	0	0	0	0	0	0	0	0	0	0	0	-1	0	0	0	0	0	0	0	0	0	0	0	0	0	0	0	0	0	-1	1
RP11-469I7	SUCLG1	2	84451877	84637247	0	0	0	0	0	0	0	0	0	0	0	0	0	0	-1	0	0	0	0	0	0	0	0	0	0	0	0	0	0	0	0	0	-1	1
RP11-522L19	"SUCLG1;FLJ37357"	2	84589184	84753792	0	0	0	0	0	0	0	0	0	0	0	0	0	0	-1	0	0	0	0	0	0	0	0	0	0	0	0	0	0	0	0	0	-1	1
RP11-787F22	"FLJ37357;LOC200383;DNAH6"	2	84680872	84863185		0	0	0	0					0			0	0	-1	0		0	0	0	0	0	0	0	0	0		0	0			0		
CTD-2023C19	LOC200383	2	84779283	84944736	0	0	0	0	0		0	0	0	0	0	0	0	0	-1	0		0	0	0	0	0	0	0	0	0	0	0	0	0		0		1
RP11-241M13	"LOC200383;LOC129293"	2	84831051	85030975	0	0	0	0	0	0	0	0	0	0	0		0	0	-1	0	0	0	0	0	0	0	0	0	0	0	0	0	0	0	0	0	-1	1
RP11-600J5	"TMSB10;LOC200383;LOC129293"	2	84921195	85096662	0	0	0	0	0	0	0	0	0	0	0	0	0	0	-1	0	0	0	0	0	0	0	0	0	0	0	0	0	0	0	0	0	0	1
RP11-738M12	"KCMF1;TMSB10"	2	85039734	85200819		0	0		0									0	-1			0				0	0		0		0							
RP11-385E8	"KCMF1;TCF7L1"	2	85119111	85316962		0	0	0	0				0					0	-1	0		0	0	0	0	0	0	0	0	0		0	0	0		0		1
RP11-615B20	"KCMF1;TCF7L1"	2	85134430	85333028	0	0	0	0	0	0	0	0	0	0	0	0	0	0	-1	0	0	0	0	0	0	0	0	0	0	0	0	0	0	0	0	0	0	1
RP11-92L11	TCF7L1	2	85250194	85423125	0	0	0	0	0	0	0	0	0	0	0	0	0	0	-1	0	0	0	0	0	0	0	0	0	0	0	0	0	0	0	0	0	0	1
CTD-2006H20	"RBED1;RetSat;TCF7L1;TGOLN2"	2	85311949	85501924	0	0	0	0	0	0	0	0	0	0	0		0	0	-1	0	0	0	0	0	0	0	0	0	0	0	0	0	0	0	0	0	0	1
RP11-29A14	"RBED1;RetSat;CAPG;TCF7L1;TGOLN2"	2	85376052	85552970	0	0	0	0	0	0	0	0	0	0	0	0	0	0	-1	0	0	0	0	0	0	0	0	0	0	0	0	0	0	0	0	0	0	1
RP11-215G3	"RBED1;RetSat;CAPG;LOC284948;TCF7L1;TGOLN2"	2	85414971	85592359	0	0	0	0	0	0	0	0	0	0	0	0	0	0	-1	0	0	0	0	0	0	0	0	0	0	0	0	0	0	0	1	0	0	1
CTD-2034M24	"RBED1;CAPG;LOC284948"	2	85521158	85667366			0	0	0						0			0	-1			0		0	0	0			0	0			0			0		
RP11-123E3	"LOC284948;MAT2A"	2	85551891	85680770	0	0	0	0	0	0	0	0	0	0	0	0	0	0	-1	0	0	0	0	0	0	0	0	0	0	0	0	0	0	0	1	0	0	1
RP11-662P4	"USP39;VAMP5;GNLY;FLJ90024;VAMP8;SFTPB;GGCX;LOC51255;MAT2A"	2	85681314	85870208	0	0	0	0	0	0	0	0	0	0	0	0	0	0	-1	0	0	0	0	0	0	0	0	0	0	0	0	0	0	0	1	0	0	1
RP11-613B16	"USP39;GNLY;SFTPB;ATOH8"	2	85751837	85957888	0	0	0	0	0	0	0	0	0	0	0	0	0	0	-1		0	0	0	0	0	0	0	0	0	0	0	0	0	0	1	0	0	1
RP11-789F8	SIAT9	2	85938743	86113041	0	0	0		0	0	0	0	0	0	0	0	0	0	-1	0	0	0	0	0	0	0	0	0	0	0	0	0	0	0	1	0	0	1
RP11-361C10	"POLR1A;SIAT9"	2	86000512	86191077	0	0	0	0	0	0	0	0	0	0	0	0	0	0	-1	0	0	0	0	0	0	0	0	0	0	0	0	0	0	0	1	0	0	1
RP11-400I7	POLR1A	2	86029873	86229771	0	0	0	0	0	0	0	0	0	0	0	0	0	0	-1	0	0	0	0	0	0	0	0	0	0	0	0	0	0	0	1	0	0	1
RP11-301O19	"IMMT;POLR1A;MRPL35;C2orf23;FLJ20758"	2	86192696	86429550	0	0	0	0	0	0	0	0	0	0	0	0	0	0	-1	0	0	0	0	0	0	0	0	0	0	0	0	0	0	0	1	0	0	1
RP11-555P20	C2orf23	2	86359622	86523689		0	0	0	0				0		0			0	-1			0	0	0	0	0	0	0	0	0	0	0	0	0		0		1
RP11-490F5	"C2orf23;JMJD1A"	2	86417278	86635264	0	0	0	0	0	0	0	0	0	0	0		0	0	-1	0	0	0	0	0	0	0	0	0	0	0	0	0	0	0	1	0	0	1
RP11-592A2	"VPS24;JMJD1A"	2	86520066	86679001	0	0	0	0	0	0	0	0	0	0	0	0	0	0	-1	0	0	0	0	0	0	0	0	0	0	0	0	0	0	0	1	0	0	1
RP11-699L10	"VPS24;RNF103;JMJD1A"	2	86554190	86777205	0	0	0	0	0	0	0	0	0	0	0	0	0	0	-1	0	0	0	0	0	0	0	0	0	0	0	0	0	0	0	1	0	0	1
CTD-2192O5	"VPS24;JMJD1A"	2	86615817	86730879	0		0	0	0	0	0		0	0	0		0	0	-1	0		0		0	0	0	0	0	0	0	0	0	0	0		0	0	1
RP11-722G17	"VPS24;RNF103;FLJ13910"	2	86680784	86885407	0	0	0	0	0	0	0	0	0	0	0	0	0	0	-1	0	0	0	0	0	0	0	0	0	0	0	0	0	0	0		0		1
RP11-81F3	"CD8A;FLJ13910"	2	86778860	86947122	0	0	0	0	0		0	0	0	0	0	0	0	0	-1	0	0	0	0	0		0	0	0	0	0	0	0	0	0		0	0	1
RP11-1173M20	"CD8B1;CD8A;FLJ13910"	2	86806267	87026803	0	0	0	0	0	0	0			0	0	0	0	0	0	0	0	0	0	0	0	0	0	0	0	0	0	0	0	0	1	0	0	1
RP11-675K9	"CD8B1;CD8A;FLJ13910"	2	86849254	87033997		0	0	0	0	0								0	0	0	0	0	0	0	0	0	0	0	0			0	0	0		0		1
RP11-444N22	"CD8B1;CD8A;FLJ13910"	2	86904505	87090589	0	0	0	0	0	0	0	0	0	0	0	0	0	0	0	0	0	0	0	0	0	0	0	0	0	0	0	0	0	0	1	0	0	1
RP13-502G23	CD8B1	2	86961504	87121083	0	0	0	0	0	0	0	0	0	0	0	0	0	0	0	0	0	0	0	0	0	0	0	0	0	0	0	0	0	0	1	0	0	1
RP11-1383P22	"CD8B1;LOC285074;PLGL"	2	86973055	87184761	0	0	0	0	0	0	0	0	0	0	0	0	0	0	0	0	0	0	0	0	0	0	0	0	0	0	0	0	0	0	1	0	0	1
RP11-349D1	"LOC285074;PLGL"	2	87045466	87235681	0	0	0	0	0	0	0	0	0	0			0	0	0	0	0	0	0	0	0	0	0	0	0	0	0	0	0	0	1	0	0	0
RP11-1237K2	"LOC285074;PLGL"	2	87049853	87235681	0	0	0	0	0	0	0	0	0	0	0	0	0	0	0	0	0	0	0	0	0	0	0	0	0	0	0	0	0	0	1	0	0	0
RP11-117N23	"LOC285074;PLGL"	2	87106496	87258725	0	0	0	0	0	0	0	0	0	0	0	0	0	0	0	0	0	0	0	0	0	0	0	0	0	0	0	0	0	0	1	0	0	0
RP11-687J7	"LOC285074;PLGL"	2	87116019	87255147	0	0	0	0	0	0	0	0	0	0	0	0	0	0	0	0	0	0	0	0	0	0	0	0	0	0	0	0	0	0	1	0	0	0
RP11-1252D15	"LOC285074;PLGL"	2	87116019	87255147	0	0	0	0	0	0	0	0	0	0	0	0	0	0	0	0	0	0	0	0	0	0	0	0	0	0	0	0	0	0	1	0	0	0
CTD-2003O3	LOC285074	2	87192649	87366231	0	0	0	0	0		0		0	0		0	0	0	0			0	0	0	0	0	0	0	0	0	0	0	0	0		0		0
RP11-223J6	NULL	2	87255148	87470877	0	0	0	0	0	0	0	0	0	0	0	0	0	0	0	0	0	0	0	0	0	0	0	0	0	0	0	0	0	0	1	0	0	0
RP11-305B12	NULL	2	87352251	87520897	0	0	0	0	0	0	0	0	0	0	0	0	0	0	0	0	0	0	0	0	0	0	0	0	0	0	0	0	0	0	1	0	0	0
RP11-445L1	NULL	2	87390051	87472151	0	0	0	0	0	0	0	0	0	0			0	0	0	0	0	0	0	0	0	0	0	0	0	0	0	0	0	0	1	0	0	0
RP11-396N12	NULL	2	87427021	87488814	0	0	0	0	0	0	0	0	0	0	0	0	0	0	0	0	0	0	0	0	0	0	0	0	0	0	0	0	0	0	1	0	0	0
CTD-2003J17	MGC4677	2	87520902	87670065	0	0	0	0	0	0	0	0	0	0	0	0	0	0	0	0	0	0	0	0	0	0	0	0	0	0	0	0	0	0	1	0	0	0
RP11-532O20	MGC4677	2	87570216	87705860	0	0	0	0	0		0	0	0	0		0	0	0	0	0		0	0	0	0	0	0	0	0	0	0	0	0	0	1			0
CTD-2148K13	MGC4677	2	87570216	87658523	0	0	0	0	0	0	0	0	0	0	0	0	0	0	0	0	0	0	0	0	0	0	0	0	0	0	0	0	0	0	1	0	0	0
CTD-2395N19	MGC4677	2	87596103	87737705	0	0	0	0	0	0	0	0	0	0	0	0	0	0	0	0	0	0	0	0	0	0	0	0	0	0	0	0	0	0	1	0	0	0
RP11-803D5	NULL	2	87664766	87835186	0	0	0	0	0	0	0	0	0	0	0	0	0	0	0	0	0	0	0	0	0	0	0	0	0	0	0	0	0	0	1	0	0	0
RP11-655P13	NULL	2	87671835	87843199	0	0	0	0	0	0	0	0	0	0	0	0	0	0	0	0	0	0	0	0	0	0	0	0	0	0	0	0	0	0	1	0	0	0
RP11-781F15	NULL	2	87672801	87886490	0	0	0	0	0	0	0	0	0	0	0	0	0	0	0	0	0	0	0	0	0	0	0	0	0	0	0	0	0	0	1	0	0	0
RP11-517A4	NULL	2	87778921	87956887	0	0	0	0	0	0	0	0	0	0	0	0	0	0	0	0	0	0	0	0	0	0	0	0	0	0	0	0	0	0	1	0	0	0
CTD-2007A8	NULL	2	87817123	87904574	0	0	0	0	0	0	0	0	0	0	0	0	0	0	0	0	0	0	0	0	0	0	0	0	0	0	0	0	0	0		0	0	0
RP11-86I2	NULL	2	87886491	88114190	0	0	0	0	0	0	0	0	0	0	0	0	0	0		0	0	0	0	0	0	0	0	0	0	0	0	0	0	0	0	0	0	0
RP11-363L4	"LOC51315;SMYD1"	2	88046718	88217218	0	0	0	0	0	0	0	0	0	0	0	0	0	0	0	0	0	0	0	0	0	0	0	0	0	0	0	0	0	0	0	0	0	0
RP11-511A16	"FABP1;LOC51315;SMYD1;FLJ10916"	2	88166704	88321371	0	0	0	0	0	0	0	0	0	0	0	0	0	0	0	0	0	0	0	0	0	0	0	0	0	0	0	0	0	0	0	0	0	0
RP11-762A11	"FABP1;SMYD1;FLJ10916"	2	88221857	88390108	0	0	0	0	0	0	0	0	0	0	0	0	0	0	0	0	0	0	0	0	0	0	0	0	0	0	0	0	0	0	0	0	0	0
CTD-2310D8	FLJ10916	2	88270016	88431425	0	0	0	0	0	0	0	0	0	0	0	0	0	0	0	0	0	0	0	0	0	0	0	0	0	0	0	0	0	0	0	0	0	0
RP11-912D12	NULL	2	88413743	88551759		0	0	0	0		0	0	0	0	0	0	0	0	0	0	0	0	0	0	0	0	0	0	0	0	0	0	0	0		0		0
RP11-554H10	NULL	2	88434703	88643954		0	0	0	0	0	0	0		0			0		0			0	0	0	0	0	0	0	0	0	0	0	0	0		0		0
RP11-645N19	FLJ25369	2	88494171	88672077	0	0	0	0	0	0	0	0	0	0	0	0	0	0	0	0	0	0	0	0	0	0	0	0	0	0	0	0	0	0	0	0	0	0
RP11-685K23	"EIF2AK3;RPIA"	2	88679105	88861610	0	0	0	0	0	0	0	0		0		0	0	0	0	0	0	0	0	0	0	0	0	0	0	0	0	0	0	0		0	0	0
RP11-433P11	"IGKC;IGKV1D-13;RPIA"	2	88825484	89033039	0	0	0	0	0	0	0	-1	0	0	0	0	0	0	0	0	0	0	0	0	0	0	0	0	0	0	0	0	0	0	0	0	0	0
RP11-157D12	"IGKC;IGKV1D-13;RPIA"	2	88830068	88997499	0	0	0	0	0		0			0			0	0	0		0	0	0	0	0	0	0	0	0	0	0	0	0	0	0	0		0
RP11-15J7	"IGKC;IGKV1D-13"	2	88979593	89141717	0	0	0	0	0	0	0	-1	0	0	0	0	0	0	0	0	0	0	0	0	0	0	0	0	0	0	0	0	0	0	0	0	0	0
RP11-631H5	"IGKC;IGKV1D-13"	2	89109354	89304397	0	0	0	0	0	-1	0	-1	0	0	0	0	0	0	0	0	0	0	0	0	0	0	0	0	0	0	0	0	0	-1	0	0	0	0
RP11-685C7	IGKC	2	89227897	89442293	0	0	0	0	0	-1	0	-1	0	0	0	0	0	0	0	0	0	0	0	0	0	0	0	0	0	0	0	0	0	-1	0	0	0	0
RP11-204I8	NULL	2	89355897	89449610	0	0	0	0	0	-1	0	-1	0	0	0	0	0	0	0	0	0	0	0	0	0	0	0	0	0	0	0	0	0	-1	0	0	0	0
RP11-631O12	NULL	2	89362532	89463442	0	0	0	0	0	-1	0	-1	0					0	0	0	0		0	0	0	0	0	0	0			0	0	-1	0	0	0	0
CTD-2063D22	NULL	2	89364478	89463448	0	0	0	0	0		0	-1	0	0	0	0	0	0	0	0	0	0	0	0	0	0	0	0	0	0	0	0	0	-1	0	0	0	0
RP11-1425D9	NULL	2	89635410	89873018	0	0	0	0	0	-1	0	-1	0	0	0	0	0	0	0	0	0	0	0	0	0	0	0	0	0	0	0	0	0	-1	0	0	0	0
RP11-136K15	NULL	2	89792857	89962288	0	0	0	0	0	-1	0	-1	0	0	0	0	0	0	0	0	0	0	0	0	0	0	0	0	0	0	0	0	0	-1	0	0	0	0
RP11-447F8	NULL	2	89797813	90005422	0	0	0	0	0	-1	0	-1	0	0	0	0	0	0	0	0	0	0	0	0	0	0	0	0	0	0	0	0	0	-1	0	0	0	0
CTD-2013C24	NULL	2	89848706	89952655	0	0	0	0	0		0	-1	0	0	0	0	0	0	0	0	0	0	0	0	0	0	0	0	0	0	0	0	0		0	0	0	0
RP13-491C14	NULL	2	89877961	90008324	0	0	0	0	0	-1	0	-1	0	0		0	0	0	0	0	0	0	0	0	0	0	0	0	0	0	0	0	0	-1	0	0	0	0
RP11-499G18	NULL	2	89952656	90008324	0	0	1	0	0	-1	0	0		0			0	0	0	0	0	0	0	1	0	0	0	0	0	0	0	0	0	0	0	0	0	0
RP11-520D7	NULL	2	91049931	91117494	0	0	1	0	0	0	0	0	0	0	0	0	0	0	0	0	0	0	0	1	0	0	0	0	0	0	0	0	0	0	0	0	0	0
RP11-575H3	NULL	2	91049931	91209982	0	0	1	0	0	0	0	0	0	0	0	0	0	0	0	0	0	0	0	1	0	0	0	0	0	0	0	0	0	0	0	0		0
RP11-633E15	NULL	2	91049931	91117494			1		0		0	0						0	0		0			1	0	0	0	0	0				0	0		0		0
RP11-707D4	NULL	2	91049931	91091205	0	0	1	0	0	0	0	0	0	0	0		0	0	0	0	0	0	0	1	0	0	0	0	0	0	0	0	0	0		0	0	0
RP11-728I18	NULL	2	91049931	91152781			1	0	0		0			0		0	0	0	0			0	0	1	0	0	0	0	0	0	0		0			0		0
RP11-140O6	NULL	2	91063081	91117494			1		0		0							0			0					0	0		0				0	0		0		0
RP13-570C17	NULL	2	91063081	91152781	0	0	1	0	0	0	0	0	0	0	0	0	0	0	0	0	0	0	0	1	0	0	0	0	0	0	0	0	0	0	0	0	0	0
RP11-458O20	NULL	2	91151313	91362960	0	0	1	0	0	0	0	0	0	0	0	0	0	0	0	0	0	0	0	1	0	0	0	0	0	0	0	0	0	0	0	0	0	0
RP11-785H17	NULL	2	91183785	91335951	0	0	1	0	0	0	0	0	0	0	0	0	0	0	0	0	0	0	0	1	0	0	0	0	0	0	0	0	0	0	0	0	0	0
CTD-2042L16	NULL	2	91240392	91309811	0	0	1	0	0	0	0	0		0	0		0	0	0	0	0	0	0	1	0	0	0	0	0	0	0	0	0	0	0	0		0
RP11-232E4	NULL	2	91283071	91335951		0	1	0	0									0	0			0		1	0	0	0		0	0	0		0	0		0		0
RP11-743N17	NULL	2	91283071	91335951	0	0	1	0	0				0	0	0		0	0	0	0		0	0	1	0	0	0	0	0	0		0	0	0		0		0
RP11-205B4	NULL	2	91298566	91448461	0	0	1	0	0	0	0	0	0	0	0	0	0	0	0	0	0	0	0	1	0	0	0	0	0	0	0	0	0	0	0	0	0	0
CTD-2057P20	NULL	2	91321151	91448461	0	0	1	0	0	0	0	0	0	0	0	0	0	0	0	0	0	0	0	1	0	0	0	0	0	0	0	0	0	0	0	0	0	0
RP11-389I13	NULL	2	91363494	91534728	0	0	1	0	0	0	0	0	0	0	0	0	0	0	0	0	0	0	0	1	0	0	0	0	0	0	0	0	0	0	0	0	0	0
RP11-721K22	NULL	2	91509426	91688035	0	0	1	0	0	0	0	0	0	0	0	0	0	0	0	0	0	0	0	0	0	0	0	0	0	0	0	0	0	0	0	0	0	0
RP11-271A22	NULL	2	91513134	91688035	0	0	1	0	0	0	0	0	0	0		0	0	0	0	0	0	0	0	0	0	0	0	0	0	0	0	0	0	0	0	0	0	0
RP11-168J1	NULL	2	91532838	91688035	0	0	1	0	0	0	0	0	0	0	0		0	0			0	0	0	0	0	0	0	0	0	0	0	0	0	0	0	0	0	0
RP11-750H21	NULL	2	91661613	91699286			1	0	0					0				0	0			0	0	0	0	0	0	0	0			0	0			0		0
RP13-573F8	NULL	2	91665800	91688035		0	1	0	0		0	0	0	0	0	0	0	0	0	0	0	0	0	0	0	0	0	0	0	0	0	0	0	0		0		
CTD-2053H7	NULL	2	91666831	91748039	0	0	1	0	0	0	0	0	0	0	0	0	0	0	0	0	0	0	0	0	0	0	0	0	0	0	0	0	0	0		0		0
RP11-282O11	NULL	2	91718276	91746133	0		0	0	0		0	0	0	0	0			0	0	0	0	0	0	0	0	0	0	0	0	0	0	0	0	0	0	0	0	0
RP11-134N21	"ANKRD20B;LOC90499"	2	94748045	94916895	0	0	0	0	0	0	0	0	0	0	0	0	0	0	0	0	0	0	0	0	0	0	0	0	0	0	0	0	0	0	0	0	0	0
RP11-251O17	NULL	2	94748574	94839318	0	0	0	0	0	0	0		0	0	0	0	0	0	0	0	0	0	0	0	0	0	0	0	0	0	0	0	0	0	0	0	0	0
RP11-217D16	"MGC27019;ANKRD20B;LOC90499"	2	94778543	94966974	0	0	0	0	0		0	0	0	0	0	0	0	0	0	0		0	0	0	0	0	0	0	0	0	0	0	0	0		0		0
RP11-656P8	NULL	2	94808157	94840794	0	0	0	0	0	0	0	0	0	0	0	0		0	0	0	0	0	0	0	0	0	0	0	0	0		0	0	0	0	0	0	0
RP11-327M19	MGC27019	2	94908982	95075373		0	0	0	0		0			0		0			0			0	0	0	0	0	0	0	0	0	0	0	0	0		0		0
RP11-645D10	"MRPS5;MAL"	2	95031617	95232177	0	0	0	0	0	0	0	0	0	0	0	0	0	0	0	0	0	0	0	0	0	0	0	0	0	0	0	0	0	0	0	0	0	0
RP11-715J6	"MRPS5;MAL;ZNF2;ZNF514"	2	95077978	95291087	0	0	0	0	0	0	0	0	0	0	0	0	0	0	0	0	0	0	0	0	0	0	0	0	0	0	0	0	0	0	0	0	0	0
RP11-11P22	"MRPS5;ZNF2;ZNF514"	2	95172588	95351057	0	0	0	0	0	0	0	0	0	0	0	0	0	0	0	0	0	0	0	0	0	0	0	0	0	0	0	0	0	0	0	0	0	0
CTD-2365A22	"CSEN;PROM2"	2	95273934	95399898	0	0	0	0	0	0	0	0	0	0	0	0	0	0	0	0	0	0	0	0	0	0	0	0	0	0	0	0	0	0	0	0	0	0
RP11-643N14	"CSEN;PROM2"	2	95342073	95389665	0	0	0	0	0		0		0	0	0	0	0	0	0	0	0	0	0	0	0	0	0	0	0	0	0	0	0	0		0		
RP11-468G5	"FAHD2A;CSEN"	2	95389666	95530081	0	0	0	0	0	0	0	0	0	0	0	0	0	0	0	0	0	0	0	0	0	0	0	0	0	0	0	0	0	0	0	0	0	0
RP11-203K11	"FAHD2A;CSEN;FLJ14082"	2	95458125	95626958	0	0	0	0	0	0	0	0	0	0	0	0	0	0	0	0	0	0	0	0	0	0	0	0	0	0	0	0	0	0	0	0	0	0
RP11-440D17	"TRIM43;FLJ14082"	2	95509841	95759431	0	0	0	0	0	0	0	0	0	0	0	0	0	0	0	0	0	0	0	0	0	0	0	0	0	0	0	0	0	0	0	0	0	0
RP11-180L2	NULL	2	95707636	95849120	0	0	0	0	0	0	0	0	0	0	0	0	0	0	0	0	0	0	0	0	0	0	0	0	0	0	0	0	0	0	0	0	0	0
RP11-213I21	LOC150759	2	95744400	95921784	0	0	0	0	0	0	0	0	0	0	0	0	0	0	0	0	0	0	0	0	0	0	0	0	0	0	0	0	0	0	0	0	0	0
RP11-810O11	LOC150759	2	95828700	96047170	0	0	0	0	0	0	0	0	0	0			0	0	0	0	0	0	0	0	0	0	0	0	0	0	0	0	0	0	0	0		0
CTD-2215J23	LOC150759	2	95854809	95973578	0	0	0	0	0	0	0	0	0	0	0	0	0	0	0	0	0	0	0	0	0	0	0	0	0	0	0	0	0	0	0	0	0	0
RP11-625O3	NULL	2	95915419	96089346	0	0	0	0	0	0	0	0	0	0	0	0	0	0	0	0	0	0	0	0	0	0	0	0	0	0	0	0	0	0	0	0	0	0
RP11-401C13	LOC150763	2	96029098	96185120	0	0	0	0	0	0	0	0	0	0	0	0	0	0	0	0	0	0	0	0	0	0	0	0	0	0	0	0	0	0	0	0	0	0
RP11-35H1	"DUSP2;ASTL;LOC150763;ADRA2B"	2	96100429	96250117	0	0	0	0	0	0	0	0	0	0	0	0	0	0	0	0		0	0	0	0	0	0	0	0	0	0	0	0	0	0	0	0	0
RP11-574O17	"DUSP2;WDR39;ASCC3L1;STARD7;FLJ20507;ASTL;LOC285033"	2	96210292	96392504	0	0	0	0	0	0	0	0	0	0	0		0	0	0	0	0	0	0	0	0	0	0	0	0	0	0	0	0	0	0	0	0	0
RP11-763O1	"WDR39;BRRN1;ASCC3L1;STARD7;FLJ20507;KIAA1754L;LOC285033"	2	96270772	96441350	0	0	0	0	0	0	0		0	0	0			0	0	0	0	0	0	0	0	0	0	0	0	0	0	0	0	0	0	0		0
RP11-793A22	"WDR39;BRRN1;ASCC3L1;KIAA1754L"	2	96361719	96535594	0	0	0	0	0	0	0	0	0	0	0		0		0	0	0	0	0	0	0	0	0	0	0	0	0	0	0	0	0	0	0	0
RP11-67L23	"FLJ10081;ARID5A"	2	96655938	96757590		0	0	0	0									0	0			0		0	0	0	0		0	0			0	0		0		0
RP11-70O14	"FLJ10081;LMAN2L;LOC90342"	2	96662989	96834812	0	0	0	0	0	0	0	0	0	0	0	0	0	0	0	0	0	0	0	0	0	0	0	0	0	0	0	0	0	0	0	0	0	0
RP11-200I4	"LMAN2L;CNNM4;LOC90342"	2	96743321	96901140	0		0	0	0	0	0	0		0	0		0	0	0	0	0	0	0	0	0	0	0	0	0	0	0	0	0	0	0	0	0	0
RP11-61O17	"CNNM4;LOC51252;SEMA4C;CNNM3;MGC41816;ANKRD23"	2	96841841	97032268	0	0	0	0	0		0		0	0	0	0	0	0	0	0	0	0	0	0	0	0	0	0	0	0	0	0	0	0		0		0
RP11-219H23	DKFZp434N0	2	97000578	97174515	0	0	0	0	0	0	0	0	0	0	0	0	0	0	0	0	0	0	0	0	0	0	0	0	0	0	0	0	0	0	0	0	0	0
RP11-723A11	NULL	2	97000578	97103455	0	0	0	0	0	0	0	0		0	0		0	0	0	0	0	0	0	0	0	0	0	0	0	0	0	0	0	0	0	0	0	0
RP11-641B23	"DKFZp434N0;LOC400986"	2	97084506	97229484	0	0	0	0	0	0	0	0	0	0	0	0	0	0	0	0	0	0	0	0	0	0	0	0	0	0	0	0	0	0	0	0	0	0
RP11-297M15	"DKFZp434N0;LOC400986"	2	97102846	97249433	0	0	0	0	0	0	0	0	0	0	0	0	0	0	0	0	0	0	0	0	0	0	0	0	0	0	0	0	0	0	0	0	0	0
RP11-499E14	"DKFZp434N0;LOC400986"	2	97116646	97302151	0	0	0	0	0	0	0	0	0	0	0	0		0	0	0	0	0	0	0	0	0	0	0	0	0	0	0	0	0	0	0	0	0
RP11-173F12	"DKFZp434N0;LOC400986"	2	97125794	97398460	0	0	0	0	0	0	0	0	0	0	0		0	0	0	0	0	0	0	0	0	0	0	0	0	0	0		0	0	0	0	0	0
RP11-474M15	KIAA1641	2	97320000	97604173	0	0	0	0	0	0	0	0	0	0	0	0	0	0	0	0	0	0	0	0	0	0	0	0	0	0	0	0	0	0	0	0	0	0
RP11-196D8	KIAA1641	2	97329190	97609062	0	0	0	0	0		0	0	0	0	0		0	0	0	0	0	0	0	0	0	0	0	0	0	0	0	0	0	0		0	0	0
RP11-480K3	KIAA1641	2	97329190	97622137	0	0	0	0	0	0	0	0	0	0	0	0	0	0	0	0		0	0	0	0	0	0	0	0	0	0	0	0	0	0	0	0	0
RP11-434P9	KIAA1641	2	97397749	97558354	0	0	0	0	0	0	0	0	0	0	0	0	0	0	0	0	0	0	0	0	0	0	0	0	0	0	0	0	0	0	0	0	0	0
RP11-328G24	NULL	2	97413633	97538304	0	0	0	0	0	0	0	0	0	0	0	0	0	0	0	0	0	0	0	0	0	0	0	0	0	0	0	0	0	0	0	0	0	0
RP11-328J23	NULL	2	97413633	97520907	0	0	0	0	0	0	0	0	0	0	0	0	0	0	0	0	0	0	0	0	0	0	0	0	0	0	0	0	0	0	0	0	0	0
RP11-14L5	KIAA1641	2	97570534	97718000	0	0	0	0	0	0	0	0	0	0	0	0	0	0	0	0	0	0	0	0	0	0	0	0	0	0	0	0	0	0	0	0	0	0
RP11-462C12	"COX5B;ACTR1B"	2	97595556	97759990	0	0	0	0	0	0	0	0	0	0	0	0	0	0	0	0	0	0	0	0	0	0	0	0	0	0	0	0	0	0	0	0	0	0
RP11-762L12	"ZAP70;COX5B;ACTR1B"	2	97657551	97871889	0	0	0	0	0	0	0	0	0	0	0	0	0	0	0	0	0	0	0	0	0	0	0	0	0	0	0	0	0	0	0	0	0	0
RP11-173M4	ZAP70	2	97795767	97957464	0	0	0	0	0	0	0	0	0	0	0	0	0	0	0	0	0	0	0	0	0	0	0	0	0	0	0	0	0	0	0	0	0	0
RP11-596G10	NULL	2	97938397	98127982	0	0	0	0	0	0	0	0	0	0	0	0	0	0	0	0	0	0	0	0	0	0	0	0	0	0	0	0	0	0	0	0	0	0
RP11-1372P11	MGC26733	2	98088777	98297752	0	0	0	0	0	0	0	0	0	0	0	0	0	0	0	0	0	0	0	0	0	0	0	0	0	0	0	0	0	0	0	0	0	0
RP11-5K17	MGC26733	2	98101822	98252356	0	0	0	0	0	0	0	0	0	0	0	0	0	0	0	0	0	0	0	0	0	0	0	0	0	0	0	0	0	0	0	0	0	0
RP11-547F10	MGC26733	2	98104766	98297752	0	0	0	0	0	0	0	0	0	0	0	0	0	0	0	0	0	0	0	0	0	0	0	0	0	0	0	0	0	0	0	0	0	0
RP11-57C10	"MGC26733;CNGA3"	2	98286887	98462151	0	0	0	0	0	0	0	0	0	0	0	0	0	0	0	0	0	0	0	0	0	0	0	0	0	0	0	0	0	0	0	0	0	0
RP11-629A22	"MGC26733;CNGA3"	2	98337355	98517755	0	0	0	0	0	0	0	0	0	0	0	0	0	0	0	0	0	0	0	0	0	0	0	0	0	0	0	0	0	0	0	0	0	0
RP11-284J8	"CNGA3;INPP4A"	2	98419454	98618548	0	0	0	0	0	0	0	0	0	0	0	0	0	0	0	0	0	0	0	0	0	0	0	0	0	0	0	0	0	0	0	0	0	0
RP11-238K3	"UNC50;MGC52110;INPP4A"	2	98509677	98696979	0	0	0	0	0	0	0	0	0	0	0	0	0	0	0	0	0	0	0	0	0	0	0	0	0	0	0	0	0	0	0	0	0	0
RP11-692C8	"MGC42367;UNC50;MGC52110;MGAT4A"	2	98671618	98880684	0	0	0	0	0	0	0	0	0	0	0	0	0	0	0	0	0	0	0	0	0	0	0	0	0	0	0	0	0	0	0	0		0
RP11-779N18	"MGC42367;TSGA10"	2	98864610	99072883	0	0	0	0	0	0	0	0	0	0	0	0	0	0	0	0	0	0	0	0	0	0	0	0	0	0	0	0	0	0	0	0	0	0
RP11-625L21	"MGC42367;TSGA10"	2	98992350	99168517	0	0	0	0	0	0	0	0	0	0	0	0	0	0	0	0	0	0	0	0	0	0	0	0	0	0	0	0	0	0	0	0	0	0
RP11-587L17	"C2orf15;TSGA10;MRPL30;LIPT1;LOC129531"	2	99100214	99263202		0	0	0	0					0		0	0	0	0	0		0	0	0	0	0	0		0	0	0	0	0			0		0
RP11-319A3	"C2orf15;TSGA10;MRPL30;LIPT1;LOC129531"	2	99143773	99296131			0		0									0	0	0		0	0	0	0	0	0		0			0	0			0		
RP11-364D20	"C2orf15;TSGA10;MRPL30;LIPT1;LOC129531;LOC129530;LYG2"	2	99176456	99364114	0	0	0	0	0	0	0		0	0		0	0	0	0	0		0	0	0	0	0	0	0	0	0	0	0	0	0		0		0
RP11-38C17	"C2orf15;TSGA10;MRPL30;LIPT1;LOC129531;LOC129530;LYG2"	2	99206973	99364114	0	0	0	0	0	0	0	0	0	0	0	0	0	0	0	0	0	0	0	0	0	0	0	0	0	0	0	0	0	0	0	0	0	0
RP11-342P21	"EIF5B;TXNDC9;LOC129530;LYG2"	2	99297916	99471709																			0															
RP11-63E1	"EIF5B;REV1L;TXNDC9;LOC129530"	2	99372998	99584239	0	0	0	0	0	0	0	0	0	0	0	0	0	0	0	0	0	0	0	0	0	0	0	0	0	0	0	0	0	0	0	0	0	0
RP11-622B21	"SNRPA1;REV1L;LAF4"	2	99495904	99695900	0	0	0	0	0	0	0	0	0	0	0	0	0	0	0	0	0	0	0	0	0	0	0	0	0	0	0	0	0	0	0	0	0	0
RP11-609J13	NULL	2	99679700	99879086	0	0	0	0	0	0	0	-1	0	0	0	0	0	0	0	0	0	0	0	0	0	0	0	0	0	0	0	0	0	0	0	0	0	0
RP11-134H2	NULL	2	99700068	99756298		0	0	0	0		0			0		0	0	0	0			0	0	0	0	0	0	0	0	0	0	0	0	0		0		0
RP11-436F6	NULL	2	99811258	100008890	0	0	0	0	0	0	0	-1	0	0	0	0	0	0	0	0	0	0	0	0	0	0	0	0	0	0	0	0	0	0	0	0	0	0
RP11-513F2	NULL	2	99894139	100083116	0	0	0	0	0	0	0	-1	0	0	0	0	0	0	0	0	0	0	0	0	0	0	0	0	0	0	0	0	0	0	0	0	0	0
RP11-549H5	NULL	2	100059066	100205626	0	0	0	0	0	0	0	-1	0	0	0	0	0	0	0	0	0	0	0	0	0	0	0	0	0	0	0	0	0	0	0	0	0	0
RP11-321A19	"LOC150577;LAF4"	2	100097077	100295096	0	0	0	0	0	0	0	-1	0	0	0	0	0	0	0	0	0	0	0	0	0	0	0	0	0	0	0	0	0	0	0	0	0	0
RP11-285I4	"LOC150577;FLJ45273"	2	100275435	100448554	0	0	0	0	0	0	0	-1	0	0	0	0	0	0	0	0	0	0	0	0	0	0	0	0	0	0	0	0	0	0	0	0	0	0
RP11-580J12	PDCL3	2	100502956	100696684	0	0	0	0	0	0	0	-1	0	0	0	0	0	0	0	0	0	0	0	0	0	0	0	0	0	0	0	0	0	0	0	0	0	0
RP11-141G5	PDCL3	2	100538443	100708279	0	0	0	0	0	0	0	-1	0	0	0	0	0	0	0	0	0	0	0	0	0	0	0	0	0	0	0	0	0	0	0	0	0	0
RP11-473B22	NULL	2	100669458	100868995	0	0	0	0	0	0	0	-1	0	0	0	0	0	0	0	0	0	0	0	0	0	0	0	0	0	0	0	0	0	0	0	0	0	0
RP11-18I19	NPAS2	2	100843014	101007948	0	0	0	0	0	0	0	-1	0	0	0	0	0	0	0	0	0	0	0	0	0	0	0	0	0	0	0	0	0	0	0	0	0	0
RP11-426K3	"TBC1D8;RPL31;NPAS2"	2	100991566	101190019	0	0	0	0	0	0	0	-1	0	0	0	0	0	0	0	0	0	0	0	0	0	0	0	0	0	0	0	0	0	0	0	0	0	0
RP11-115H21	TBC1D8	2	101130637	101290195	0	0	0	0	0	0	0	-1	0	0	0	0	0	0	0	0	0	0	0	0	0	0	0	0	0	0	0	0	0	0	0	0	0	0
RP11-735I5	"C2orf29;RNF149"	2	101253441	101423293	0	0	0	0	0	0	0	-1	0	0	0	0	0	0	0	0	0	0	0	0	0	1	0	0	0	0	0	0	0	0	0	0	0	0
RP11-67E20	"FLJ42986;CREG2;C2orf29;RNF149"	2	101324907	101483633		0	0	0	0								0	0	0			0	0	0	0	1	0	0	0	0	0	0	0			0		
RP11-144C22	"FLJ42986;CREG2;RNF149"	2	101377308	101554564	0	0	0	0	0	0	0	-1	0	0	0	0	0	0	0	0	0	0	0	0	0	1	0	0	0	0	0	0	0	0	0	0		0
CTD-2055H10	"FLJ42986;CREG2"	2	101446651	101614272	0	0	0	0	0	0	0	-1	0	0	0	0	0	0	0	0	0	0	0	0	0	1	0	0	0	0	0	0	0	0	0	0	0	0
RP11-68P2	FLJ42986	2	101540738	101689436	0	0	0	0	0	0	0	-1	0	0	0	0	0	0	0	0	0	0	0	0	0	1	0	0	0	0	0	0	0	0	0	0	0	0
RP11-795H17	MAP4K4	2	101672875	101878628	0	0	0	0	0	0	0		0	0	0	0	0		0	0	0	0	0	0	0	1	0	0	0	0	0	0	0	0	0	0		0
RP11-702I10	MAP4K4	2	101783635	101975172	0	0	0	0	0	0	0	-1	0	0	0	0	0	0	0	0	0	0	0	0	0	1	0	0	0	0	0	0	0	0	0	0	0	0
RP11-651L7	"MAP4K4;YWHAZ;IL1R2;LOC151438"	2	101879210	102082550	0	0	0	0	0	0	0	-1	0	0	0	0	0	0	0	0	0	0	0	0	0	1	0	0	0	0	0	0	0	0	0	0	0	0
RP11-353P23	"MAP4K4;YWHAZ;IL1R2;LOC151438"	2	101883403	102077024	0	0	0	0	0	0	0	-1		0			0	0	0	0	0	0	0	0	0	1	0	0	0		0	0	0	0	0	0	0	0
RP11-803D20	"MAP4K4;YWHAZ;IL1R2;LOC151438"	2	101907443	102118814	0	0	0	0	0	0	0	-1	0	0	0	0	0	0	0	0	0	0	0	0	0	1	0	0	0	0	0	0	0	0	0	0	0	0
RP11-451C2	"IL1R2;LOC151438"	2	102076852	102228590	0	0	0	0	0	0	0	-1	0	0	0	0	0	0	0	0	0	0	0	0	0	1	0	0	0	0	0	0	0	0	0	0	0	0
RP11-445H21	"IL1R1;IL1RL2"	2	102158031	102356756	0	0	0	0	0	0	0	-1	0	0	0	0	0	0	0	0	0	0	0	0	0	1	0	0	0	0	0	0	0	0	0	0	0	0
RP11-315O22	"IL1RL2;IL18RAP;IL1RL1;IL18R1"	2	102302420	102503553	0	0	0	0	0	0	0	-1	0	0	0	0	0	0	0	0	0	0	0	0	0	1	0	0	0	0	0	0	0	0	0	0	0	0
RP11-308G20	"SLC9A4;IL18RAP;SLC9A2"	2	102500868	102695669	0		0	0	0	0	0	-1	0	0	0		0	0	0	0	0	0	0	0	0	1	0	0	0	0	0	0	0	0	0	0		0
RP11-83A12	"FLJ30294;SLC9A2;MGC11332"	2	102661014	102856834	0	0	0	0	0	0	0	-1	0	0	0	0	0	0	0	0	0	0	0	0	0	1	0	0	0	0	0	0	0	0	0	0	0	0
RP11-681C10	"FLJ30294;SLC9A2;MGC11332"	2	102753428	102946720	0	0	0	0	0	0	0	-1	0	0	0	0	0	0	0	0	0	0	0	0	0	1	0	0	0	0	0	0	0	0	0	0		0
RP11-373G23	"FLJ30294;MGC11332"	2	102805416	102985218	0	0	0	0	0	0	0	-1	0	0	0	0	0	0	0	0	0	0	0	0	0	1	0	0	0	0	0	0	0	0	0	0	0	0
RP11-84E21	FLJ30294	2	102872899	103033663	0	0	0	0	0	0	0	-1	0	0	0	0	0	0	0	0	0	0	0	0	0	1	0	0	0	0	0	0	0	0	0	0	0	0
RP11-733J22	NULL	2	103001515	103202736	0	0	0	0	0	0	0	-1	0	0	0	0	0	0	0	0	0	0	0	0	0	1	0	0	0	0	0	0	0	0	0	0	0	0
RP11-19F20	NULL	2	103128889	103345681	0	0	0	0	0	0	0	-1	0	0	0	0	0	0	0	0	0	0	0	0	0	1	0	0	0	0	0	0	0	0	0	0	0	0
RP11-813K15	NULL	2	103283475	103477750		0	0	0	0								0	0	0	0		0	0	0	0	1	0		0	0		0	0	0		0		
RP11-561O17	NULL	2	103427880	103611387		0	0	0	0							0	0		0		0	0	0	0	0	0	0	0	0	0	0		0	0		0		0
RP11-801D7	NULL	2	103443297	103629786	0	0	0	0	0	0	0	-1	0	0	0	0	0	0	0	0	0	0	0	0	0	0	0	0	0	0	0	0	0	0	0	0	0	0
RP11-336P15	NULL	2	103573226	103752731	0	0	0	0	0	0	0	-1	0	0	0	0	0	0	0		0	0	0	0	0	0	0	0	0	0	0	0	0		0	0	0	0
CTD-2004J6	NULL	2	103814987	103852285	0	0	0	0	0	0	0	-1	0	0	0	0	0	0	0	0	0	0	0	0	0	0	0	0	0	0	0	0	0	0	0	0	0	0
RP11-681N4	NULL	2	103893822	104057356	0	0	0	0	0	0	0	-1	0	0	0	0	0	0	0	0	0	0	0	0	0	0	0	0	0	0	0	0	0	0		0	0	0
RP11-792O24	NULL	2	103998741	104203222		0	0		0									0	0			0	0	0	0	0	0	0	0	0	0		0			0		
RP11-668C17	NULL	2	104100104	104312759	0	0	0	0	0	0	0	0	0	0	0	0	0	0	0	0	0	0	0	0	0	0	0	0	0	0	0	0	0	0	0	0	0	0
RP11-746L21	NULL	2	104301282	104480383	0	0	0	0	0	0	0	0	0	0	0	0	0	0	0	0	0	0	0	0	0	0	0	0	0	0	0	0	0	0		0	0	0
RP11-435C14	LOC150568	2	104384608	104566635	0	0	0	0	0	0	0	0	0	0	0	0	0	0	0	0	0	0	0	0	0	0	0	0	0	0	0	0	0	0	0	0	0	0
RP11-383L13	LOC150568	2	104519497	104714383	0	0	0	0	0	0	0	0	0	0	0	0	0	0	0	0	0	0	0	0	0	0	0	0	0	0	0	0	0	0	0	0	0	0
RP11-775G12	NULL	2	104611751	104797729	0	0	0	0	0	0	0	0	0	0	0		0	0	0		0	0	0	0	0	0	0	0	0	0	0	0	0	0		0		0
RP11-801B7	LOC284998	2	104723289	104909000	0	0	0	0	0	0	0	0	0	0	0	0	0	0	0	0	0	0	0	0	0	0	0		0	0	0	0	0	0	0	0	0	0
RP11-762O15	"POU3F3;LOC284998"	2	104807718	104979892	0	0	0	0	0	0	0	0	0	0	0	0	0	0	0	0	0	0	0	0	0	0	0	0	0	0	0	0	0	0	0	0	0	0
RP11-574D15	"MRPS9;POU3F3"	2	104925336	105115134	0	0	0	0	0		0	0		0		0	0	0	0		0	0	0	0	0	0	0	0	0	0	0	0	0	0		0		0
RP11-489N8	MRPS9	2	105080396	105246097	0	0	0	0	0	0	0	0	0	0	0	0	0	0	0	0	0	0	0	0	0	0	0	0	0	0	0	0	0	0	0	0	0	0
RP11-379J23	"MGC5509;FHL2;GPR45;TGFBRAP1"	2	105249106	105453149	0	0	0	0	0	0	0	0	0	0	0	0	0	0	0	0	0	0	0	0	0	0	0	0	0	0	0	0	0	0	0	0	0	0
RP11-379J3	"MGC5509;FHL2;TGFBRAP1"	2	105352435	105538302	0	0	0	0	0	0	0	0	0	0	0	0	0	0	0	0	0	0	0	0	0	0	0	0	0	0	0	0	0	0	0	0	0	0
RP11-787P5	FHL2	2	105430601	105657947	0	0	0	0	0	0	0	0	0	0	0	0	0	0	0	0	0	0	0	0	0	0	0	0	0	0		0	0	0	0	0	0	0
RP11-642H5	LOC285000	2	105633108	105812648	0	0	0	0	0	0	0	0	0	0	0	0	0	0	0	0	0	0	0	0	0	0	0	0	0	0	0	0	0	0	0	0	0	0
RP11-510L5	NCK2	2	105738211	105916027	0	0	0	0	0	0	0	0	0	0	0	0	0	0	0	0	0	0	0	0	0	0	0	0	0	0	0	0	0	0	0	0	0	0
RP11-512K10	NCK2	2	105811827	106009300	0	0	0	0	0	0	0	0	0	0	0	0	0	0	0	0	0	0	0	0	0	0	0	0	0	0	0	0	0	0	0	0	0	0
RP11-526D2	NCK2	2	105929855	106112354	0	0	0	0	0	0	0	0	0	0	0	0	0	0	0	0	0	0	0	0	0	0	0	0	0	0	0	0	0	0	0	0	0	0
RP11-568F1	NCK2	2	105949368	106008214	0	0	0	0	0	0	0	0	0	0	0	0	0	0	0	0	0	0	0	0	0	0	0	0	0	0	0	0	0	0	0	0	0	0
RP11-297N12	"ECRG4;UXS1"	2	106068915	106278874	0	0	0	0	0	0	0	0	0	0	0	0	0	0	0	0	0	0	0	0	0	0	0	0	0	0	0	0	0	0	0	0	0	0
RP11-554D11	"ECRG4;UXS1"	2	106131994	106328088	0	0	0	0	0	0	0	0	0	0	0		0	0	0	0	0	0	0	0	0	0	0	0	0	0	0	0	0	0	0	0	0	0
CTD-2115C8	UXS1	2	106161457	106322360	0	0	0	0	0	0	0	0	0	0	0	0	0	0	0	0	0	0	0	0	0	0	0	0	0	0	0	0	0	0	0	0	0	0
RP11-441E13	PRGA	2	106283628	106486820	0	0	0	0	0	0	0	0	0	0	0	0	0	0	0	0	0	0	0	0	0	0	0	0	0	0	0	0	0	0	0	0	0	0
RP11-119I4	PRGA	2	106370232	106527691	0	0	0	0	0	0	0	0		0	0	0	0	0	0	0	0	0	0	0	0	0	0	0	0	0	0	0	0	0	0	0	0	0
RP11-448J14	NULL	2	106533782	106733035	0	0	0	0	0	0	0	0	0	0	0	0	0	0	0	0	0	0	0	0	0	0	0	0	0	0	0	0	0	0	0	0	0	0
RP11-789I2	NULL	2	106660344	106838582	0	0	0		0	0	0	0	0	0	0	0	0	0	0	0	0	0	0	0	0	0	0	0	0	0	0	0	0	0	0	0	0	0
RP11-560L15	SIAT2	2	106768815	106935649	0	0	0	0	0	0	0	0	0	0	0		0	0	0	0	0	0	0	0	0	0	0	0	0	0	0	0	0	0		0		0
RP11-725A12	SIAT2	2	106846795	107056003	0	0	0	0	0	0	0	0	0	0	0	0	0	0	0	0	0	0	0	0	0	0	0	0	0	0	0	0	0	0	0	0	0	0
[truncated: 3,212,293 more chars]
